# Supplementary material for: Proteomics-based investigation of cerebrovascular molecular mechanisms in cerebral amyloid angiopathy by the FFPE-LMD-PCT-SWATH method
Source: Fluids Barriers CNS. 2022 Jul 1;19:56. doi: 10.1186/s12987-022-00351-x (PMC9250250; doi:10.1186/s12987-022-00351-x)
Supplement: Supplementary file 2 — Additional file 2: Table S1. Raw SWATH data for the isolated capillary and parenchyma. Table S2. Spearman’s rank correlation with COL6A2 to extract CAA-specific and vascular-specific pathological changes. [file 12987_2022_351_MOESM2_ESM.xlsx]

## Sheet: Table S1
Table S1 Raw SWATH data for the isolated capillary and parenchyma
Molecule name	Uniprot accession number	Full name	Benjamini & Hochberg (BH) adjusted p-value for the difference in protein expression levels between two groups in capillary sample						Coefficient (ρ) and p-value (p) in Spearman's rank correlation with Aβ or COL6A2 in 11 donors (6 ADNC+/CAA+ and 5 ADNC-/CAA-)				ADNC+/CAA+ average expression level divided by ADNC-/CAA- average expression level in capillary sample	Relative protein expression level normalized by the average in ADNC-/CAA- capillary samples
														Capillary																Parenchyma
			ADNC+/CAA+/H vs	ADNC+/CAA+/H vs	ADNC+/CAA+/H vs	ADNC+/CAA+/L vs	ADNC+/CAA+/L vs	ADNC+/CAA- vs	Aβ		COL6A2			ADNC+/CAA+						ADNC+/CAA-					ADNC-/CAA-					ADNC+/CAA+						ADNC+/CAA-					ADNC-/CAA-
			ADNC+/CAA+/L	ADNC+/CAA-	ADNC-/CAA-	ADNC+/CAA-	ADNC-/CAA-	ADNC-/CAA-	ρ	p	ρ	p		1 (H)	2 (H)	3 (H)	4 (L)	5 (L)	6 (L)	1	2	3	4	5	1	2	3	4	5	1 (H)	2 (H)	3 (H)	4 (L)	5 (L)	6 (L)	1	2	3	4	5	1	2	3	4	5
Aβ	P05067	Amyloid beta	0.187699	0.183915	0.240453	0.297667	0.245486	0.220684	1	-	0.782	0.00447	54	239	57.9	12.7	8.12	4.23	2.07	4.04	1.97	1.51	0.807	0.655	1.71	1.64	0.705	0.488	0.457	34.5	8.26	3.18	19.8	2.35	1.47	4.06	0.32	3.52	1.08	2.73	0.206	1.35	1.99	1.35	0.77
ESYT2	A0FGR8	Extended synaptotagmin-2	1	0.697822	0.662858	0.759939	0.819173	0.739287	-0.182	0.593	0.0727	0.832	1.01	1.07	0.911	0.802	0.908	1.22	1.13	0.89	1.11	1.06	0.827	0.981	0.792	0.981	1.22	1.01	0.997	0.581	0.786	0.717	0.773	1.06	0.833	1.19	0.981	3.17	0.939	0.712	0.798	0.954	1.06	1.23	0.521
C2orf72	A6NCS6	Uncharacterized protein C2orf72	0.565874	0.253485	0.609368	0.575327	0.549823	0.293186	-0.109	0.75	0.173	0.612	1	0.784	0.138	1.29	0.923	0.807	2.07	1.98	1.79	1.14	0.997	2.29	0.445	2.08	1.07	0.803	0.61	0.0667	0.566	1.28	1.11	2.86	2.05	1.46	1.45	0.223	1.47	1.05	1.26	1.96	1.1	2.17	2.95
NACA	E9PAV3	Nascent polypeptide-associated complex subunit alpha, muscle-specific form	0.975706	0.183959	0.765742	0.1254	0.648977	0.471846	0.109	0.75	0.136	0.689	0.825	1.02	0.59	0.855	0.633	0.708	1.14	1.89	0.836	1.11	1.4	1.59	1.56	0.961	1.62	0.363	0.495	1.03	0.494	0.919	0.716	1.05	1.26	1.86	1.37	2.41	1.04	1.13	0.49	2.3	1.23	0.919	0.644
KIF2A	O00139	Kinesin-like protein KIF2A	0.220934	0.295808	0.208769	0.433255	0.698255	0.522136	-0.645	0.032	-0.4	0.223	0.911	0.861	0.619	0.817	0.745	1.17	1.26	0.817	0.83	1.06	1.06	0.836	0.867	0.914	0.899	1.22	1.1	0.915	1.11	1.07	1.03	1.54	1.41	1.31	1.41	3.06	1.23	1.14	1.46	1.04	1.44	1.57	0.699
ACOT7	O00154	Cytosolic acyl coenzyme A thioester hydrolase	0.571551	0.0238564	0.19704	0.0163909	0.0861307	0.0331456	0.609	0.0467	0.373	0.259	1.48	1.74	0.904	1.52	2.02	1.19	1.48	0.556	0.56	0.537	0.608	0.67	0.948	0.901	1.58	0.875	0.695	9.82	5.34	1.21	7.31	0.68	1.43	0.684	0.554	6.41	0.662	12.5	4.06	20.6	1.64	1.33	7.77
MYO1C	O00159	Unconventional myosin-Ic	1	0.965306	1	1	1	1	-0.00909	0.979	0.227	0.502	0.921	1.02	0.574	1.29	0.587	1.05	1	0.925	1.08	0.598	0.797	1.36	1.03	0.909	1.57	0.741	0.756	0.563	0.232	0.244	0.294	0.215	0.198	0.271	0.231	0.963	0.14	0.192	0.194	0.345	0.241	0.613	0.287
FXYD1	O00168	Phospholemman	0.83022	1	1	1	1	0.961743	-0.0182	0.958	0.0455	0.894	0.771	0.182	1.53	0.328	0.942	1.34	0.304	0.9	0.553	0.938	1.45	1.1	1.37	1.02	1.16	0.121	1.33	0.19	2.13	0.188	1.01	1.54	0.596	0.685	0.302	0.508	1.76	0.694	1.07	0.472	1.99	0.126	1.34
AIP	O00170	AH receptor-interacting protein	0.290613	0.73984	0.623508	0.432854	0.361557	0.680098	0.345	0.298	0	1	1.82	1.05	1.79	1.04	3.38	2.12	1.54	0.282	0.384	1.55	2.21	2.91	2.38	0.353	0.404	0.261	1.6	0.846	1.28	2.29	1.41	1.96	0.462	1.84	1.62	2.57	1.89	0.806	1.14	0.69	1.77	0.814	1.12
STXBP3	O00186	Syntaxin-binding protein 3	1	0.978293	0.906067	1	1	1	-0.118	0.729	0.127	0.709	1.21	1.44	1.32	0.528	0.709	1.64	1.61	1.08	0.744	1.22	1.68	0.716	0.56	0.964	0.943	0.806	1.73	0.879	0.663	1.2	0.866	0.415	0.73	1.33	1.27	2.53	1.85	0.189	1.43	2.18	1.13	1.72	2.01
NDUFS8	O00217	NADH dehydrogenase [ubiquinone] iron-sulfur protein 8, mitochondrial	0.715965	0.764725	0.679987	0.513037	0.593054	0.432983	-0.0727	0.832	-0.455	0.16	0.699	1.28	0.203	0.432	1.01	0.423	0.837	0.354	0.44	0.812	0.282	0.607	1.44	1.15	0.833	1.49	0.0988	0.356	0.193	0.244	0.275	0.468	1.72	0.434	0.311	2.95	0.535	0.447	0.394	1.23	0.658	0.744	1.34
PSMD11	O00231	26S proteasome non-ATPase regulatory subunit 11	1	1	0.965162	1	1	1	0.0909	0.79	-0.164	0.631	1.01	1.58	0.358	1.02	1.04	1.09	0.95	0.584	1.22	0.549	1.21	1.13	1.09	1.33	0.737	1.2	0.644	0.683	1.2	1.15	0.753	0.778	1.2	1.05	1.16	1.36	0.976	1.11	1.09	1.15	0.753	1.94	0.576
PSMD12	O00232	26S proteasome non-ATPase regulatory subunit 12	0.870654	0.933562	0.748374	1	1	1	0.427	0.19	0.345	0.298	1.13	1.22	1.25	0.795	1.2	1.54	0.771	0.744	0.807	0.44	1.27	1.18	1.31	1.87	0.791	0.493	0.536	0.27	0.569	1.82	1.14	2.14	1.3	1.32	2.03	3.67	0.787	0.957	0.563	1.79	1.42	2.72	0.401
PGRMC1	O00264	Membrane-associated progesterone receptor component 1	0.0564734	0.0452738	0.130121	0.775814	0.161822	0.167296	-0.0636	0.853	0.0455	0.894	1.11	0.359	0.394	0.335	1.24	1.54	2.81	0.995	2.17	3.34	0.942	2.73	0.249	1.17	2.1	1.22	0.253	0.0921	1.7	0.262	1.18	0.254	4.16	0.92	2.56	0.466	0.123	1.23	1.43	0.431	1.9	0.401	0.131
PDHX	O00330	Pyruvate dehydrogenase protein X component, mitochondrial	0.0120632	0.00948238	0.106628	0.468069	0.620255	0.871147	-0.8	0.00311	-0.691	0.0186	0.697	0.534	0.496	0.567	0.742	0.878	0.964	1.16	1.03	0.692	1.1	0.842	0.764	0.584	0.801	1.82	1.03	0.889	1.34	0.986	0.913	1.24	1.34	1.53	1.35	1.65	1.3	1.1	0.814	0.627	1.24	3.38	1.06
DCTN6	O00399	Dynactin subunit 6	0.560755	0.575841	0.357703	0.640348	0.665736	0.712688	0.309	0.355	0.455	0.16	1.38	1.38	1.99	1.14	0.898	1.5	1.35	1.55	1.56	0.957	1.47	1.3	1.19	1.2	0.696	0.378	1.54	1.27	1.15	1.45	1.06	1.27	0.52	1.34	1.01	1.4	1.11	0.574	0.944	1.08	1.33	2	0.525
PDE2A	O00408	cGMP-dependent 3',5'-cyclic phosphodiesterase	0.609421	0.460867	0.252535	0.907228	0.784243	0.926542	-0.464	0.151	-0.473	0.142	0.6	0.23	0.0594	0.858	0.716	0.211	1.53	0.846	0.64	2	1.09	0.582	1.72	0.212	1.26	0.783	1.03	1.04	0.946	0.0824	0.311	1.53	3.86	0.308	0.842	1.23	0.0672	0.885	1.45	0.87	1.88	0.348	0.141
IPO5	O00410	Importin-5	0.893854	1	0.923684	1	1	1	-0.3	0.37	-0.227	0.502	0.913	1.47	0.583	0.876	0.93	0.928	0.686	0.555	0.692	1.34	1.16	0.291	0.45	0.957	1.1	1.24	1.26	1.01	1.03	1.06	0.668	2	1.12	1.4	1.41	3.63	1.45	1.14	1.19	1.08	1.2	0.802	1.16
IGF2BP3	O00425	Insulin-like growth factor 2 mRNA-binding protein 3	0.239251	0.873738	0.835116	1	0.96283	0.858435	0.0909	0.79	-0.191	0.574	1	0.863	1.05	0.544	1.2	1.15	1.2	0.642	0.792	0.52	0.415	3.07	1.44	1.46	0.691	0.844	0.564	1.23	1.09	0.451	1.08	0.809	0.948	0.851	0.977	2.06	0.869	0.91	0.541	1.38	0.806	0.884	0.726
DNM1L	O00429	Dynamin-1-like protein	0.673411	0.447445	0.332514	0.815301	0.41419	0.561274	-0.355	0.285	-0.145	0.67	0.955	1.05	0.462	0.875	0.954	1.22	1.17	1.19	1.16	1.07	1.34	0.665	0.834	0.991	0.954	1.11	1.11	1.18	0.894	1.53	1.35	1.94	1.68	1.78	1.86	1.53	1.41	1.06	1.17	1.49	1.35	0.762	1.02
RTCA	O00442	RNA 3'-terminal phosphate cyclase	1	1	1	1	0.926899	1	-0.2	0.555	-0.173	0.612	0.907	0.729	0.412	1.13	0.509	2.35	0.304	0.476	0.366	1.1	1.68	0.466	1.45	0.792	0.304	0.985	1.47	0.898	0.519	1.42	1.21	1.96	0.657	1.13	0.949	1.87	1.74	0.379	1.64	0.741	0.749	0.503	0.797
AGRN	O00468	Agrin	1	1	0.988556	1	0.999011	1	0.127	0.709	0.118	0.729	0.976	1.28	0.816	0.895	0.957	0.984	0.921	0.915	1.04	0.868	0.725	1.01	1.03	1.62	1.33	0.251	0.772	0.386	0.231	0.276	0.216	0.312	0.248	0.279	0.281	1.39	0.303	0.21	0.187	0.395	0.287	0.326	0.236
NDUFA4	O00483	Cytochrome c oxidase subunit NDUFA4	0.404687	0.758247	0.505829	0.663571	0.747667	0.325797	0.155	0.65	-0.291	0.385	1.45	4.14	0.978	0.703	1.25	0.706	0.892	0.7	0.774	0.901	0.985	0.635	0.995	1.21	0.973	1.07	0.746	1.04	2.2	0.623	0.776	0.838	0.98	0.778	1.97	3.27	0.705	2.51	0.647	4.07	1.06	1.76	1.83
BIN1	O00499	Myc box-dependent-interacting protein 1	1	0.95151	0.853605	1	0.834366	0.915893	-0.0364	0.915	-0.227	0.502	0.824	1.41	0.792	0.479	1.03	0.74	0.499	0.881	0.739	1.59	0.909	0.999	1.05	1.53	0.533	0.671	1.22	1.38	0.973	0.931	0.959	0.713	1.01	0.914	1.24	0.617	1.12	0.984	1.22	0.122	1.38	2.51	1.31
C2CD2L	O14523	Phospholipid transfer protein C2CD2L	0.408894	0.0220572	0.0346915	0.472308	0.592312	0.536092	-0.609	0.0467	-0.5	0.117	0.675	0.2	0.7	0.59	0.246	1.07	1.24	1.11	1.02	1	1.19	1.1	1.14	0.722	1.01	1.09	1.03	0.669	0.803	0.813	0.853	1.12	1.61	1.23	1.02	1.46	0.941	0.73	0.897	0.761	1.23	0.974	0.736
DPYSL4	O14531	Dihydropyrimidinase-related protein 4	0.263772	0.261428	0.243742	0.838021	0.819953	0.920959	-0.373	0.259	-0.627	0.0388	0.911	0.846	0.794	0.597	1.04	0.814	1.38	0.873	0.858	1.15	0.84	1.2	1.3	0.497	1.05	1.22	0.928	0.639	0.982	1.08	0.992	1.06	1.95	1.14	1.46	0.943	1.11	1.03	1.38	0.934	1.75	1.32	0.856
DYNC1I1	O14576	Cytoplasmic dynein 1 intermediate chain 1	0.1941	0.0220555	0.737903	0.776786	0.711288	0.739052	0.309	0.355	0.136	0.689	0.836	0.439	0.308	0.438	0.48	1.42	1.93	1.62	1.38	0.528	1.86	2	3.76	0.643	0.251	0.13	0.217	1.94	0.449	0.432	0.368	1.24	0.188	1.4	2.79	4.06	0.482	0.138	0.396	0.635	2.23	1.17	0.968
NCAN	O14594	Neurocan core protein	0.809548	1	1	1	0.933409	1	0.0364	0.915	-0.118	0.729	1.24	1.08	2.53	0.782	1.07	0.593	1.39	0.887	1.13	0.844	0.892	1.16	1.06	0.744	0.855	1.24	1.1	1.51	3.96	0.813	1.39	0.705	2.3	1.29	0.85	1.08	0.877	1.57	1.39	1.83	1.64	6.31	1.54
AP3D1	O14617	AP-3 complex subunit delta-1	0.656593	0.682921	0.816586	0.493442	0.372553	0.728095	0.164	0.631	0.291	0.385	1.64	1.66	0.496	0.465	0.846	2.72	3.67	0.222	0.447	2.69	2.64	0.702	0.319	1.54	0.154	0.444	2.54	0.367	1.71	2.82	1.67	3.49	1.38	2.62	2.65	2.5	3.3	0.364	2.43	1.11	4.55	1.52	1.11
CCS	O14618	Copper chaperone for superoxide dismutase	0.724989	0.0235473	0.661977	0.272916	0.553356	0.284787	0.173	0.612	0.5	0.117	1.26	1.32	1.21	1.05	0.733	1.09	2.16	0.415	0.786	0.605	0.188	0.93	0.431	1.86	0.822	0.645	1.24	1.42	0.757	0.312	0.332	0.395	0.381	0.829	0.329	2.15	0.22	0.479	0.436	0.814	0.432	0.623	0.196
SLC9A3R1	O14745	Na(+)/H(+) exchange regulatory cofactor NHE-RF1	1	0.903264	0.866776	0.972771	1	1	0.182	0.593	0.173	0.612	1.09	1.09	1.22	0.775	0.921	1.06	1.46	0.794	1.09	1.13	1	1.35	1.33	1.16	1.09	0.447	0.964	0.788	0.825	0.629	0.765	0.948	1.58	0.576	0.94	0.196	0.915	0.63	0.833	0.504	1.39	0.966	0.868
HSD17B6	O14756	17-beta-hydroxysteroid dehydrogenase type 6	1	1	1	1	1	0.976155	0.364	0.272	0.0545	0.873	1.08	1.51	1.46	0.587	1.12	0.609	1.21	1.22	0.491	1.29	0.72	1.25	1.18	0.86	1.18	0.976	0.8	1.32	0.886	0.698	0.342	0.55	1.6	0.872	0.581	5.37	0.71	0.492	0.38	1.38	1.29	2.72	0.827
PSMA7	O14818	Proteasome subunit alpha type-7	0.624852	0.366302	0.510842	0.408424	0.47234	0.579554	0.582	0.0604	0.191	0.574	1.35	1.39	2.1	0.864	1.41	1.15	1.16	0.328	1.03	0.629	0.878	1.39	1.72	1.07	1.17	0.69	0.359	1.01	1.1	0.597	0.947	1.01	0.944	1.03	0.767	4.76	0.784	1.41	0.654	2.18	0.835	3.17	1.47
BCKDK	O14874	[3-methyl-2-oxobutanoate dehydrogenase [lipoamide]] kinase, mitochondrial	0.880394	0.768535	0.763677	0.822847	0.748721	0.715826	-0.509	0.11	-0.7	0.0165	0.753	0.904	0.399	0.583	0.927	0.502	1.2	0.399	0.391	1.28	0.877	1.16	1.06	0.55	0.608	1.58	1.2	1.38	0.963	0.271	0.654	0.515	0.919	1.2	0.963	5.57	0.629	0.209	1	1.92	1.52	2.04	0.223
CASK	O14936	Peripheral plasma membrane protein CASK	0.936808	1	0.569868	0.962488	0.33631	0.454777	-0.509	0.11	-0.436	0.18	0.674	0.969	0.537	0.425	0.577	0.473	1.06	0.377	0.45	1.21	0.893	0.636	0.79	1.48	0.739	0.931	1.06	0.67	1.34	1.14	1	1.3	0.942	1.56	1.01	2.89	1.47	0.279	1.39	2.66	0.922	1.18	0.981
SLC27A2	O14975	Very long-chain acyl-CoA synthetase	0.845917	0.268112	0.80667	0.673524	0.816845	0.846351	0.245	0.467	-0.236	0.484	0.962	1.31	1.29	0.674	1.4	0.468	0.63	0.527	0.845	0.572	0.523	0.719	0.795	0.569	0.629	2.38	0.631	0.596	0.696	0.952	0.5	0.815	0.79	0.683	0.845	4.24	0.4	0.416	0.48	0.965	0.601	2.03	0.718
SPTBN2	O15020	Spectrin beta chain, non-erythrocytic 2	0.84478	0.876529	0.727744	1	0.822745	1	0.1	0.77	-0.0909	0.79	1.06	1.16	1.11	0.94	1.11	0.847	1.19	1.29	1.31	0.741	1.06	1.47	1.07	0.674	1.07	1.03	1.16	0.839	1.04	1.43	1.09	1.62	1.96	1.5	1.64	1.44	1.63	1.22	1.38	1.35	1.46	1.41	0.908
SYNM	O15061	Synemin	0.973414	0.801137	0.517993	0.574637	0.479901	0.393904	0.3	0.37	0.591	0.0556	1.72	2.88	0.642	1.59	0.731	3.3	1.17	0.83	0.968	0.925	0.787	0.334	0.573	1.26	1.71	0.542	0.913	0.626	0.789	1.17	0.506	0.564	0.288	0.47	0.434	1.41	0.464	0.707	0.429	0.768	0.352	0.654	0.339
DCLK1	O15075	Serine/threonine-protein kinase DCLK1	0.248803	0.239248	0.328412	0.255114	0.334052	0.612478	0.245	0.467	0.191	0.574	1.03	1.32	1.25	1.73	0.158	1.18	0.542	0.828	0.822	1.67	1	1.32	1.51	0.916	0.276	1.4	0.894	1.41	0.677	3.09	1.24	2.56	2.21	2.15	2.9	1.83	2.45	1.35	2.21	1.12	1.87	0.795	0.949
NPC1	O15118	NPC intracellular cholesterol transporter 1	0.732983	0.695183	1	0.578575	0.595138	0.614362	-0.282	0.401	-0.527	0.0956	0.951	0.903	0.302	0.559	1.17	0.305	2.46	0.577	0.834	1.46	0.811	0.365	1.69	0.349	0.652	0.864	1.44	1.07	0.659	1.3	0.591	0.722	0.665	0.429	0.797	16.8	1.16	0.45	1.05	1.97	0.826	2.35	0.542
SCAMP1	O15126	Secretory carrier-associated membrane protein 1	0.99284	1	1	1	0.823373	0.795315	0.1	0.77	0.173	0.612	1.37	4.18	0.566	0.118	0.666	1.39	1.3	0.189	1.06	0.391	1.33	0.87	0.191	3.08	0.664	0.286	0.777	0.198	0.52	0.444	0.703	0.694	0.971	0.86	0.853	0.765	0.912	0.42	0.788	0.66	1.27	0.449	0.0977
ARPC2	O15144	Actin-related protein 2/3 complex subunit 2	1	0.664502	1	0.554108	0.936853	0.887387	0.0364	0.915	0.1	0.77	1.01	1.01	1.46	0.633	0.693	0.836	1.42	0.793	1.11	0.451	0.592	0.733	1.03	1.39	1.07	1.05	0.468	1.25	0.918	0.255	0.449	0.605	1.39	1.06	0.545	2.12	0.536	1.19	0.645	1.87	0.779	3.61	1.12
LAMA5	O15230	Laminin subunit alpha-5	0.105085	0.19169	0.0754974	0.86894	1	1	0.609	0.0467	0.755	0.00728	1.39	1.37	2.17	1.59	0.989	1	1.22	1.08	1.21	0.7	0.707	1.52	1.16	1.14	1.58	0.371	0.745	0.247	0.228	0.263	0.178	0.368	0.301	0.236	0.226	0.981	0.342	0.335	0.198	0.54	0.237	0.466	0.316
VGF	O15240	Neurosecretory protein VGF	1	1	0.737183	0.908643	0.526079	0.397094	-0.236	0.484	-0.555	0.0767	0.595	0.284	0.897	0.559	0.864	0.182	0.782	0.137	1.07	0.907	0.915	0.168	1.64	0.732	0.697	1.33	0.599	0.97	0.185	0.663	0.725	0.655	0.909	0.924	1.57	0.919	0.398	0.0948	0.995	1.55	1.37	5.27	0.377
OGT	O15294	UDP-N-acetylglucosamine--peptide N-acetylglucosaminyltransferase 110 kDa subunit	0.591152	0.617376	0.7214	0.070263	0.172844	0.644306	-0.291	0.385	-0.291	0.385	0.693	1.52	0.334	0.76	0.32	0.619	0.613	1.18	1.15	0.562	1.69	1.21	0.946	0.662	0.525	1.73	1.13	0.945	0.842	1.16	1.09	1.14	1.41	1.8	1.59	2.38	1.25	0.999	0.661	1.3	1.05	2.67	0.756
EIF3D	O15371	Eukaryotic translation initiation factor 3 subunit D	0.284988	0.552603	0.571501	0.167218	0.307308	0.812052	0.3	0.37	0.273	0.417	1.59	1.65	1.12	0.932	1.28	1.81	2.72	1.16	0.756	1.24	0.617	1.5	1.01	0.69	0.869	0.673	1.75	0.906	1	0.638	0.84	1.13	0.945	0.416	0.434	8.77	1.02	0.721	0.625	0.886	0.754	1	0.722
NCAM2	O15394	Neural cell adhesion molecule 2	0.826828	0.946522	0.554369	0.602911	0.287522	0.690491	0.455	0.16	0.0455	0.894	1.51	2.21	1.41	0.786	1.53	1.75	1.37	1.56	0.916	1.78	1.76	0.786	1.5	0.557	0.387	1.1	1.45	3.09	2.53	1.59	2	2.09	2.48	2.04	1.28	3.43	2.02	1.54	2.66	3.84	4.04	0.874	1.19
STX7	O15400	Syntaxin-7	0.563018	0.534158	0.377092	0.82747	0.932934	0.657643	-0.282	0.401	-0.173	0.612	0.826	0.842	0.427	0.732	0.731	1.12	1.1	0.736	0.801	1.41	0.834	0.315	1.67	0.926	0.881	0.622	0.902	0.877	0.473	0.684	0.852	0.4	1.25	0.732	1.03	0.867	0.608	0.684	0.921	0.483	1.45	1.16	0.681
ARPC5	O15511	Actin-related protein 2/3 complex subunit 5	0.816752	1	0.748439	0.673175	0.746423	0.602662	0.482	0.133	0.2	0.555	1.11	1.66	0.988	0.854	0.996	0.812	1.37	0.792	0.743	0.899	0.675	1.15	1.39	1.15	0.971	0.683	0.807	0.888	0.446	0.484	0.504	0.569	1.4	0.472	0.5	0.976	0.434	0.512	0.672	0.698	0.808	1.67	0.525
PHGDH	O43175	D-3-phosphoglycerate dehydrogenase	0.91253	1	0.776418	1	0.950903	1	0.2	0.555	0.464	0.151	1.11	1.36	0.994	0.884	0.916	1.43	1.06	1.05	1.24	1.31	1.19	1.25	0.803	1.7	1.48	0.21	0.809	0.61	1.02	0.846	0.812	1.15	1.04	0.889	0.989	1.3	1.27	0.758	0.902	1.21	0.871	0.0807	0.986
SEPT4	O43236	Septin-4	1	0.772591	0.721821	0.926732	1	0.578966	-0.318	0.34	-0.0909	0.79	0.498	1.18	0.0892	0.433	0.109	0.746	0.427	0.344	0.622	0.682	0.663	0.1	0.231	2.5	0.787	0.893	0.591	0.467	0.634	0.469	0.717	0.456	0.809	0.907	0.749	0.202	0.773	0.848	1.1	0.705	1.1	0.304	0.616
PSMD3	O43242	26S proteasome non-ATPase regulatory subunit 3	0.515838	0.338429	0.447599	0.496674	0.668376	0.479614	0.1	0.77	0.0909	0.79	1.03	1.4	1.08	0.968	0.727	0.768	1.26	0.895	0.484	0.965	0.0729	1.04	0.878	0.68	1.05	1.45	0.94	0.452	0.974	0.823	0.607	0.903	1.12	0.84	0.36	1.8	0.745	1	0.504	0.739	0.799	2.34	0.793
HSPA12A	O43301	Heat shock 70 kDa protein 12A	0.495498	0.328638	0.318271	1	0.974404	1	-0.518	0.102	-0.318	0.34	0.811	0.775	0.358	0.767	0.764	0.991	1.22	1.27	1.03	1.19	0.873	0.434	0.443	0.573	1.15	1.66	1.17	0.814	1.37	1.18	1.02	1.65	1.25	1.41	1.36	1.09	1.47	1.18	1.54	1.38	1.32	1.26	1.17
HNRNPR	O43390	Heterogeneous nuclear ribonucleoprotein R	0.950959	0.941829	1	1	1	1	-0.527	0.0956	-0.264	0.433	0.859	0.788	0.592	1.12	0.641	0.873	1.13	0.62	0.803	0.851	1.14	0.696	0.744	0.736	0.843	1.45	1.23	0.765	0.551	1.28	1.04	1.37	0.61	1.1	1.22	2.43	1.35	0.916	0.756	1.27	0.6	0.961	1.15
TPD52L2	O43399	Tumor protein D54	0.0791332	0.0149386	0.0845326	0.955649	0.964469	0.798323	-0.691	0.0186	-0.291	0.385	0.627	0.108	0.137	0.47	0.526	1.36	1.16	0.872	0.683	1.12	1.4	1.64	0.16	1.87	0.894	0.542	1.53	0.597	0.0493	0.302	0.0794	0.111	0.648	0.0982	0.235	0.342	0.315	0.0591	0.0381	0.215	0.0608	0.576	0.674
SYNJ1	O43426	Synaptojanin-1	0.518271	0.284819	0.23257	0.970617	0.562271	0.474782	-0.6	0.051	-0.636	0.0353	0.773	0.875	0.536	0.636	0.639	0.727	1.23	0.977	0.769	0.95	0.949	0.712	1.01	0.886	0.938	1.37	0.797	1.51	1.17	1.17	1.21	0.919	1.96	1.2	1.13	1.9	1.1	1	1.34	2.15	1.46	1.86	0.581
EPB41L2	O43491	Band 4.1-like protein 2	1	0.821752	0.933003	0.821722	1	0.922844	0.236	0.484	0.382	0.247	1.15	0.955	1.34	0.866	1.3	1.56	0.899	0.792	0.957	1.02	1.33	1.35	0.822	1.32	1.21	0.438	1.2	0.613	1.08	0.692	0.994	1.35	0.877	0.752	0.76	3.2	1.17	0.767	1.09	0.906	1.03	0.754	0.967
TIMM44	O43615	Mitochondrial import inner membrane translocase subunit TIM44	0.806179	1	0.954526	1	0.765688	1	0.164	0.631	0.0727	0.832	0.716	0.556	2.19	0.136	0.726	0.469	0.214	2.51	2.41	0.285	0.136	0.341	0.414	1.45	2.57	0.399	0.164	0.192	1.58	0.755	0.395	0.943	0.267	0.18	0.29	1.63	0.875	0.0775	0.476	1.92	2.95	2.71	1.76
NDUFA2	O43678	NADH dehydrogenase [ubiquinone] 1 alpha subcomplex subunit 2	1	0.364529	0.320088	0.798865	0.482324	0.920926	-0.3	0.37	-0.7	0.0165	0.631	1.05	0.0939	0.801	1.06	0.658	0.122	0.98	0.962	0.808	1.18	1.13	1.19	0.834	0.698	1.28	1	1.14	1.13	1.23	1.06	1.08	1.54	1.6	1.18	0.632	1.43	1.05	0.882	0.709	1.36	5.28	1.17
ASNA1	O43681	ATPase ASNA1	0.933586	1	1	0.84541	1	1	0.345	0.298	0.191	0.574	1.24	1.4	1.88	0.585	0.934	1.46	1.17	0.609	0.691	1.17	1.43	1.8	1.41	1.06	0.614	0.791	1.13	0.937	1.02	1.56	1.06	1.84	0.932	1.45	1.71	1.14	1.8	0.929	1.18	1.28	1.17	1.74	1.07
ACTN4	O43707	Alpha-actinin-4	1	0.865995	0.969446	1	1	1	0.109	0.75	-0.0727	0.832	1.01	0.358	1.46	0.942	1.09	1.38	0.815	0.338	0.783	1.1	0.688	1.42	1.42	0.258	1.32	1.07	0.936	0.307	0.198	0.198	0.357	0.546	0.28	0.839	0.541	0.894	0.2	0.624	0.428	0.512	0.203	0.575	0.725
AP1G1	O43747	AP-1 complex subunit gamma-1	1	0.961106	1	1	1	0.964195	-0.464	0.151	-0.191	0.574	0.818	1.03	0.0984	0.916	0.25	1.07	1.55	0.956	1.12	1.25	1.29	0.337	0.373	1.06	1.17	1.37	1.03	1.16	1.13	1.1	0.749	0.924	1.23	1.07	1.48	0.723	1.3	0.722	0.973	1.12	1.36	0.355	0.763
SYNGR1	O43759	Synaptogyrin-1	1	1	0.942714	1	0.87578	0.973254	0.436	0.18	0.109	0.75	1.34	1.53	0.697	0.339	4.03	0.72	0.726	0.956	2.04	0.216	1.47	0.228	0.99	2.8	0.655	0.223	0.333	16.8	16.3	2.93	10.7	0.377	0.429	0.392	0.2	2.18	0.248	14.4	5.11	33.1	0.253	0.739	10.9
TIMM8A	O60220	Mitochondrial import inner membrane translocase subunit Tim8 A	0.885331	0.515379	0.616412	0.767374	1	0.783943	-0.618	0.0426	-0.4	0.223	0.704	0.704	0.369	0.791	0.149	1.04	1.17	1.01	1.07	0.912	1.15	0.485	0.799	0.16	0.927	1.82	1.3	0.131	1.23	1.3	1.02	1.21	1.36	1.66	1.51	0.582	1.37	1.17	1.2	1.34	1.99	0.675	1.4
PRPSAP2	O60256	Phosphoribosyl pyrophosphate synthase-associated protein 2	0.848189	0.771551	0.627066	1	0.858257	0.839229	0.0545	0.873	-0.109	0.75	2.51	7.61	0.417	0.201	0.467	1.57	4.81	0.806	0.316	1	0.847	1.42	2.12	0.943	0.774	0.705	0.457	0.827	1.33	0.874	1.11	0.932	1.8	0.604	0.412	3.12	0.35	0.827	1.14	2.58	0.95	2.26	0.858
GNG7	O60262	Guanine nucleotide-binding protein G(I)/G(S)/G(O) subunit gamma-7	0.563708	0.161199	0.589694	0.717648	0.726617	0.634119	-0.0182	0.958	-0.136	0.689	0.992	0.467	0.961	0.903	1.49	1.7	0.429	1.22	1.17	1.25	1.98	1.08	1.34	0.919	0.316	0.779	1.64	2.1	2.91	1.29	1.83	2.06	1.36	2.56	2.09	0.776	2.81	2.23	1.7	0.57	2.11	0.647	3.04
KIAA0513	O60268	Uncharacterized protein KIAA0513	1	1	1	0.937752	1	1	0.127	0.709	-0.327	0.326	0.91	1.32	0.446	1.03	1.08	0.919	0.675	1.03	1.28	0.351	1.15	0.718	1.39	0.939	0.713	1.07	0.886	1.72	0.296	1.5	1.5	1.3	1.18	1.33	2.08	2.02	1.55	1.32	1.76	1.63	0.927	0.943	1.36
OPA1	O60313	Dynamin-like 120 kDa protein, mitochondrial	0.352028	0.0139436	0.266854	0.470066	0.504418	0.745447	-0.591	0.0556	-0.645	0.032	0.775	0.689	0.593	0.8	0.708	0.801	1.06	0.942	0.985	0.998	0.909	0.928	1.32	0.557	0.804	1.41	0.913	0.755	0.879	0.876	0.715	1.08	1.37	1.35	1.03	0.607	0.605	0.904	0.937	0.415	1.35	2.6	0.87
SNX3	O60493	Sorting nexin-3	0.784011	0.713996	0.678645	0.53705	0.479475	0.582093	-0.0818	0.811	-0.0818	0.811	0.949	0.543	1.38	1.39	0.929	0.653	0.797	1.12	0.798	0.763	0.757	1.16	1.04	0.853	0.835	1.29	0.98	0.799	1.17	1.28	0.993	0.952	0.872	0.821	0.669	1.25	0.919	1.1	0.971	1.33	0.47	2.53	1.05
SYNCRIP	O60506	Heterogeneous nuclear ribonucleoprotein Q	0.972054	1	1	1	1	1	0.118	0.729	-0.218	0.519	0.974	1.22	1.08	0.632	1.15	0.989	0.774	0.38	0.486	1.88	1.11	0.756	0.991	0.78	0.742	0.823	1.66	0.336	1.13	1.11	0.713	0.959	1.4	0.986	1.77	7.81	1.46	1.23	1.05	3.51	0.781	1.77	0.945
SNAP91	O60641	Clathrin coat assembly protein AP180	1	0.922846	0.63815	1	1	0.882688	0.5	0.117	0.2	0.555	1.17	1.22	2.2	0.751	1.21	0.915	0.712	0.993	0.936	0.722	0.703	1.52	1.19	1.03	1.14	0.616	1.02	1.96	1.29	0.837	1.36	1.25	1.26	1.29	1.06	1.64	1.05	3.24	1.31	6.24	1.3	2.02	2.65
SNX2	O60749	Sorting nexin-2	0.468978	0.371293	0.717659	0.38274	0.395139	0.64868	-0.2	0.555	-0.127	0.709	0.576	0.653	0.507	0.438	0.468	0.779	0.61	0.369	1.17	0.589	1.42	0.725	1.23	0.381	1.5	0.274	1.61	0.182	0.759	0.498	0.1	0.158	0.404	0.211	1.13	1.05	1.24	0.715	0.882	0.415	0.923	0.533	0.154
USO1	O60763	General vesicular transport factor p115	1	0.663231	0.972225	1	1	0.930015	-0.227	0.502	0.218	0.519	0.876	0.74	0.395	0.91	0.673	0.802	1.73	0.513	1.62	1.33	0.179	1.19	0.529	0.785	1.95	0.321	1.41	0.68	1.03	1.33	1.14	1.85	1.4	1.23	1.39	2.6	0.229	1.03	1.37	1.13	0.27	2.06	0.956
PRAF2	O60831	PRA1 family protein 2	0.824669	0.959787	0.282281	0.747642	0.793428	0.213605	-0.491	0.125	-0.409	0.212	0.829	0.944	0.655	0.672	0.55	0.761	1.39	0.86	0.945	0.913	0.834	0.59	0.998	0.919	1	1.24	0.839	0.91	0.665	0.802	0.709	0.715	1.66	0.967	0.885	0.342	0.816	0.576	0.833	0.727	1.46	2.87	0.668
GPR37L1	O60883	G-protein coupled receptor 37-like 1	0.202242	0.263639	0.00239863	0.569002	0.88266	0.230567	0.773	0.0053	0.709	0.0146	1.23	1.45	1.48	1.37	1.22	1.3	0.575	1.26	1.03	0.822	1.55	1.33	1.05	1.16	0.954	0.794	1.05	0.327	2.29	2.11	1.62	1.79	3.03	2.21	1.7	0.643	2.16	1.38	1.41	0.258	2.48	0.714	1.46
DNAJC6	O75061	Putative tyrosine-protein phosphatase auxilin	0.0550815	0.0930457	0.435943	0.809226	0.222594	0.330898	-0.136	0.689	-0.109	0.75	1.15	0.953	0.721	0.345	1.96	1.43	1.47	1.93	2.25	1.81	1.2	0.522	0.358	0.701	2.09	0.398	1.46	1.52	1.91	0.469	0.263	2.64	0.716	0.498	2.02	5.34	2.12	2.11	2.47	0.756	1.56	1.12	2.34
CPNE3	O75131	Copine-3	0.808223	1	1	1	0.828228	0.836694	0.2	0.555	0.4	0.223	1.09	1.37	0.95	1.01	0.723	1.21	1.26	0.952	1.03	0.946	0.853	1.03	0.898	1.05	1.19	1.04	0.828	0.521	0.587	0.894	0.528	0.795	1.25	0.78	0.693	0.457	0.706	0.543	0.531	0.684	0.511	1.91	0.448
HIP1R	O75146	Huntingtin-interacting protein 1-related protein	1	0.980097	1	1	0.949349	0.714202	-0.336	0.312	-0.00909	0.979	0.792	0.932	0.502	1.01	0.736	1.17	0.401	0.924	1.4	0.729	0.408	0.638	0.793	1.25	1.13	0.625	1.21	0.569	0.943	0.928	0.99	1.28	0.871	1.03	1.37	1.9	1.36	0.733	0.654	0.969	0.929	0.673	0.635
NDUFS2	O75306	NADH dehydrogenase [ubiquinone] iron-sulfur protein 2, mitochondrial	1	0.860894	1	0.663838	0.80811	0.703857	-0.1	0.77	-0.164	0.631	0.899	0.339	0.931	0.796	1.89	0.562	0.88	1.05	1.01	0.523	0.712	0.868	0.478	1.52	0.646	1.98	0.38	1.59	0.956	1.6	1.63	0.761	1.06	1.85	1.24	6.15	1.29	0.898	1.29	1.74	1.71	6.82	1.66
CDH16	O75309	Cadherin-16	0.0445887	0.204659	0.373238	0.0244753	0.0712845	0.785851	0.136	0.689	0.155	0.65	0.802	1.17	2.09	1.1	0.124	0.161	0.157	1.02	1.17	0.804	0.118	1.37	2.1	0.794	1.51	0.282	0.316	1.28	0.984	0.146	0.556	0.622	0.306	0.952	0.751	1.12	0.762	0.714	0.609	3.31	1.07	0.238	0.765
NIPSNAP2	O75323	Protein NipSnap homolog 2	0.388503	0.969396	0.647906	0.475303	0.80063	0.396467	0.427	0.19	0.136	0.689	2.59	0.73	9.26	2.1	2.04	1.03	0.361	1.36	0.415	0.287	0.412	0.384	1.85	0.151	0.576	2.15	0.271	5.86	7.96	2.23	4.56	0.269	0.397	1.1	0.272	3.89	0.334	7.51	2.39	11.3	0.419	33	6.62
H2AFY	O75367	Core histone macro-H2A.1	1	0.775699	0.998596	1	0.897888	1	-0.0818	0.811	-0.145	0.67	1.17	2.27	0.208	1.25	0.338	0.139	2.82	0.155	0.991	0.56	1.06	0.242	1.12	0.143	0.848	1.61	1.28	0.325	1.27	1.08	0.735	0.982	0.203	0.748	0.748	0.909	0.984	0.0529	0.217	0.685	0.74	0.295	1.12
FLNB	O75369	Filamin-B	1	1	1	0.982084	1	0.938612	0.245	0.467	0.0182	0.958	1.01	1.63	1.02	0.635	1.14	1.09	0.559	1.04	1.09	0.83	0.324	1.39	1.3	1.26	1.29	0.347	0.807	0.229	0.128	0.173	0.171	0.208	0.44	0.172	0.0805	1.09	0.22	0.198	0.178	0.396	0.257	0.478	0.144
PEX14	O75381	Peroxisomal membrane protein PEX14	0.000905215	0.0288	0.464401	0.40786	0.984761	0.642696	-0.591	0.0556	-0.755	0.00728	0.872	0.711	0.76	0.74	1	0.976	1.04	1.12	1.14	0.827	1.14	1.63	1.06	0.177	0.776	1.8	1.19	1.04	1.23	1.23	1.26	1.44	1.06	1.67	1.42	1.52	1.72	1.1	0.903	0.53	1.79	4.49	1.29
CS	O75390	Citrate synthase, mitochondrial	1	0.815922	1	0.746862	0.910248	0.871757	0.327	0.326	-0.0636	0.853	1.27	1	2.84	0.863	1.02	0.84	1.07	0.873	1.5	0.625	1.07	1.37	1.11	0.724	0.615	1.8	0.753	1.82	2.44	1.24	1.71	0.921	1.12	1.16	0.975	0.669	1.27	2.72	1.2	2.42	1.03	3.84	3.15
SEC22B	O75396	Vesicle-trafficking protein SEC22b	0.960707	0.306933	0.33966	0.413277	0.377931	1	-0.4	0.223	-0.582	0.0604	0.441	0.127	1.17	0.0552	1.07	0.0823	0.138	1.07	1.11	1.07	0.658	1.33	1.13	0.43	1.5	1.8	0.136	0.403	0.887	1.24	0.865	1.35	0.958	1.15	1.27	0.686	1.21	0.871	0.955	0.516	0.9	0.139	0.473
TACC1	O75410	Transforming acidic coiled-coil-containing protein 1	0.178875	0.438512	0.343532	0.377182	0.487817	0.500294	-0.509	0.11	-0.173	0.612	0.861	0.336	0.408	0.975	0.811	1.42	1.21	0.931	0.938	1.12	1.18	0.232	0.888	0.769	1.16	0.953	1.23	0.336	0.769	0.933	0.782	0.109	0.978	1.11	0.32	2.21	1.29	0.113	0.843	0.393	0.0609	0.567	0.0576
RDH16	O75452	Retinol dehydrogenase 16	1	0.301109	0.91424	0.395185	1	0.461189	0.191	0.574	0.1	0.77	0.99	1.65	0.818	0.635	0.696	0.74	1.4	0.698	0.45	0.517	0.464	0.862	1.31	1.5	1.08	0.771	0.334	0.59	0.375	0.585	0.333	0.312	1.04	0.644	0.627	9.81	0.596	0.399	0.392	1.16	0.73	1.56	0.723
NDUFS3	O75489	NADH dehydrogenase [ubiquinone] iron-sulfur protein 3, mitochondrial	0.233749	0.465349	0.237948	0.411744	0.84655	0.285236	-0.355	0.285	-0.482	0.133	0.747	0.827	0.218	0.574	0.823	1.2	0.839	0.734	0.639	0.52	0.949	0.595	0.841	0.919	0.608	1.91	0.726	3.13	0.835	2.58	1.51	0.713	1.21	1.55	0.863	1.67	1.07	0.639	0.81	2.33	1.25	1.04	0.787
PRKRA	O75569	Interferon-inducible double-stranded RNA-dependent protein kinase activator A	0.677785	1	0.842716	0.824469	0.692407	0.715097	-0.409	0.212	-0.555	0.0767	0.737	0.559	0.862	0.539	0.677	0.651	1.13	1.02	0.681	0.656	0.766	0.812	1.02	0.68	0.251	2.14	0.914	0.596	0.897	0.792	0.882	0.984	0.755	0.751	0.21	1.84	0.743	0.477	0.705	0.612	0.589	1.35	0.716
SLC25A12	O75746	Calcium-binding mitochondrial carrier protein Aralar1	1	1	1	0.984166	1	1	-0.0909	0.79	-0.336	0.312	0.927	0.78	1.47	0.653	1.07	0.969	0.61	0.87	0.9	0.461	1.08	1.12	0.973	0.884	0.562	1.43	1.15	1.61	2.9	1.06	1.59	1.48	0.942	1.61	1.23	1.59	1.47	2.83	0.87	2.46	1.21	4.5	3.02
PALM	O75781	Paralemmin-1	0.189883	0.218447	0.331712	0.799876	0.982591	0.802849	-0.282	0.401	-0.336	0.312	0.938	0.839	0.959	0.836	0.984	1.08	0.936	0.899	0.994	1.07	1	1.24	1.05	0.791	1.26	0.888	1.02	0.845	0.913	1.22	0.88	1.25	1.33	1.3	1.43	0.15	1.15	0.943	1.29	0.85	1.89	1.83	0.803
EIF3G	O75821	Eukaryotic translation initiation factor 3 subunit G	0.331433	0.280841	0.648988	0.209798	0.400984	0.305938	-0.1	0.77	-0.00909	0.979	0.749	1.27	0.684	0.77	0.329	1.09	0.348	0.976	1.26	1.02	1.18	1.74	1.14	0.64	1.26	0.717	1.24	0.355	0.631	1.33	0.729	1.03	0.922	0.932	1.1	3.07	1.56	0.947	0.59	0.225	0.813	0.549	1.83
EIF3J	O75822	Eukaryotic translation initiation factor 3 subunit J	0.760819	0.572406	0.713073	1	0.731055	0.829284	0.0364	0.915	-0.255	0.45	0.917	1.25	0.474	0.647	1.07	1.05	1.02	0.931	1.03	0.812	0.957	1.16	1.21	1.06	1.18	0.75	0.801	0.654	0.636	0.707	0.685	0.795	0.885	0.219	1.1	0.656	1.02	0.619	0.833	0.628	1.27	1.15	0.649
CBR3	O75828	Carbonyl reductase [NADPH] 3	0.83624	0.475607	0.62259	0.419418	0.467636	0.568154	0.518	0.102	0.391	0.235	1.08	1.62	1.08	1.01	1.04	0.96	0.767	0.958	1.04	0.959	0.97	1.33	0.984	1.03	1.21	0.843	0.941	0.698	0.842	0.947	0.703	1.08	0.701	0.906	1.06	0.129	0.907	0.651	0.968	0.833	0.589	0.976	0.537
IDH1	O75874	Isocitrate dehydrogenase [NADP] cytoplasmic	0.784412	0.604891	0.728329	1	0.835053	0.604752	0.145	0.67	-0.0364	0.915	0.779	0.906	0.619	0.938	0.648	0.188	1.37	0.771	0.514	0.257	0.145	0.916	2.4	0.633	0.853	0.654	0.457	0.258	0.152	0.572	0.2	0.122	0.385	0.308	0.688	2.29	0.58	0.286	0.44	0.468	0.369	0.823	0.59
ALDH1L1	O75891	Cytosolic 10-formyltetrahydrofolate dehydrogenase	0.948741	0.678347	0.91524	0.476195	0.816817	0.444301	0.318	0.34	0.191	0.574	1.04	1.03	1.03	0.981	1.11	1.3	0.812	1.28	1.73	0.708	1.2	1.9	1.17	1.41	0.891	0.554	0.972	0.785	0.858	1.31	1.13	1.76	0.676	1.71	1.62	3.7	1.72	1.61	1.08	1.03	0.872	1.07	0.723
BBOX1	O75936	Gamma-butyrobetaine dioxygenase	0.615127	0.690944	0.784301	0.717401	0.602771	0.599034	0.182	0.593	0.418	0.201	2.22	4.32	0.295	4.39	0.405	3.27	0.652	3.09	0.33	2.34	3.88	0.324	0.705	2.3	0.786	0.516	0.698	2.66	1.43	3.1	2.34	3.36	0.367	0.526	0.638	1.24	2.46	1.59	0.661	1.59	1.55	6.85	0.378
FLOT1	O75955	Flotillin-1	0.858298	0.786053	1	1	0.946984	1	-0.473	0.142	-0.391	0.235	0.902	1.08	0.508	0.781	0.667	0.838	1.54	0.963	0.674	1.22	1.08	0.983	0.984	0.865	1.17	1.11	0.868	0.866	0.885	0.782	0.959	1.27	1.13	1.28	1.44	2.53	1.39	1.09	1.42	1.51	2.09	1.14	0.585
ATP5MG	O75964	ATP synthase subunit g, mitochondrial	0.819713	0.822467	1	0.966684	0.653402	0.542252	-0.455	0.16	-0.345	0.298	0.564	0.723	0.0632	0.588	0.61	0.723	0.675	1.09	0.983	0.49	0.673	0.0748	0.103	0.832	0.54	2.68	0.843	1.37	3.05	0.961	1.46	0.967	1.14	1.59	1.26	0.607	1.17	1.92	0.818	0.987	1.25	0.179	2.04
WFS1	O76024	Wolframin	0.669489	0.538119	0.759024	0.615892	0.934854	0.612827	0.0636	0.853	0.291	0.385	1.86	1.82	0.249	1.47	0.462	3.28	3.87	0.893	1.38	2.25	3.39	0.451	0.553	2.06	0.156	0.134	2.1	0.905	1.55	0.207	1.39	1.87	0.483	1.82	1.96	2.06	2.34	0.301	1.58	1.62	2.91	0.953	0.637
SNCG	O76070	Gamma-synuclein	0.28634	0.00463942	0.0101431	0.406686	0.444064	0.798407	-0.573	0.0655	-0.409	0.212	0.456	0.284	0.198	0.162	0.14	0.693	1.26	0.862	0.754	1.51	0.858	1.29	1.65	0.961	1.03	0.525	0.83	1.7	0.592	0.103	0.858	0.908	1.93	1.12	0.981	1.15	0.651	0.765	1.32	1.74	1.9	1.62	0.762
DDAH1	O94760	N(G),N(G)-dimethylarginine dimethylaminohydrolase 1	0.582212	0.391154	0.401752	0.224085	0.124688	0.328155	0.645	0.032	0.382	0.247	1.23	1.14	1.77	0.97	1.16	1.12	1.24	1.01	1.08	0.999	1.09	1.21	1.12	0.947	1.12	0.844	0.968	1.26	1.3	0.974	1.11	0.995	1.39	0.966	1.02	0.248	1.04	1.3	1.26	1.45	1.36	2.75	1.45
LY6H	O94772	Lymphocyte antigen 6H	0.815061	0.911665	0.849032	1	1	1	0.418	0.201	0.00909	0.979	1.12	1.39	1.07	0.769	1.48	0.848	1.18	0.0824	0.0807	1.59	0.825	1.11	2.36	1.41	0.159	0.301	0.764	1.9	0.185	0.0575	1.25	0.0683	1.86	0.248	0.862	0.466	0.638	0.131	2.21	2.28	2.1	0.26	1.02
TPPP	O94811	Tubulin polymerization-promoting protein	0.145641	0.0125994	0.193378	0.193065	0.681118	0.285276	-0.445	0.17	-0.473	0.142	0.844	0.757	0.739	0.752	0.949	1.12	0.748	1.2	1.01	1.5	1.19	0.982	0.847	0.71	1.4	0.883	1.16	1.02	0.874	1.08	1.08	1.76	1.18	1.46	1.46	0.361	1.8	1.18	1.45	1.41	1.75	0.464	0.818
KBTBD11	O94819	Kelch repeat and BTB domain-containing protein 11	0.815523	0.816751	0.466724	0.699373	0.53851	0.570515	0.609	0.0467	0.255	0.45	1.21	1.17	1.59	1.03	1.36	0.971	1.13	0.972	1.27	1.22	1.15	1.38	1.28	1.05	0.979	0.688	1.01	1.55	1.48	1.62	1.65	1.21	1.79	1.2	1.36	1.07	1.35	1.73	1.55	1.99	1.25	2.07	1.27
TOMM70	O94826	Mitochondrial import receptor subunit TOM70	0.985123	0.988428	1	1	1	1	0.336	0.312	0.00909	0.979	1.15	1.89	0.434	1.15	1.28	1.22	0.953	1.48	1.42	0.952	0.835	1.53	1.58	1.29	0.826	0.855	0.444	1.09	1.82	1.75	0.81	1.23	1.7	2.24	2.14	4.98	2	1.36	1.21	1.28	1.63	1.73	1.04
MYO1D	O94832	Unconventional myosin-Id	1	0.922375	0.645068	0.488673	1	0.401883	0.455	0.16	0.309	0.355	1.2	1.05	2.1	1.18	1.18	0.49	1.18	2.49	1.21	1.29	0.171	2.29	1.13	1.53	0.342	1.03	0.97	1.21	1.44	1.4	1.11	1.68	0.494	0.276	1.62	1.08	1.73	0.746	1.45	0.757	0.353	0.834	0.189
NFASC	O94856	Neurofascin	0.546124	1	0.651801	0.685967	0.574806	0.883006	-0.455	0.16	-0.673	0.0233	0.891	0.819	1.07	0.645	1.04	0.849	0.919	1.05	0.874	1.01	1.04	0.982	1.13	0.849	0.881	1.06	1.08	1.64	1.84	1.05	1.22	1.08	1.57	1.42	1.21	1.24	1.38	1.48	1.27	2.36	1.8	1.52	1.69
UFL1	O94874	E3 UFM1-protein ligase 1	1	0.977491	0.986751	1	0.915304	1	-0.255	0.45	-0.136	0.689	0.948	1.1	0.803	0.626	0.297	0.703	2.16	1.24	0.199	1.06	0.577	0.894	1.24	0.936	1.26	0.707	0.862	0.546	0.588	0.184	0.484	0.297	0.744	0.9	0.457	3.58	0.764	0.731	0.641	1.14	0.886	1.28	0.641
SORBS2	O94875	Sorbin and SH3 domain-containing protein 2	1	1	1	1	0.9992	0.856742	-0.0455	0.894	-0.0364	0.915	0.886	0.728	0.305	1.28	1.23	0.37	1.4	1.11	0.873	0.733	0.662	1.07	1.61	0.83	1.82	0.142	0.6	0.186	0.113	0.15	0.363	0.381	0.23	0.398	0.314	0.839	0.08	0.257	0.174	0.55	0.455	0.413	0.186
PLPBP	O94903	Pyridoxal phosphate homeostasis protein	0.00730572	0.0110391	0.0274157	0.861733	0.0296262	0.0317839	-0.345	0.298	-0.273	0.417	0.997	0.757	0.761	0.912	1.15	1.13	1.27	1.07	1.27	1.15	1.07	1.42	0.84	0.998	1.12	1.05	0.985	0.361	0.788	0.97	0.94	1.17	1.31	0.86	1.36	0.248	1.13	0.658	0.939	0.412	1.02	1.48	0.684
ENDOD1	O94919	Endonuclease domain-containing 1 protein	1	1	0.963243	0.994197	1	1	-0.164	0.631	-0.0909	0.79	0.931	0.441	1.67	0.843	0.65	0.409	1.58	0.795	1.06	0.591	0.723	0.89	0.937	1.4	0.474	1.33	0.862	0.785	1.16	0.912	0.682	0.72	0.722	0.742	0.677	2.21	0.526	0.803	0.35	1.25	0.78	5.22	0.936
GLS	O94925	Glutaminase kidney isoform, mitochondrial	0.546648	0.85669	0.659697	0.222445	0.76006	0.262698	-0.109	0.75	-0.555	0.0767	0.862	1.17	0.659	0.491	0.955	1.07	0.834	0.939	0.508	0.794	0.762	0.512	1.38	0.86	0.599	1.3	0.855	0.806	0.422	0.946	1.02	1.07	0.205	1.82	1.64	0.988	1.57	0.887	1.2	1.1	1.11	3.6	0.675
AP2A2	O94973	AP-2 complex subunit alpha-2	0.434564	0.829063	0.564135	0.995167	0.928625	0.854992	-0.155	0.65	-0.6	0.051	0.916	0.9	0.917	0.643	1.27	0.806	0.966	0.868	0.855	0.988	1.01	1.08	1.2	0.778	0.985	1.29	0.748	0.965	1.27	0.976	1.11	0.935	1.47	1.28	1.24	0.538	1.13	1.05	1.16	1.45	1.56	2.25	0.85
CSPG5	O95196	Chondroitin sulfate proteoglycan 5	0.679401	0.705827	0.741832	0.600395	1	0.803358	0.264	0.433	-0.0727	0.832	1.36	1.21	0.845	1.47	1.91	0.789	1.94	0.73	1.19	1.5	1.18	0.7	1.77	0.815	0.477	0.943	0.994	0.743	0.463	0.405	1.61	0.428	1.33	0.808	0.468	2.27	0.761	0.637	0.739	0.693	1.26	1.25	0.854
RTN3	O95197	Reticulon-3	0.538931	0.606531	0.967346	0.831099	0.843511	0.888797	-0.445	0.17	-0.664	0.026	0.83	0.653	1.05	0.493	0.863	0.824	1.09	0.734	0.97	0.775	1.01	1.4	1.24	0.728	0.829	1.27	0.926	0.657	0.976	0.69	0.721	0.953	1.45	1.21	0.997	0.171	1.12	0.911	0.914	1.07	1.31	2.03	0.595
VAPB	O95292	Vesicle-associated membrane protein-associated protein B/C	0.356186	0.0529808	0.46369	0.75522	0.832748	0.606648	-0.218	0.519	-0.155	0.65	0.832	0.465	0.505	0.766	0.843	1.81	0.604	0.949	1.48	0.827	1.82	1.22	1.7	0.527	1.5	0.252	1.02	0.248	0.531	0.681	1.14	2.02	0.979	1.73	1.89	1.63	1.57	1.04	1.96	0.404	1.75	0.755	1.07
PGLS	O95336	6-phosphogluconolactonase	0.825138	0.893482	1	1	1	1	0.127	0.709	0.0182	0.958	1.05	1.41	0.598	0.828	0.952	1.1	1.4	0.731	0.935	0.919	0.915	1.38	1.21	1.2	1.06	0.618	0.912	0.865	0.61	0.761	0.619	0.809	1.33	0.689	0.844	0.294	0.837	0.628	0.709	0.763	1.02	1.31	0.676
PGM3	O95394	Phosphoacetylglucosamine mutase	1	1	1	1	0.972385	1	0.145	0.67	0.255	0.45	1.03	2.08	0.755	0.388	0.337	1.21	1.41	2.03	1.29	0.889	1.11	0.614	0.632	1.38	1.66	1.02	0.299	1.3	1.24	1.12	0.692	1.58	0.59	1.12	1.11	3.15	1.3	0.957	0.968	0.687	1.45	1.22	1.32
VNN1	O95497	Pantetheinase	0.827466	0.738341	0.715926	0.683385	0.781842	0.715232	-0.282	0.401	-0.427	0.19	0.472	1.02	0.0745	0.0566	0.143	1.34	0.198	0.0844	2.31	1.68	2.04	0.215	0.185	0.0434	0.106	3.33	1.34	0.845	1.32	1.63	1.07	1.66	0.0844	1.9	2.9	0.555	2.61	1.05	1.26	0.411	0.11	0.0605	0.0405
ETHE1	O95571	Persulfide dioxygenase ETHE1, mitochondrial	1	1	1	1	0.994088	1	-0.173	0.612	-0.1	0.77	0.99	1.52	0.187	1.22	0.361	1.25	1.4	0.529	1.33	0.855	0.882	0.107	0.213	1.45	0.25	1.87	1.22	1.14	1.57	1.5	1.11	1.24	0.307	1.41	1.61	4.35	1.28	1.09	0.734	0.744	1.31	0.265	1.43
ACSL3	O95573	Long-chain-fatty-acid--CoA ligase 3	0.218769	0.186497	0.368537	0.759775	0.604755	0.657907	-0.373	0.259	-0.536	0.089	0.954	1.01	0.689	0.738	1.09	1.18	1.01	0.96	0.96	0.97	1.03	1.35	0.829	0.783	0.95	1.38	1.06	0.0785	1.12	1.02	0.781	1.02	0.847	0.0301	1.04	1.33	1.47	1.08	0.565	0.496	0.86	1.52	0.837
CDS2	O95674	Phosphatidate cytidylyltransferase 2	0.934496	0.94257	1	1	1	1	-0.173	0.612	-0.382	0.247	0.879	1.28	0.657	0.723	0.695	0.805	1.11	0.746	0.855	0.84	1.38	1.1	1.32	0.774	0.936	1.29	0.677	1.07	0.66	0.414	0.703	0.949	1.32	0.599	1.1	0.792	0.692	0.752	0.711	0.661	1.13	2.07	0.597
RAB3D	O95716	Ras-related protein Rab-3D	0.514685	0.959023	0.678178	0.593079	1	0.793843	-0.2	0.555	-0.618	0.0426	0.673	0.659	1.06	0.634	1.09	0.139	0.452	0.751	0.532	0.962	0.785	0.857	1.64	0.572	0.685	1.22	0.88	1.64	1.17	1.02	1.27	0.252	1.7	0.93	0.897	2.13	0.914	1.41	1.48	1.77	1.58	3.59	1.38
SNAP29	O95721	Synaptosomal-associated protein 29	0.541494	0.530428	0.366143	0.983629	0.666943	0.437073	0.4	0.223	0.2	0.555	1.17	0.957	2.4	1.33	1.57	0.275	0.508	0.452	0.852	0.289	1.13	1.16	1.26	1.12	1.24	0.56	0.824	0.564	0.558	0.867	0.75	1.42	2.09	1.29	0.218	6.51	0.726	0.67	1.39	0.89	1.24	2.88	0.623
OXSR1	O95747	Serine/threonine-protein kinase OSR1	0.978812	1	0.785025	1	1	0.83286	0.245	0.467	0.245	0.467	1.3	2.01	0.732	1.17	1.6	0.658	1.62	1.36	1.03	1.39	0.954	1.66	0.65	1.2	1.12	0.687	1.34	1.09	0.393	0.403	0.72	0.416	0.602	0.771	1.03	3.36	1.27	0.652	1.01	1.43	0.958	1.71	1.16
HSPA4L	O95757	Heat shock 70 kDa protein 4L	0.566728	0.283246	0.425167	0.325867	0.520752	0.967665	-0.227	0.502	-0.273	0.417	0.952	0.446	1.03	0.882	0.994	1.2	1.16	1.06	1.14	0.731	0.902	1.15	1.03	0.864	0.878	1.21	1.02	1.11	1.31	1.29	0.939	1.37	1.97	1.55	1.69	1.44	1.27	1.03	0.915	1.12	1.05	1.38	0.809
LSM8	O95777	U6 snRNA-associated Sm-like protein LSm8	0.752255	0.952043	0.871945	0.163856	0.222132	0.764114	0.355	0.285	0.236	0.484	1.33	2.11	0.853	0.723	1.15	1.69	1.45	0.616	1.06	0.713	1.03	1.29	0.912	1.67	0.835	0.713	0.871	0.707	1.03	0.89	0.907	0.377	0.85	0.815	0.421	1.43	0.562	0.979	0.297	1.18	0.821	1.21	0.82
AP2A1	O95782	AP-2 complex subunit alpha-1	0.396959	0.785361	0.474359	0.790475	0.54838	0.580548	0.255	0.45	-0.127	0.709	0.989	0.985	1.24	1.15	1.16	0.622	0.778	1.24	1.1	0.768	0.876	0.522	1.19	0.892	0.945	1.19	0.782	1.61	1.95	1.95	1.77	1.16	1.5	1.52	1.7	2.94	1.21	2.06	1.75	2.55	1.72	1.89	1.6
AIFM1	O95831	Apoptosis-inducing factor 1, mitochondrial	0.621815	0.959393	0.51117	0.638815	0.856959	0.753086	0.0455	0.894	0.118	0.729	1.12	1.59	1.13	0.907	0.847	0.902	1.32	1.03	0.846	0.836	1.05	0.928	0.944	0.947	0.956	1.11	1.04	0.621	1.17	1.36	0.897	1.43	1.31	1.48	1.41	2.06	1.52	0.913	0.868	0.906	1.34	1.77	1.28
BPNT1	O95861	3'(2'),5'-bisphosphate nucleotidase 1	0.779161	0.0647315	0.689634	0.265006	0.810801	0.0419066	0.0818	0.811	-0.236	0.484	1.16	1.13	1.24	0.815	2.09	0.492	1.18	0.521	0.448	0.353	0.809	0.777	0.889	1.14	0.618	1.32	1.03	1.3	1.07	0.773	0.693	0.605	1.17	0.641	0.495	3.97	0.874	1.17	0.556	2.3	0.436	1.31	0.878
DDAH2	O95865	N(G),N(G)-dimethylarginine dimethylaminohydrolase 2	1	1	0.845749	0.974029	1	0.814197	0.0636	0.853	0.245	0.467	1.01	1.24	0.605	0.898	0.878	1.24	1.19	0.721	1.07	1.29	0.923	1.2	1.01	1.41	1.26	0.45	0.862	0.551	0.48	0.677	0.512	0.64	0.163	0.0523	0.258	3.25	0.603	0.481	0.201	0.159	0.653	0.331	0.545
NDUFB10	O96000	NADH dehydrogenase [ubiquinone] 1 beta subcomplex subunit 10	1	1	0.733424	0.836958	0.96143	0.837232	0.00909	0.979	-0.309	0.355	0.954	0.926	1.77	0.683	1.07	0.928	0.353	1.2	0.863	0.674	0.846	0.939	1.41	0.343	0.481	1.63	1.14	1.32	1.42	0.181	1.24	1.29	1.1	1.62	0.95	0.925	1.14	1.5	0.983	1.73	1.11	5.1	1.7
LDHA	P00338	L-lactate dehydrogenase A chain	0.58052	0.604513	0.459289	0.529434	0.254411	0.486209	0.727	0.0112	0.636	0.0353	1.51	2.58	1.28	1.05	1.07	1.7	1.39	1.06	0.693	1.4	1.78	0.843	0.98	1.09	0.964	1.04	0.922	3.09	1.71	1.03	1.74	1.8	2.21	1.79	1.45	1.26	1.44	1.77	1.49	3.9	2.19	1.91	1.78
ALDH1A1	P00352	Retinal dehydrogenase 1	0.206814	0.116568	0.207373	0.435908	0.39976	0.800177	0.745	0.00845	0.6	0.051	1.32	1.52	1.77	1.19	1.3	0.952	1.21	0.958	0.872	0.54	0.8	1.58	1.11	1.41	1.05	0.664	0.77	0.354	0.658	0.495	0.459	0.693	0.524	0.613	0.572	5.28	0.722	0.91	0.486	0.766	0.54	2.91	1.08
CYB5R3	P00387	NADH-cytochrome b5 reductase 3	0.178652	0.188119	0.176144	0.198271	0.493568	0.343672	0.655	0.0289	0.7	0.0165	1.73	1.16	3.4	2.3	1.54	0.759	1.24	0.789	1.02	0.688	0.809	0.711	0.928	1.68	1.01	0.632	0.747	1.64	1.53	1.28	1.19	0.935	0.577	0.647	0.546	2.33	0.628	1.3	1.24	2.23	0.394	2.97	1.61
MT-CO2	P00403	Cytochrome c oxidase subunit 2	0.642026	0.741122	1	0.759843	0.697387	0.714152	-0.509	0.11	-0.282	0.401	0.657	0.79	0.305	0.732	0.358	0.924	0.831	1.03	1.12	0.608	1.07	0.38	0.407	0.652	0.746	2.01	1.18	0.775	1.3	1.39	1.03	1.14	1.54	1.71	1.52	0.0874	1.43	0.962	0.883	0.447	1.65	1.56	1.43
SOD1	P00441	Superoxide dismutase [Cu-Zn]	0.180494	0.231505	0.181193	0.799852	0.388525	0.437953	0.545	0.0827	0.355	0.285	1.39	3.22	1.64	1.3	1.1	0.347	0.702	0.591	0.781	0.796	0.645	1.02	1.14	1.8	0.593	0.827	0.65	2.01	1.38	1.79	1.08	0.342	1.31	0.936	1.02	0.462	0.909	0.909	0.793	1.79	1.24	4.68	1.77
F13A1	P00488	Coagulation factor XIII A chain	0.774125	0.953186	1	0.875864	0.841526	0.760094	0.4	0.223	0.609	0.0467	2.25	3.17	0.184	5.38	0.25	2.84	1.65	1.71	3.12	2.28	0.013	0.11	0.214	4.21	0.217	0.144	0.215	0.202	0.128	0.103	0.0499	0.312	0.214	0.135	0.0547	0.976	0.211	0.0368	0.171	0.34	0.266	0.286	0.332
PNP	P00491	Purine nucleoside phosphorylase	0.997947	0.811058	0.762374	1	1	0.758515	0.182	0.593	0.173	0.612	1.44	2.9	0.737	0.678	0.866	0.985	2.47	0.784	1.01	1.23	0.752	0.718	0.769	1.67	0.685	0.603	1.27	0.735	0.532	0.273	0.251	0.197	1.32	0.798	0.54	1.82	0.385	0.461	0.389	1.23	0.288	1.32	0.381
HPRT1	P00492	Hypoxanthine-guanine phosphoribosyltransferase	0.992747	0.758373	0.448681	0.763479	0.823192	0.912945	-0.427	0.19	-0.627	0.0388	0.735	0.934	0.258	0.689	1.31	0.918	0.301	1.44	1.07	1.15	0.83	0.203	0.776	0.917	1.02	1.18	1.11	2.37	1.43	0.906	1.18	1.43	1.85	1.53	1.21	1.21	1.19	1.48	1.07	1.82	1.44	0.275	1.68
GOT2	P00505	Aspartate aminotransferase, mitochondrial	0.904022	0.826205	1	0.785303	1	0.946193	-0.3	0.37	-0.491	0.125	0.842	0.733	1.07	0.706	0.849	0.829	0.868	0.872	0.945	0.682	0.928	0.979	1	0.633	0.744	1.6	1.02	0.803	1.02	1.03	0.896	1.01	1.61	1.36	1.28	2.5	1.19	0.898	0.714	0.821	1.58	1.39	1.16
PGK1	P00558	Phosphoglycerate kinase 1	0.862645	0.357241	0.285755	0.359936	0.258458	0.225368	0.518	0.102	0.245	0.467	1.68	2.07	1.98	1.12	1.32	1.16	2.46	1.22	1.47	1.08	1.32	1.22	1.45	1.13	0.503	0.703	1.21	2.93	1.54	1.52	2.01	1.56	2.17	1.85	1.74	1.84	1.45	2.35	1.83	3.18	1.76	2.22	2.08
AK1	P00568	Adenylate kinase isoenzyme 1	1	1	0.739801	0.96777	0.732072	0.859535	0.118	0.729	-0.191	0.574	1.01	1.11	0.894	0.802	1.27	1	1	0.833	0.961	1.1	0.999	1.21	1.19	1.12	1.19	0.639	0.861	1.09	0.783	0.651	0.828	1.12	0.843	0.825	0.882	0.448	0.937	0.821	0.953	1.33	0.944	1.03	0.924
CA1	P00915	Carbonic anhydrase 1	0.226839	0.124797	0.167273	0.230733	0.615208	0.453184	0.645	0.032	0.473	0.142	2.27	3.02	5.1	1.56	2.1	0.313	1.55	0.553	0.342	0.777	0.151	1.07	0.747	2.89	0.337	0.482	0.541	0.365	0.273	0.201	0.471	0.264	0.21	0.183	0.12	3.28	0.244	0.28	0.132	0.526	0.238	2.41	0.669
CA2	P00918	Carbonic anhydrase 2	0.679969	1	0.940493	0.793542	0.961195	0.67003	0.336	0.312	0.145	0.67	1.32	2.97	1.26	0.681	1.24	0.659	1.13	1.05	0.428	0.844	0.842	1.25	0.83	1.64	0.935	0.863	0.728	0.904	1.1	0.671	0.85	0.623	0.863	1.02	0.717	2.02	0.582	0.889	0.864	0.725	0.894	1.87	1.35
ASS1	P00966	Argininosuccinate synthase	1	0.979302	1	1	1	1	0.155	0.65	-0.0909	0.79	0.961	1.62	0.463	0.878	0.956	1	0.85	0.667	1.1	0.97	0.808	1.35	1.52	1.24	1.04	0.917	0.278	0.4	0.279	0.137	0.523	0.314	0.918	0.531	0.513	2.46	0.392	0.181	0.644	0.288	0.86	1.81	0.375
SERPINA1	P01009	Alpha-1-antitrypsin	1	0.990019	0.998037	1	0.950765	1	-0.0455	0.894	-0.0182	0.958	0.952	0.795	1.3	0.67	1.04	0.445	1.47	0.683	0.491	0.577	0.354	1.59	0.948	1.14	1.26	0.792	0.867	2.68	0.513	0.575	0.569	0.637	1.1	0.873	0.494	3.72	0.724	0.579	0.519	1.01	0.795	2.13	1.11
SERPINA3	P01011	Alpha-1-antichymotrypsin	0.767465	0.823737	0.84681	0.679668	0.966661	0.710707	0.0273	0.937	0.245	0.467	0.904	1.81	0.302	1.37	0.368	0.912	0.662	0.257	0.946	1.46	1.29	0.525	0.719	1.41	1.56	0.63	0.678	1.1	0.289	0.872	0.271	0.242	0.569	0.477	0.625	1.15	0.561	0.407	0.357	1.19	0.513	2.37	0.747
AGT	P01019	Angiotensinogen	0.819261	1	1	0.916054	1	1	0.291	0.385	0.318	0.34	1.52	3.52	0.405	0.943	0.872	1.99	1.4	1.02	0.701	1.09	2.58	1.09	0.561	2.32	0.558	0.859	0.702	1.2	0.739	0.794	0.483	1.06	0.577	0.584	0.792	2.61	1.53	0.866	0.361	1.58	0.696	1.41	0.297
A2M	P01023	Alpha-2-macroglobulin	1	0.989621	1	1	1	0.949475	0.173	0.612	-0.182	0.593	1.01	1.2	0.665	0.926	1.4	1.26	0.586	0.695	0.507	1.08	0.852	1.79	1.38	1	1.17	0.683	0.766	0.428	0.267	0.345	0.273	0.208	0.58	0.273	0.231	1.41	0.273	0.271	0.322	0.619	0.485	0.985	0.261
C3	P01024	Complement C3	0.39939	0.445693	0.424356	0.315125	0.493802	0.410244	0.573	0.0655	0.673	0.0233	1.44	2.65	0.984	1.52	0.753	1.4	1.32	0.304	0.463	1.17	1.12	0.892	1.22	1.4	1.1	0.652	0.629	1.11	0.422	0.601	0.286	0.299	0.65	0.337	0.283	1.43	0.317	0.262	0.413	0.492	0.631	2.16	0.443
CSTA	P01040	Cystatin-A	0.598627	0.888425	0.861355	1	0.675473	0.774888	0.309	0.355	-0.1	0.77	1.52	0.746	3.9	0.684	1.7	0.567	1.5	1.11	1.2	0.722	0.21	0.597	2.24	0.598	0.764	1.13	0.272	0.769	1.25	0.624	0.57	1.15	1.89	0.276	0.515	4.81	0.424	0.931	0.546	6.22	0.261	2.5	0.903
JCHAIN	P01591	Immunoglobulin J chain	1	0.757998	0.89293	0.681787	1	0.689763	0.345	0.298	0.0818	0.811	0.881	1.44	0.9	0.778	0.958	0.366	0.844	1.06	0.761	0.794	0.578	1.11	1.51	1.68	0.752	0.472	0.588	0.445	0.248	0.253	0.293	0.143	0.369	0.256	0.635	1.44	0.584	0.25	0.259	0.524	0.349	0.979	0.55
IGKV3-20	P01619	Immunoglobulin kappa variable 3-20	0.268905	0.533165	0.244538	0.200178	0.218177	0.208311	0.409	0.212	0.182	0.593	2.88	2.44	0.874	12.7	0.61	0.226	0.4	1.71	1.03	2.39	3.52	7.48	2.09	0.466	0.681	1.44	0.319	8.84	0.646	2.97	2.17	0.738	0.985	4.25	0.269	3.06	0.212	7.75	0.258	1.41	0.418	16.8	1.48
IGKC	P01834	Immunoglobulin kappa constant	0.773984	0.780616	1	0.800497	0.988208	0.889994	0.327	0.326	0.5	0.117	1.39	2.25	0.596	2.46	0.559	0.67	1.79	1.02	0.959	2.6	1.29	0.23	0.593	1.41	1.03	1.51	0.46	1.15	0.376	0.338	0.206	0.122	1.02	0.532	0.522	0.641	0.23	0.84	0.233	0.184	0.365	0.895	0.439
IGHG1	P01857	Immunoglobulin heavy constant gamma 1	0.771501	0.726314	0.652221	0.72444	1	0.879224	0.655	0.0289	0.309	0.355	1.66	3.45	1.1	0.787	2.23	1.54	0.86	0.763	0.752	1.18	1.46	9.11	1.36	1.91	0.675	0.627	0.423	1.51	0.372	0.0488	0.478	0.407	0.6	0.548	0.197	0.472	0.285	2.49	0.209	0.347	0.0647	1.46	0.708
IGHG3	P01860	Immunoglobulin heavy constant gamma 3	0.245675	0.358703	0.641334	0.613874	0.872608	0.785421	0.4	0.223	0.409	0.212	3.44	6.77	0.14	11	1.2	1.24	0.296	0.197	1.13	1.2	1.5	2.26	1.22	2.94	0.482	0.146	0.215	1.36	0.397	2.33	0.0974	0.121	0.622	0.142	0.198	5.72	0.246	0.549	0.249	1.08	0.128	0.456	0.494
IGHM	P01871	Immunoglobulin heavy constant mu	0.869455	1	1	1	1	1	0.00909	0.979	0.0636	0.853	0.904	1.76	0.393	0.455	1.05	1.21	0.557	0.248	1.41	0.969	1.59	1.69	0.636	1.92	1.31	0.275	0.863	0.499	0.171	0.128	0.058	0.13	0.273	0.131	0.203	2.18	0.067	0.0914	0.0722	0.314	0.121	0.495	0.106
HLA-A	P01891	HLA class I histocompatibility antigen, A-68 alpha chain	0.787426	0.782134	0.883261	1	0.742519	0.848641	0.209	0.537	0.336	0.312	1.05	1.45	0.855	1.27	0.93	0.774	0.998	0.933	0.882	0.759	0.934	1.73	0.984	1.7	0.95	0.421	0.947	0.629	0.344	0.396	0.259	0.252	0.355	0.483	0.363	0.739	0.358	0.532	0.291	0.322	0.441	0.749	0.409
HBD	P02042	Hemoglobin subunit delta	0.597356	0.594946	0.524228	0.6726	0.534427	0.513925	0.455	0.16	0.318	0.34	1.64	3.99	1.04	0.692	1.12	0.74	2.26	0.805	0.605	0.469	0.588	0.875	0.729	2.16	0.598	0.617	0.898	0.141	0.104	0.0855	0.114	0.106	0.131	0.0823	0.0609	0.131	0.0689	0.0408	0.0577	0.0758	0.0691	1.08	0.128
COL1A1	P02452	Collagen alpha-1(I) chain	0.177174	0.350241	0.350557	0.628038	0.889272	0.616788	0.6	0.051	0.727	0.0112	1.45	1.19	1.93	2.68	1.17	1.03	0.708	1.64	1.69	0.341	0.591	1.92	0.695	1.18	1.75	0.809	0.573	0.106	0.08	0.312	0.297	0.131	0.0449	0.0697	0.113	0.0677	0.104	0.105	0.0941	0.15	0.034	0.131	0.077
KRT14	P02533	Keratin, type I cytoskeletal 14	1	1	0.865432	1	1	1	-0.191	0.574	-0.464	0.151	1.2	0.194	2.54	0.585	2.99	0.359	0.519	1.43	0.993	0.766	0.227	1.18	1.09	0.794	0.857	1.51	0.745	0.862	3.1	0.297	0.404	0.581	0.904	0.407	0.306	0.709	0.0934	1.04	0.365	3.11	0.353	1.34	1.68
KRT6A	P02538	Keratin, type II cytoskeletal 6A	0.377776	0.489288	0.960911	0.62278	0.419949	0.506824	-0.00909	0.979	-0.0636	0.853	1.65	0.428	1.73	0.892	3.15	2.84	0.876	2.71	1.16	0.769	0.232	3.75	0.86	0.792	1.19	1.12	1.04	0.518	2.31	0.241	0.267	0.338	2.59	3.4	0.985	0.142	0.426	1.43	0.266	1.57	0.449	2.54	3.02
LMNA	P02545	Prelamin-A/C	0.836396	0.431979	0.585055	0.703679	0.58532	0.603172	0.155	0.65	0.309	0.355	1.03	0.675	1.52	1.54	0.877	0.713	0.84	0.889	0.861	0.591	0.562	1.44	0.999	1.02	1.5	0.778	0.706	0.222	0.298	0.319	0.239	0.28	0.251	0.317	0.267	0.618	0.342	0.345	0.275	0.57	0.284	0.547	0.374
SPTA1	P02549	Spectrin alpha chain, erythrocytic 1	0.642815	0.606451	0.460798	1	0.455056	0.553958	0.345	0.298	0.5	0.117	1.68	3.85	1	0.874	0.83	1	2.53	0.91	0.605	0.575	0.804	0.945	0.84	1.71	0.726	0.528	1.19	0.233	0.222	0.183	0.233	0.289	0.45	0.212	0.161	1	0.237	0.166	0.258	0.503	0.389	0.668	0.155
APOA1	P02647	Apolipoprotein A-I	0.302741	0.192566	0.235949	0.972306	0.858842	0.869748	-0.373	0.259	-0.0818	0.811	0.76	0.17	0.15	0.633	0.46	2.37	0.776	0.425	0.445	0.692	1.34	1.81	1.13	1.5	1.03	0.0431	1.29	0.0886	0.293	0.277	0.0929	0.0247	0.288	0.0384	0.19	0.709	0.0891	0.248	0.0591	0.205	0.366	0.348	0.22
APOE	P02649	Apolipoprotein E	0.134834	0.139224	0.261229	0.75969	0.171409	0.254416	0.827	0.00168	0.882	0.00033	7.13	19.1	18.3	1.48	1.04	1.49	1.29	1.32	0.813	1	1.61	1.36	1.22	1.27	1.04	0.708	0.763	3.09	1.73	0.69	1.84	0.728	0.988	1.28	0.684	1.15	1.1	0.436	0.741	0.882	0.984	1.42	0.364
FGA	P02671	Fibrinogen alpha chain	0.719121	0.722007	0.66598	0.786839	0.597664	0.578258	-0.155	0.65	-0.391	0.235	0.635	1.61	0.316	0.199	0.807	0.386	0.488	0.234	0.21	0.835	0.208	0.604	2.17	0.744	0.88	0.218	0.991	0.548	0.223	0.182	0.175	0.215	0.452	0.259	0.21	1.87	0.162	0.287	0.356	0.476	0.328	0.554	0.329
FGB	P02675	Fibrinogen beta chain	0.451502	0.429672	0.772433	0.301496	0.403752	0.144602	-0.0364	0.915	-0.0364	0.915	0.919	2.12	0.479	0.808	0.583	0.465	1.06	0.456	0.421	0.681	0.318	0.321	1.44	0.637	1.6	0.59	0.727	0.244	0.164	0.195	0.114	0.0616	0.32	0.122	0.0832	0.19	0.0743	0.0577	0.213	0.0205	0.302	1.16	0.165
FGG	P02679	Fibrinogen gamma chain	0.539929	0.898077	0.774647	0.373296	0.222862	0.849568	0.00909	0.979	0.0727	0.832	0.897	3.21	0.361	0.562	0.282	0.598	0.361	2.04	0.491	1.22	0.532	0.383	1.69	1.09	1.02	0.24	0.967	0.237	0.247	0.161	0.174	0.296	0.985	0.633	0.18	5.85	0.129	0.135	0.349	0.294	0.199	0.531	0.295
MBP	P02686	Myelin basic protein	0.862003	0.289388	1	0.223997	0.939055	0.124801	0.0182	0.958	0.0364	0.915	1.12	0.852	1.82	0.778	0.997	1.52	0.749	1.69	1.57	1.49	1.96	1.44	1.04	1.01	0.801	0.217	1.93	0.124	2.5	1.14	0.815	1.66	0.646	2.11	2.38	0.0495	2.37	0.727	1.66	0.593	1.88	0.353	2.02
SLC4A1	P02730	Band 3 anion transport protein	0.852201	0.802825	0.466375	1	0.615397	0.523498	0.0636	0.853	0.364	0.272	2.03	4.13	0.401	1.14	0.814	1.02	4.66	0.946	0.986	0.723	0.783	0.287	0.253	1.71	0.951	0.683	1.4	0.13	0.0973	0.168	0.111	0.113	0.169	0.174	0.135	0.668	0.0875	0.0764	0.0818	0.247	0.124	0.166	0.0751
C9	P02748	Complement component C9	0.466178	0.586144	0.454714	0.903237	0.640882	0.859	0.0273	0.937	0.155	0.65	1.75	7.78	0.24	0.696	0.215	0.566	0.975	0.635	0.535	0.718	0.483	0.672	1.34	1.05	1.75	0.235	0.621	1.48	0.184	0.173	0.203	0.348	0.64	0.292	0.299	0.96	0.267	0.162	0.279	0.311	0.311	0.659	0.315
LRG1	P02750	Leucine-rich alpha-2-glycoprotein	0.956029	0.976617	1	1	1	0.445012	-0.245	0.467	-0.255	0.45	0.814	1.47	0.225	0.706	0.193	0.553	1.74	0.391	0.544	1.02	0.847	0.815	1.24	0.73	1.1	1.13	0.798	1.19	0.19	0.598	0.118	0.226	0.888	0.229	0.0831	0.511	0.311	0.282	0.151	0.207	0.179	2.23	0.478
FN1	P02751	Fibronectin	0.404193	0.340169	0.596521	0.690517	0.646332	0.393551	0.582	0.0604	0.773	0.0053	2.2	5.4	1.09	2.77	0.531	0.727	2.67	0.647	1.84	2.06	1.63	2.17	0.626	2.35	0.982	0.695	0.348	0.485	0.541	0.638	0.536	0.514	0.914	0.518	0.71	4.92	0.451	0.347	0.425	0.759	0.748	3.48	0.459
AMBP	P02760	Protein AMBP	0.804727	0.391957	0.623976	0.613252	0.648494	0.328937	0.127	0.709	0.345	0.298	1	2.07	0.409	1.2	0.134	0.967	1.24	0.563	0.547	0.686	0.553	0.325	0.723	1.88	0.685	0.912	0.796	0.859	0.171	0.55	0.803	0.786	0.483	0.226	0.0793	2.08	0.0628	0.34	0.631	0.456	0.169	0.295	0.0982
ALB	P02768	Serum albumin	0.786088	0.00428211	0.684597	0.16176	0.79002	0.21463	0.364	0.272	-0.0273	0.937	1.1	1.25	1.12	1.04	1.3	0.703	1.18	0.59	0.553	0.875	0.684	0.723	1.45	1.38	0.552	0.984	0.629	0.694	0.27	0.621	0.553	0.27	0.806	0.42	0.29	0.453	0.233	0.431	0.245	0.741	0.33	3.12	0.612
TFRC	P02786	Transferrin receptor protein 1	0.67084	0.7149	0.922519	0.546971	0.803793	0.53883	0.136	0.689	-0.145	0.67	0.825	1.26	0.99	0.707	1.11	0.442	0.437	0.904	0.839	0.694	0.859	1.21	1.1	1.11	1.16	0.849	0.784	1.17	0.308	0.878	0.69	0.591	1.5	1.16	1.1	1.79	0.734	0.807	0.696	0.483	1.17	2.34	0.768
TF	P02787	Serotransferrin	0.841867	0.747237	0.718091	0.6824	0.573411	1	0.209	0.537	-0.0364	0.915	0.99	1.21	1.74	0.453	0.614	1.07	0.85	0.624	0.572	0.373	0.875	1.14	1.4	0.783	0.92	1.48	0.422	0.486	0.43	1.36	0.493	1.03	1.1	0.565	0.605	3.08	0.568	0.764	0.459	1.34	0.433	3.99	1.75
LTF	P02788	Lactotransferrin	1	0.866219	0.604888	0.754667	0.603726	0.754319	0.145	0.67	-0.00909	0.979	2.46	0.774	11.1	0.697	0.842	0.246	1.11	0.984	0.262	1.85	0.503	0.879	1.86	0.774	1.12	0.516	0.729	0.958	0.398	0.521	0.546	0.386	1.6	0.448	0.613	4.31	0.428	0.267	0.363	1.69	0.873	0.733	0.497
HPX	P02790	Hemopexin	0.564787	0.940405	0.329647	0.477309	0.951707	0.280601	-0.464	0.151	-0.155	0.65	0.673	0.259	0.255	0.83	0.105	1.19	1.4	0.159	0.329	1.44	0.287	0.13	1.32	1.03	1.36	0.289	1	0.425	0.102	0.289	0.334	0.51	0.926	0.348	0.567	0.629	0.129	0.301	0.598	0.438	0.247	1.31	1.02
FTL	P02792	Ferritin light chain	0.149548	0.138284	0.113068	0.224273	0.455743	0.067875	0.364	0.272	0.155	0.65	5	0.909	10.7	13.7	3.2	0.513	0.938	0.594	0.33	0.854	0.372	0.492	1.03	0.956	0.76	1.48	0.772	20	4.55	6.9	4.47	0.459	1.03	0.462	0.293	3.21	0.426	2.92	1.06	1.32	0.643	1.96	3.85
C4BPA	P04003	C4b-binding protein alpha chain	0.741581	0.992436	0.524294	0.632551	0.865725	0.267596	0.245	0.467	0.264	0.433	1.59	3.72	0.734	0.975	0.71	1.62	1.76	0.937	1.34	1.65	2.28	2.8	0.873	0.822	1.13	1.61	0.567	0.742	0.441	1.04	0.859	0.62	1.39	1.45	1.3	5.23	0.841	1.01	0.511	1.27	0.673	1.33	1.15
CAT	P04040	Catalase	0.969975	0.622152	0.413946	1	0.473912	0.673128	0.345	0.298	0.327	0.326	2	3.91	1.18	0.856	1.22	0.997	3.86	0.745	0.624	0.646	0.848	1.39	0.845	1.71	0.46	0.598	1.39	0.198	0.275	0.164	0.176	0.291	0.415	0.187	0.235	0.843	0.229	0.189	0.166	0.347	0.27	0.87	0.292
ALDOA	P04075	Fructose-bisphosphate aldolase A	1	1	1	0.883645	0.897371	1	-0.127	0.709	-0.427	0.19	0.921	0.976	1.07	0.603	0.965	0.756	1.15	0.818	0.817	1.06	0.833	1.17	1.33	0.745	0.983	1.09	0.855	0.919	0.956	0.789	0.884	0.887	1.52	0.957	0.961	0.0271	0.889	1.04	1.09	1.09	1.38	2.61	0.862
ANXA1	P04083	Annexin A1	0.99827	1	0.905033	1	1	1	0.136	0.689	0.427	0.19	1.09	1.71	0.688	0.752	0.709	1.65	1.03	0.807	0.861	0.514	1.28	0.823	0.672	2.27	0.934	0.368	0.757	0.568	0.547	1.73	0.573	0.521	0.783	0.94	0.642	3.86	0.565	0.21	0.395	0.888	0.449	0.873	0.237
APOB	P04114	Apolipoprotein B-100	0.892066	1	0.561933	0.545894	0.673167	0.940388	0.191	0.574	0.264	0.433	0.644	0.845	0.616	0.566	0.358	1.03	0.443	0.944	0.272	0.977	1.8	1.16	1.74	0.413	2.04	0.243	0.564	0.22	0.22	0.222	0.238	0.325	0.239	0.246	0.185	1.5	0.581	0.162	0.318	1.26	0.541	0.523	0.192
SOD2	P04179	Superoxide dismutase [Mn], mitochondrial	0.214002	0.304314	0.237947	0.894268	0.941833	1	0.455	0.16	0.3	0.37	1.3	1.87	1.31	1.43	1.37	1.19	0.64	1.18	0.773	0.645	1.13	1.78	0.613	0.897	0.947	1.63	0.912	1.94	1.49	1.7	1.21	1.72	2.25	2.04	1.61	0.86	1.49	1.83	0.908	0.99	1.74	5.17	1.84
OAT	P04181	Ornithine aminotransferase, mitochondrial	0.670786	0.520514	0.832365	0.472705	1	0.685409	0.0545	0.873	-0.3	0.37	0.806	1.56	1.13	0.51	1.19	0.227	0.22	0.761	0.97	0.473	0.802	0.989	0.713	1.04	0.531	1.71	1	0.184	0.495	0.742	0.498	0.15	0.532	0.799	0.996	2.06	0.813	0.0651	0.36	0.281	0.119	1.56	0.517
THY1	P04216	Thy-1 membrane glycoprotein	0.685778	0.805297	0.978175	0.965168	1	0.886074	-0.227	0.502	-0.0545	0.873	0.848	1.65	0.421	0.957	0.857	0.521	0.679	0.815	0.999	1.34	0.833	0.335	0.368	1.72	0.926	1.01	0.973	3.46	2.87	1.35	2.14	0.72	1.33	1.62	1.01	4.04	0.99	2.43	1.73	5.65	2.04	1.29	2.63
A1BG	P04217	Alpha-1B-glycoprotein	1	1	0.853135	1	1	0.974739	0.136	0.689	0.0909	0.79	0.934	1.77	0.161	1.33	1.3	0.198	0.85	0.193	0.727	0.931	1.58	1.18	1.28	1.59	1.37	0.491	0.263	1.02	0.124	0.465	0.55	0.497	0.428	0.393	0.742	4.6	0.403	0.139	0.441	1.32	0.316	0.431	0.677
KRT1	P04264	Keratin, type II cytoskeletal 1	1	1	1	1	0.973746	1	-0.227	0.502	-0.473	0.142	0.979	0.315	1.93	0.597	1.8	0.564	0.674	2.22	0.696	0.588	0.332	0.793	1.09	0.732	0.796	1.64	0.744	0.849	0.856	0.344	0.41	0.637	1.26	1.05	0.522	0.285	0.247	0.599	0.473	2.47	0.454	0.885	0.714
VWF	P04275	von Willebrand factor	0.957198	1	0.946201	1	1	1	0.127	0.709	0.0273	0.937	0.882	1.45	0.605	0.613	0.83	0.716	1.08	0.569	0.837	0.831	0.7	1.08	0.84	2.37	0.83	0.263	0.696	0.401	0.255	0.298	0.243	0.245	0.468	0.207	0.278	1.6	0.271	0.237	0.268	0.768	0.445	0.865	0.307
TUBB4A	P04350	Tubulin beta-4A chain	0.717031	0.501207	0.795897	0.575876	0.986145	0.420099	-0.364	0.272	-0.7	0.0165	0.962	0.979	0.869	0.927	1.27	0.744	0.979	0.897	1.26	0.494	0.624	0.711	0.994	0.947	0.889	1.08	1.09	2.11	0.518	0.548	0.572	0.749	1.31	1.21	0.461	4.42	0.592	1.61	0.583	8.89	0.903	10.1	1.58
GAPDH	P04406	Glyceraldehyde-3-phosphate dehydrogenase	0.0723167	0.0524554	0.0361708	0.032719	0.30122	0.169716	0.709	0.0146	0.536	0.089	1.27	1.55	2.01	1.34	0.949	0.965	0.787	1.21	1.16	0.979	1.06	1.4	1.21	1.2	0.836	0.901	0.855	1.6	1.79	1.94	1.45	0.988	1.95	1.83	1.8	0.568	1.3	1.49	1.27	1.36	1.69	2.31	1.55
ASL	P04424	Argininosuccinate lyase	0.75509	0.876356	0.774006	0.747397	0.924949	0.48392	0.0818	0.811	0.0636	0.853	1.45	0.955	2.6	1.11	1.35	0.435	2.27	2.56	0.425	1.24	2.27	2.29	0.679	0.769	1.12	1.43	1	0.846	0.957	0.185	1.16	2.02	1.64	1.18	1.83	4.52	1.27	0.803	1.84	2.97	1.66	1.93	0.918
HSPB1	P04792	Heat shock protein beta-1	0.801325	0.914871	0.801623	0.481921	1	0.975969	0.0455	0.894	0.355	0.285	1.04	1.02	0.566	1.17	0.944	1.13	1.38	0.741	0.924	1.22	0.799	0.635	0.752	1.25	2.06	0.208	0.738	0.462	0.516	0.502	0.659	0.809	0.5	0.444	0.466	0.755	0.763	0.503	0.571	0.672	0.893	0.348	0.414
RPN1	P04843	Dolichyl-diphosphooligosaccharide--protein glycosyltransferase subunit 1	0.515422	0.637067	0.596877	0.485243	0.641376	0.47429	-0.491	0.125	-0.0818	0.811	0.929	0.562	0.797	0.808	0.656	1.08	1.66	0.534	0.635	1.01	1.12	0.971	0.868	1.5	0.822	0.7	1.11	0.501	0.594	0.779	0.604	0.82	0.481	0.899	0.892	3.25	0.779	0.373	0.518	0.775	0.887	1.28	0.352
RPN2	P04844	Dolichyl-diphosphooligosaccharide--protein glycosyltransferase subunit 2	0.770103	0.670094	0.956421	0.744166	1	0.739476	-0.0545	0.873	-0.218	0.519	0.712	2.69	0.209	0.232	0.636	0.143	0.358	0.62	1.11	0.149	0.209	0.32	0.47	2.46	1.49	0.259	0.319	1.09	1.39	1.51	1.02	0.807	0.601	1.87	1.89	2.25	0.989	0.243	1.17	1.9	2.21	0.619	0.202
GNAI2	P04899	Guanine nucleotide-binding protein G(i) subunit alpha-2	0.399382	1	0.565405	0.948746	0.686161	0.829952	0.555	0.0767	0.236	0.484	2.6	2.3	9.69	0.925	0.971	0.643	1.06	0.528	0.857	1.35	0.725	0.943	1.49	1.23	0.814	0.961	0.509	3.2	2.69	1.27	3	0.636	1.57	0.971	1.01	5.81	0.703	5.47	2.74	7.45	1.15	2.37	3.04
ATP1A1	P05023	Sodium/potassium-transporting ATPase subunit alpha-1	1	1	0.957554	0.846973	0.929015	1	0.109	0.75	-0.236	0.484	0.964	0.843	1.77	0.666	1.44	0.581	0.49	1	0.809	0.676	0.829	1.13	1.14	0.641	0.408	1.65	1.17	1.3	2.13	1.33	1.81	1.02	1.36	1.47	1.22	0.597	1.42	2.09	1.21	2	1.36	7.23	2.53
ATP1B1	P05026	Sodium/potassium-transporting ATPase subunit beta-1	0.753386	1	0.534584	0.966646	0.783883	0.752388	0.255	0.45	-0.127	0.709	1.44	0.928	3.9	1.1	1.27	0.682	0.755	1.01	0.961	0.746	0.984	0.776	1.32	0.808	0.606	1.41	0.853	3.33	4.55	2.34	3	0.87	1.62	1.82	1.16	1.56	1.37	2.85	1.72	6.23	1.47	1.87	3.17
ARG1	P05089	Arginase-1	0.937171	0.269166	0.639037	0.178874	0.700104	0.079966	0.209	0.537	0.1	0.77	1.2	0.958	1.99	0.712	0.956	0.876	1.73	0.587	0.623	0.552	0.803	0.747	1.27	1.23	0.961	0.769	0.764	1.65	0.941	0.519	0.675	0.598	1.36	0.587	0.747	1.91	0.591	0.562	0.884	2.17	0.972	2.09	0.736
APOD	P05090	Apolipoprotein D	1	1	1	1	0.966973	1	0.309	0.355	-0.118	0.729	1.12	2.39	1.08	0.217	1.28	0.873	0.889	0.867	1.05	1.16	1.01	1.53	1.54	1.85	0.254	1.17	0.187	1.04	0.688	0.534	0.792	0.62	0.588	0.847	0.878	1.91	0.85	0.46	0.589	0.928	0.751	3.16	0.725
ALDH2	P05091	Aldehyde dehydrogenase, mitochondrial	1	0.991786	1	0.800726	0.922277	1	-0.245	0.467	0.0909	0.79	0.838	0.295	1.09	0.741	0.397	1.24	1.27	1.12	0.306	1.37	1.02	0.346	1.16	1.5	0.972	0.179	1.19	0.148	0.793	0.63	0.262	1.11	1.37	1.07	0.179	0.528	0.705	0.277	0.735	0.505	0.835	0.393	0.876
S100A8	P05109	Protein S100-A8	1	0.865439	0.896675	1	1	0.956067	-0.227	0.502	-0.482	0.133	0.878	0.226	2.01	0.565	1.36	0.604	0.506	0.778	0.563	0.848	0.25	0.877	1.8	0.619	0.744	1.05	0.784	0.778	2.63	0.42	0.342	1.05	2.89	0.512	0.314	2.85	0.445	0.467	0.455	2.61	0.431	0.426	0.404
SERPING1	P05155	Plasma protease C1 inhibitor	0.334547	0.461221	0.396291	0.394578	0.400642	0.716119	-0.273	0.417	0.0182	0.958	0.598	0.571	0.234	0.734	0.57	0.65	0.827	0.557	0.551	0.939	1.23	1.19	1.29	1.4	1.6	0.0672	0.647	0.606	0.153	0.681	0.269	0.327	0.442	0.466	0.744	0.245	0.43	0.333	0.0882	0.338	0.571	0.831	0.398
MPO	P05164	Myeloperoxidase	0.606851	0.533388	0.477359	0.826262	0.620572	0.515247	-0.518	0.102	-0.0727	0.832	0.461	0.482	0.138	0.206	0.117	0.224	1.6	0.57	0.596	1.16	0.329	0.0975	0.108	1.08	2.34	0.617	0.853	0.181	0.0354	0.0892	0.426	0.121	0.144	0.0733	0.166	0.634	0.0876	0.124	0.145	0.248	0.193	1.11	0.288
PCCA	P05165	Propionyl-CoA carboxylase alpha chain, mitochondrial	0.926325	1	0.935083	0.984617	0.977826	1	-0.127	0.709	-0.391	0.235	0.845	0.67	1.13	0.444	1.3	0.562	0.965	0.889	1.08	0.754	0.937	1.07	0.736	1.12	1.01	1.58	0.553	0.784	1.19	0.871	0.772	1.05	2	1.5	1.04	1.39	1.57	0.429	0.645	0.893	1.01	4.02	1.25
PCCB	P05166	Propionyl-CoA carboxylase beta chain, mitochondrial	0.581579	0.468726	0.743303	0.61883	0.861519	0.652495	-0.364	0.272	-0.218	0.519	0.826	0.401	0.901	0.764	0.878	0.998	1.01	1.01	1.11	0.646	0.911	0.6	0.453	0.848	0.963	1.88	0.861	0.438	0.927	0.969	1.02	1.26	1.52	0.936	0.667	1.6	1.24	0.507	0.655	0.919	1.33	2.09	1.44
ALPL	P05186	Alkaline phosphatase, tissue-nonspecific isozyme	0.781001	0.990484	0.751947	0.50474	0.558102	0.66659	0.464	0.151	0.318	0.34	1.03	1.26	1.69	0.887	1.19	0.729	0.401	0.711	1.36	0.924	1.02	2.36	1.2	1.65	1.13	0.139	0.88	0.14	0.48	0.132	0.101	0.426	0.256	0.322	0.0733	2.5	0.125	0.24	0.188	0.567	0.372	0.214	0.431
EIF2S1	P05198	Eukaryotic translation initiation factor 2 subunit 1	0.915132	0.960207	0.966962	1	0.95714	1	0.3	0.37	0.355	0.285	1.07	1.3	1.2	1	0.184	1.3	1.46	1.11	1.18	1.11	1.33	1.21	1.25	1.16	1.09	0.406	1.1	0.817	1.01	0.959	0.816	1.07	1.42	1.09	1.33	0.663	1.13	0.753	0.818	0.837	1.01	0.718	0.837
FGF1	P05230	Fibroblast growth factor 1	0.806532	0.87924	0.679857	1	0.742272	0.93919	0.218	0.519	0.455	0.16	1.59	1.5	0.447	2.38	0.539	2.45	2.26	0.327	0.129	2.12	1.71	0.529	0.478	1.69	0.415	0.428	1.99	1.14	1.14	2.48	1.07	2.16	1.66	1.25	1.62	3.27	1.55	0.241	1.93	1.24	2.28	0.963	0.95
RPLP1	P05386	60S acidic ribosomal protein P1	0.946055	0.166258	0.193915	0.320114	0.145971	0.816116	0.418	0.201	0.573	0.0655	1.87	0.936	2.59	2.15	2.15	0.936	2.47	0.789	1.25	1.03	0.912	0.52	0.577	1.33	0.625	0.719	1.75	1.97	1.27	0.744	1.51	1.35	1.94	1.81	2.72	8.57	1.95	0.881	1.38	2	1.88	1.78	2.22
RPLP2	P05387	60S acidic ribosomal protein P2	0.943548	0.918663	0.93593	1	1	1	0.391	0.235	0.2	0.555	1.19	1.54	2.09	0.139	0.94	1.11	1.3	1.35	0.873	1.01	1.53	1.26	1.59	0.981	0.764	0.698	0.971	0.843	1.14	1.04	0.88	1.11	1.17	1.54	1.3	6.82	1.26	1.11	0.796	1.78	1.15	2.35	1.14
RPLP0	P05388	60S acidic ribosomal protein P0	0.972351	0.134426	0.856324	0.762629	0.905506	0.978787	-0.182	0.593	0.182	0.593	0.909	0.9	1.02	0.821	0.282	1.12	1.31	0.904	1.29	1.19	1.28	1.11	0.882	1.37	0.843	0.581	1.32	0.41	0.761	0.399	0.933	0.21	0.671	0.766	0.639	1.08	1.1	1.01	0.528	1.27	0.95	0.716	0.878
FABP3	P05413	Fatty acid-binding protein, heart	0.367518	0.840992	0.919933	0.274148	0.357054	0.708634	0.273	0.417	0.0636	0.853	1.39	1.74	0.543	0.841	1.97	0.971	2.29	1.42	0.772	1.02	0.432	0.534	1.01	1.6	1.57	0.703	0.122	1.42	1.21	1.15	1.28	1.52	2.36	0.0927	1.04	15.3	1.18	1.13	2	0.866	2.72	2.77	1.24
ITGB1	P05556	Integrin beta-1	1	1	0.971067	1	1	1	0.127	0.709	0.209	0.537	1.02	1.01	1.22	0.795	1.09	0.789	1.24	0.941	0.991	0.848	0.716	1.1	1.08	1.37	1.27	0.529	0.76	0.432	0.308	0.437	0.285	0.273	0.465	0.305	0.354	1.63	0.277	0.36	0.235	0.678	0.419	0.579	0.246
PRKCB	P05771	Protein kinase C beta type	0.846351	0.78119	0.698309	0.456863	0.741029	0.881426	-0.282	0.401	-0.373	0.259	0.94	0.762	1.08	0.555	1.3	0.912	1.04	0.971	0.95	0.839	0.807	1.03	0.233	0.745	1.02	1.74	1.26	0.369	0.765	0.801	0.519	1.55	0.926	0.866	0.827	3.43	0.855	0.734	0.842	1.38	1.03	1.63	0.686
COL5A2	P05997	Collagen alpha-2(V) chain	0.890046	0.7962	0.978262	0.850044	1	0.856794	0.227	0.502	0.545	0.0827	1.4	0.859	1.7	2.03	1.06	0.657	2.09	1.42	1.83	0.664	0.748	2.11	0.492	1.49	1.38	0.684	0.957	0.493	0.258	0.458	0.268	0.345	0.496	0.316	0.391	2.6	0.325	0.162	0.137	0.831	0.357	4.09	0.162
GSN	P06396	Gelsolin	0.762027	0.626927	0.537584	0.882139	0.769763	0.81008	0.427	0.19	0.327	0.326	1.06	1.48	1.19	0.918	0.928	0.859	1.01	0.837	1.03	0.777	0.845	1.35	1.15	1.26	1.04	0.691	0.86	0.784	0.712	0.636	0.516	0.619	0.883	0.656	0.727	0.578	0.618	0.601	0.636	0.951	0.747	1.56	0.629
ATP5F1B	P06576	ATP synthase subunit beta, mitochondrial	0.192958	0.174956	0.70139	0.794494	0.636446	0.779804	0.336	0.312	0.182	0.593	1.03	1.16	1.33	1.05	0.916	0.729	0.997	1.02	1.07	0.629	1.08	0.934	0.905	0.726	0.686	1.71	0.969	2.05	3	1.64	1.65	1.01	1.53	1.62	1.36	0.357	1.34	2.24	1.02	2.62	1.21	3.15	2.61
S100A9	P06702	Protein S100-A9	1	1	0.74564	0.93423	0.829112	0.807805	-0.0364	0.915	-0.473	0.142	0.724	0.618	1.24	0.384	1.17	0.454	0.483	0.843	0.518	0.91	0.305	0.842	1.56	1.04	0.452	1.05	0.896	1	3.02	0.558	0.361	0.809	2.18	0.766	0.435	4.16	0.528	0.73	0.507	3.65	0.427	1.23	0.387
S100A6	P06703	Protein S100-A6	0.24296	0.277665	0.357052	0.702278	0.470864	0.819565	0.664	0.026	0.873	0.000455	1.54	2.79	1.29	1.65	1.02	1.14	1.35	0.883	1.55	0.612	0.849	1.57	0.872	1.49	1.08	0.569	0.985	0.603	0.0805	0.674	0.377	0.298	0.479	0.212	0.38	0.0737	0.287	0.245	0.211	0.221	0.288	0.81	0.238
APOA4	P06727	Apolipoprotein A-IV	0.501375	1	0.721853	0.410847	0.573333	0.441716	0.545	0.0827	0.582	0.0604	4.37	21	1.49	1.36	0.726	1.08	0.588	0.356	0.766	0.415	0.402	1.13	0.612	2.4	0.475	0.654	0.86	1.18	0.452	0.411	0.852	0.205	0.377	0.291	0.334	5.41	0.323	0.204	0.144	0.462	0.775	0.437	0.188
ENO1	P06733	Alpha-enolase	1	1	1	0.84851	0.943656	0.864328	0.445	0.17	0	1	1.13	1.1	1.45	1.02	1.61	0.605	1	1.03	1.17	1.34	0.848	1.22	1.3	0.901	0.837	0.906	1.06	1.9	1.48	0.692	1.28	1.01	1.7	0.777	0.957	0.7	1.02	2.07	1.18	1.86	0.785	1.87	1.67
GPI	P06744	Glucose-6-phosphate isomerase	0.859797	1	1	0.935339	1	1	0.127	0.709	0.255	0.45	1.21	1.75	0.452	1.32	0.743	1.54	1.45	1.02	1.14	1.93	1.83	0.732	0.758	1.26	0.523	1.1	1.36	2.19	1.64	1.87	1.76	2.02	2.19	1.99	2.38	0.615	2.25	2.08	1.89	2.03	2.11	0.872	1.36
ITGAV	P06756	Integrin alpha-V	0.9606	0.544969	0.383471	0.865633	0.404117	0.851407	0.336	0.312	0.136	0.689	1.26	1.1	1.65	1.05	1.01	1.3	1.46	0.985	1.32	0.684	0.273	1.29	1.31	0.537	0.796	1.41	0.939	0.733	0.92	1.01	0.896	1.14	1.2	1.02	0.963	1.91	0.38	0.866	0.558	1.43	0.996	1.42	0.879
EPHX1	P07099	Epoxide hydrolase 1	0.668974	0.805399	0.82612	0.987031	0.916871	1	-0.0636	0.853	-0.0727	0.832	0.973	1.13	0.704	0.787	0.628	1.07	1.52	0.69	0.976	0.91	0.747	0.895	1.39	1.03	0.754	0.958	0.868	0.654	0.701	0.621	0.48	0.641	1.2	0.822	0.597	3	0.867	0.746	0.665	0.737	1.05	1.13	0.609
LDHB	P07195	L-lactate dehydrogenase B chain	1	1	0.931656	0.950571	0.899022	1	0.418	0.201	0.0182	0.958	1.02	1.17	1.47	0.681	1.25	0.971	0.607	0.912	0.858	0.731	0.938	1.22	1.16	1.07	0.667	0.955	1.15	1.15	1.12	0.884	1.05	1.15	1.12	1.19	1.07	0.155	1.21	1.27	0.945	1.12	1.17	2.72	1.5
NEFL	P07196	Neurofilament light polypeptide	0.0609316	0.0589198	0.0753772	0.995283	1	1	0.445	0.17	0.282	0.401	1.37	1.45	2.08	1.66	1.3	0.902	0.815	1.52	0.874	0.743	0.846	1.04	0.815	0.431	0.712	1.93	1.11	1.21	2.97	2.77	2.02	1.97	1.11	1.93	1.6	0.621	1.78	1.62	2.54	2.29	1.04	4.45	2.34
NEFM	P07197	Neurofilament medium polypeptide	1	0.889189	0.724502	0.891296	1	0.837026	0.182	0.593	0	1	1.18	1.28	1.59	0.976	1.15	1.06	1	1.46	0.852	0.675	0.821	1.67	0.694	0.602	0.899	1.6	1.2	0.995	1.71	1.47	1.01	2.39	1.13	1.57	1.26	1.58	1.11	1.2	1.84	1.24	1.01	2.71	1.34
GPX1	P07203	Glutathione peroxidase 1	0.830281	1	0.843944	1	0.781037	0.828769	0.145	0.67	-0.155	0.65	1.29	0.524	2.73	0.85	2.15	0.589	0.896	1.18	0.727	0.515	0.62	0.951	1.73	0.65	0.697	1.38	0.548	0.763	2.31	0.687	0.718	0.527	0.872	0.413	0.363	0.789	0.255	0.601	0.862	2.06	0.387	1.66	0.633
P4HB	P07237	Protein disulfide-isomerase	0.654523	0.360744	0.96628	0.713025	0.854639	0.558207	0.336	0.312	0.227	0.502	1.18	1.61	1.38	0.899	1.39	1.25	0.534	0.866	1.1	0.826	0.962	0.293	0.21	1.63	0.967	1.34	0.851	0.317	0.69	0.492	0.627	1	0.68	0.9	0.912	2.3	0.192	0.975	0.704	1.58	0.82	1.06	0.821
H1F0	P07305	Histone H1.0	0.442676	0.372228	0.424768	0.474675	0.49425	0.375623	0.136	0.689	0.0909	0.79	1.13	0.704	1.93	1.62	1.13	0.728	0.655	0.815	0.596	0.533	0.517	1.04	0.737	0.593	1.72	1.23	0.721	0.369	0.655	1.07	0.581	0.767	0.323	0.0267	0.474	0.268	0.932	0.424	0.418	0.756	0.307	0.613	1.26
CTSD	P07339	Cathepsin D	1	1	1	1	1	0.979912	-0.0727	0.832	-0.218	0.519	0.925	0.961	1.21	0.73	0.851	0.657	1.14	0.724	0.978	0.924	0.82	1.53	1.24	1.21	0.775	0.789	0.982	0.633	0.595	0.405	0.463	0.343	0.816	0.521	0.533	0.0382	0.385	0.401	0.413	0.408	0.649	1.4	0.555
ANXA2	P07355	Annexin A2	1	1	0.728335	0.89871	0.835292	1	0.0364	0.915	0.355	0.285	1.1	1.89	0.205	1.75	0.217	1.41	1.11	0.868	0.992	0.868	0.719	0.24	0.271	1.78	1.41	0.277	1.26	0.602	0.396	0.461	0.254	0.235	0.316	0.266	0.343	2	0.169	0.0827	0.147	0.535	0.211	0.53	0.269
CAPN1	P07384	Calpain-1 catalytic subunit	0.426664	0.567426	0.984761	0.815155	0.827764	0.8017	0.264	0.433	0.382	0.247	1.02	0.986	1.26	1.08	0.846	0.794	1.17	0.815	1.05	0.813	0.921	1.23	1.03	1.08	0.94	0.974	0.97	0.721	1.18	0.871	0.831	0.708	1.01	0.832	0.79	1.38	0.681	0.895	0.711	0.704	0.846	1.92	0.939
TUBB	P07437	Tubulin beta chain	0.696116	0.915737	0.753174	0.783272	0.609312	0.497138	-0.227	0.502	-0.455	0.16	0.826	0.869	0.868	0.66	0.84	0.788	0.929	1.06	0.799	1.12	0.724	0.206	1.07	0.733	1.29	1.14	0.763	1.49	1.21	0.738	1.25	1.05	1.05	0.768	0.989	0.612	0.996	1.69	1.69	2.73	0.863	3.31	1.45
PSAP	P07602	Prosaposin	0.599841	0.740044	0.683894	0.669686	0.782977	0.673274	0.6	0.051	0.364	0.272	1.19	1.23	2.55	0.836	1.09	0.408	1.01	0.786	0.555	0.258	0.735	1.32	1.08	2.26	0.695	0.684	0.29	4.19	2.31	0.519	1.03	0.589	0.821	1.19	0.593	6.27	0.436	1.44	0.473	1.45	0.49	2.51	0.771
PFN1	P07737	Profilin-1	1	1	0.812933	0.983569	0.898245	1	0.0727	0.832	0.418	0.201	1.04	1.49	0.561	1.3	0.461	1.18	1.26	0.436	0.95	1.35	0.91	0.601	0.717	1.15	1.51	0.71	0.913	0.662	0.431	0.58	0.678	1.12	1.23	0.755	0.876	2.43	0.933	0.81	0.826	1.3	0.978	0.929	0.685
APRT	P07741	Adenine phosphoribosyltransferase	1	0.989944	1	1	1	1	-0.118	0.729	0.164	0.631	0.995	1.51	0.46	1.12	0.612	1.1	1.18	1.14	1.13	1.16	0.964	0.773	0.721	1.01	1.28	0.625	1.37	0.454	0.577	0.643	0.463	0.658	0.628	0.671	0.692	1.4	0.646	0.499	0.704	0.287	0.886	0.559	0.853
EPRS	P07814	Bifunctional glutamate/proline--tRNA ligase	0.612231	0.888333	0.671598	0.637279	0.632423	0.663724	0.473	0.142	0.155	0.65	1.15	1.32	1.37	0.939	1.09	0.931	1.24	0.795	0.991	0.476	1.39	0.96	1.41	0.892	1.05	0.671	0.975	0.556	0.775	0.674	0.523	0.685	0.795	0.801	0.687	2.43	0.984	0.656	0.897	1.34	0.832	1.77	0.651
CTSB	P07858	Cathepsin B	0.182469	0.960959	0.486913	0.198712	0.671989	0.636573	0.336	0.312	0.309	0.355	1.09	1.8	1.14	1.08	0.919	0.857	0.748	0.885	1.38	1.1	1.25	2.02	1.09	1.66	0.717	0.0647	1.47	0.766	0.748	0.824	0.63	0.696	0.775	0.773	0.967	0.803	0.752	0.954	0.375	0.776	0.55	0.841	1.34
HSP90A	P07900	Heat shock protein HSP 90-alpha	0.378511	0.161992	0.0995044	0.251639	0.170278	0.431886	-0.5	0.117	-0.209	0.537	1.73	2.65	1.3	1.84	1.38	1.31	1.89	1.13	1.26	1.05	0.602	1.8	0.934	0.974	1.18	1.3	0.614	0.372	0.539	0.134	0.734	0.632	0.664	0.356	0.342	0.582	0.0837	0.675	0.396	0.929	0.423	1.29	0.708
FH	P07954	Fumarate hydratase, mitochondrial	0.987622	0.917035	0.821681	0.350044	0.42102	0.827844	0.509	0.11	0.282	0.401	1.2	1.54	1.58	0.465	1.12	1.15	1.33	0.846	0.761	0.524	1.21	1.34	1.22	1.12	0.737	0.936	0.984	1.94	1.22	1.41	1.5	0.704	1.06	1.89	1.77	3.13	1.49	1.7	1.15	1.83	1.28	5.54	1.6
THBS1	P07996	Thrombospondin-1	0.818097	0.624408	0.839516	0.863389	0.605803	0.524298	-0.309	0.355	-0.209	0.537	0.969	3.19	0.547	0.231	0.528	0.702	0.618	0.399	1.1	0.948	0.313	0.453	0.362	1.02	1.24	1.65	0.741	0.975	0.225	0.954	0.541	1.1	0.634	0.27	0.233	2.62	0.548	0.483	0.337	0.975	0.25	0.909	0.249
COL1A2	P08123	Collagen alpha-2(I) chain	0.532039	0.289767	0.347378	0.548899	0.632497	0.796464	0.482	0.133	0.655	0.0289	1.38	1.08	1.64	2.92	0.887	0.992	0.749	1.29	1.52	0.349	0.841	1.35	0.83	1.14	1.69	0.817	0.527	0.126	0.0784	0.375	0.288	0.145	0.0674	0.0451	0.139	0.349	0.199	0.109	0.096	0.165	0.102	0.176	0.0414
ANXA6	P08133	Annexin A6	0.979833	1	0.981354	1	1	1	-0.191	0.574	-0.00909	0.979	0.985	1.22	0.862	0.922	0.698	1.07	1.13	0.939	0.951	0.818	1.02	0.766	0.834	0.975	0.935	1.16	1.09	1.16	1.11	1.13	0.864	0.941	1	1.21	1.18	1.27	1.15	1	1.14	1.06	1.16	1.76	1.5
ABCB1	P08183	Multidrug resistance protein 1	0.768822	0.340699	0.645387	0.250924	0.653719	0.397528	0.264	0.433	0.545	0.0827	1.17	1.44	1.08	0.874	0.73	1.37	1.52	0.461	0.82	0.785	0.827	0.954	0.772	1.64	0.988	0.851	0.752	0.635	0.356	0.358	0.235	0.288	0.342	0.667	0.304	5.67	0.485	0.355	0.342	1.72	0.4	0.923	0.284
SLC3A2	P08195	4F2 cell-surface antigen heavy chain	0.828883	1	1	1	0.969128	1	-0.4	0.223	-0.155	0.65	0.917	1.32	0.684	0.466	0.541	1.13	1.36	0.575	0.422	1.08	1.35	0.773	0.718	1.44	0.729	0.765	1.35	0.937	1.36	1.25	1.1	0.954	1.08	1.16	1.35	0.923	1.26	0.39	0.898	1.26	1.68	2.28	0.653
PFKM	P08237	ATP-dependent 6-phosphofructokinase, muscle type	1	1	1	1	1	0.885344	-0.255	0.45	-0.464	0.151	0.914	0.791	1.33	0.667	1.07	0.864	0.768	0.902	0.847	0.841	0.889	1.44	1.09	0.879	0.847	1.01	1.18	0.624	1.21	1.21	0.995	0.865	1.43	1.18	1.29	0.178	1.34	0.967	1.07	1.33	1.27	1.97	0.895
CTSG	P08311	Cathepsin G	0.944241	1	0.104741	1	0.0780073	0.195327	-0.445	0.17	-0.373	0.259	0.434	0.608	0.31	0.398	0.333	0.29	0.666	0.21	0.471	0.709	0.0438	0.659	1.6	0.992	1.27	0.315	0.818	0.0968	0.0582	0.0944	0.0879	0.0669	0.172	0.102	0.112	0.445	0.0688	0.0859	0.0683	0.241	0.235	0.585	0.174
ADH4	P08319	Alcohol dehydrogenase 4	0.302433	0.440447	0.277574	0.298046	0.476928	0.702423	0.518	0.102	0.536	0.089	2.52	8.26	2	1.05	0.707	1.05	2.03	0.825	0.336	0.414	1.12	0.738	0.865	0.971	0.977	1.51	0.674	0.771	0.534	0.368	0.576	0.536	1.1	1.01	0.721	18.5	1.03	0.454	0.356	2.18	0.754	3.06	0.489
VIM	P08670	Vimentin	0.0505122	0.00726805	0.0878045	0.0718882	0.835555	0.247344	0.536	0.089	0.873	0.000455	1.46	1.92	1.54	2.55	0.618	1.14	1.02	0.393	0.478	0.879	0.498	0.534	0.675	2.34	0.917	0.303	0.762	0.35	0.187	0.586	0.459	0.435	0.176	0.162	0.24	0.782	0.202	0.365	0.31	1.06	0.207	0.352	0.182
GNAI3	P08754	Guanine nucleotide-binding protein G(k) subunit alpha	0.685258	0.865868	0.813269	0.84162	0.783553	0.930578	0.373	0.259	0.255	0.45	1.08	1.29	1.06	0.825	1.05	1.06	1.22	0.74	0.852	0.84	0.944	1.32	1.12	1.25	0.864	0.775	0.991	0.824	0.667	0.859	0.923	0.904	1.03	1.03	1.02	1.11	0.0592	0.841	0.689	0.131	0.989	0.301	0.602
ANXA5	P08758	Annexin A5	0.996605	1	0.821553	0.962258	1	0.954088	0.291	0.385	0.609	0.0467	1.17	2.37	0.727	1.09	0.705	0.977	1.12	0.768	1.16	0.759	1.27	0.748	0.724	1.8	1.02	0.595	0.855	0.939	0.646	1.2	0.72	0.934	0.752	1.05	1.17	1.33	1.1	0.474	0.663	0.923	0.651	0.824	0.547
KRT16	P08779	Keratin, type I cytoskeletal 16	1	1	0.992477	1	1	1	-0.109	0.75	-0.0636	0.853	1.27	0.245	1.8	0.973	3.85	0.391	0.388	1.14	1.25	1.33	0.158	0.977	0.173	0.966	1.71	1.07	1.09	0.676	4.25	0.097	0.305	0.382	0.836	0.468	0.225	0.594	0.168	1.55	0.168	3.83	0.163	2.41	3.07
RPSA	P08865	40S ribosomal protein SA	0.91597	1	1	1	1	0.954282	-0.336	0.312	-0.145	0.67	0.891	1.03	0.784	0.885	0.549	1.06	1.04	0.909	0.966	1.03	1.29	0.54	1.36	1.17	1.04	0.282	1.15	0.958	0.794	0.917	0.658	0.916	0.973	0.938	1.01	0.82	0.983	0.712	0.452	0.949	1.01	0.356	0.852
ENO2	P09104	Gamma-enolase	1	1	1	0.995367	1	0.834654	0.0727	0.832	-0.264	0.433	1.17	0.983	2.02	0.846	1.41	0.758	1.02	1	0.971	1.26	1.02	0.877	1.03	0.683	0.821	1.18	1.29	3.02	2.31	1.09	1.92	1.21	1.55	1.46	1.42	2.5	1	2.79	1.41	4.96	1.68	6.03	3.03
ACAA1	P09110	3-ketoacyl-CoA thiolase, peroxisomal	0.807282	0.782328	0.974924	0.860444	1	0.679971	0.264	0.433	0.245	0.467	1.56	1.21	1.01	1.8	1.1	3.27	0.946	0.907	0.492	2.58	3.59	0.531	0.64	0.588	1.34	1.95	0.478	2.16	0.532	3.98	3.44	4.52	0.63	2.67	4.48	3.73	4.53	1.41	1.73	4.3	2.34	2.57	0.265
LGALS1	P09382	Galectin-1	0.0938036	0.11527	0.187744	0.731236	0.177312	0.213892	0.564	0.071	0.427	0.19	1.13	1.58	1.89	1	0.897	0.75	0.685	0.547	1.07	0.975	0.53	0.553	1.2	1.29	1.18	0.702	0.628	1.13	0.932	0.574	0.62	0.377	0.499	0.554	0.399	8.86	0.494	0.833	0.551	0.975	0.719	1.21	0.864
QDPR	P09417	Dihydropteridine reductase	0.804376	0.977596	1	1	0.99962	1	0.355	0.285	-0.0182	0.958	1.14	1.34	1.6	0.663	1.15	1.33	0.756	1.14	0.887	0.927	1.37	1.72	1.4	0.703	0.981	0.834	1.08	1.12	1.59	0.78	0.81	1.41	1.1	1.32	0.979	0.261	1.34	1.11	1.37	0.857	1.4	2.32	1.68
GNAO1	P09471	Guanine nucleotide-binding protein G(o) subunit alpha	0.446529	0.645229	0.372629	0.553191	0.643808	0.436558	0.282	0.401	-0.109	0.75	1.53	0.842	4.7	0.934	1.26	0.656	0.798	0.671	0.607	0.829	0.649	0.84	1.48	1.05	0.73	1.07	0.673	5.24	3.81	0.998	2.86	0.804	1.02	1.02	0.866	2.03	0.822	5.23	2	11.6	1.12	4.76	3.39
ANXA4	P09525	Annexin A4	0.927219	0.586442	0.552884	0.282066	0.464224	0.116571	-0.218	0.519	-0.564	0.071	0.875	1.16	0.911	0.532	0.97	0.713	0.968	0.965	0.691	0.7	0.413	0.595	1.13	0.916	0.738	0.969	1.25	0.542	1.4	0.563	0.764	0.85	0.873	0.886	0.612	7.7	0.673	0.445	0.584	1.76	0.709	1.71	0.564
CNP	P09543	2',3'-cyclic-nucleotide 3'-phosphodiesterase	0.952157	0.697133	0.747606	0.685901	0.747511	0.770881	-0.0545	0.873	-0.209	0.537	0.942	0.631	2.09	0.761	0.773	0.762	0.638	0.824	0.648	0.934	0.811	1.08	0.726	0.416	0.5	2.15	1.21	0.515	2.29	0.999	0.946	0.886	0.458	0.893	1.13	0.162	1.19	1.25	1.62	1.73	0.72	4.92	1.75
DLD	P09622	Dihydrolipoyl dehydrogenase, mitochondrial	0.655013	0.286789	0.453436	0.983021	0.694801	0.823596	-0.455	0.16	-0.273	0.417	0.787	0.734	0.569	0.821	0.652	0.927	1.02	0.788	0.838	0.933	0.913	0.87	0.664	0.869	0.462	1.78	1.22	0.804	1.11	1.12	0.985	1.31	1.1	1.61	1.26	1.99	1.52	1.12	1.06	0.922	1.42	1.89	0.954
TACSTD2	P09758	Tumor-associated calcium signal transducer 2	0.864685	1	0.674636	0.695037	0.780089	0.635406	0.573	0.0655	0.445	0.17	1.71	6.08	1.09	0.613	1.1	0.279	1.1	0.759	0.622	0.44	0.315	1.02	0.363	3.45	0.559	0.363	0.263	0.765	0.299	0.215	0.306	0.316	0.291	0.391	0.233	0.0668	0.344	0.328	0.3	0.505	0.497	1.63	0.245
PARP1	P09874	Poly [ADP-ribose] polymerase 1	1	0.509683	0.379261	1	0.964753	1	-0.264	0.433	-0.209	0.537	0.79	0.483	0.173	1.05	1.1	1.3	0.64	0.0857	1.44	0.943	1.29	1.55	1.26	1.05	1.49	0.147	1.06	0.472	0.443	0.862	0.695	1.27	0.303	0.623	0.9	0.639	1.32	0.681	0.582	0.339	0.23	0.642	0.844
UCHL1	P09936	Ubiquitin carboxyl-terminal hydrolase isozyme L1	1	0.970522	1	1	1	1	0.427	0.19	0.0909	0.79	1.15	1.67	0.82	0.977	1.32	0.943	1.16	1.19	1.09	1.3	1.07	1.17	1.56	1	1.14	0.613	0.687	2.01	0.982	1.66	1.23	1.19	2.14	1.53	1.73	1.35	1.28	1.03	1.55	2.95	1.86	2.49	0.942
LTA4H	P09960	Leukotriene A-4 hydrolase	1	1	1	0.999477	1	1	0.2	0.555	-0.273	0.417	1.1	1.1	1.42	0.876	1.49	0.498	1.18	0.984	1.22	0.385	1.17	1.52	1.25	0.506	1.01	1.84	0.395	1.37	1.36	1.04	0.958	1.23	1.74	1.23	1.31	2.35	1.41	1.05	1.26	1.78	1.92	3.65	1.24
ALDOC	P09972	Fructose-bisphosphate aldolase C	1	0.929476	1	1	0.822883	1	-0.182	0.593	-0.455	0.16	0.776	0.403	1.48	0.539	1.03	0.34	0.866	0.58	0.666	1.01	0.627	1.02	1.48	0.651	0.888	1.12	0.861	0.821	1.07	0.687	0.76	0.7	2.39	1.23	0.762	0.319	0.878	1.17	0.776	0.581	1.65	4.05	1.03
RAP2A	P10114	Ras-related protein Rap-2a	0.771439	0.218554	0.233165	0.227672	0.247665	0.684117	-0.318	0.34	-0.491	0.125	0.48	0.929	0.435	0.245	0.256	0.794	0.221	0.656	0.826	1.02	0.739	1.23	1.88	0.386	0.618	0.923	1.19	1.3	0.832	0.576	1	1.3	0.619	1.09	1.05	0.955	0.839	1.05	1.42	2.24	0.942	1.83	0.97
GAA	P10253	Lysosomal alpha-glucosidase	0.962077	1	0.925467	0.858055	0.697045	0.708617	-0.0727	0.832	-0.0727	0.832	0.994	0.73	0.418	1.25	1.63	1.42	0.513	1.3	1.95	0.915	0.127	2.04	1.09	0.897	1.27	0.36	1.38	0.321	0.796	0.573	0.226	0.148	0.55	0.779	0.578	1.81	0.5	0.227	0.669	1.3	0.604	0.711	1.24
RRAS	P10301	Ras-related protein R-Ras	1	0.880084	1	0.770773	0.985539	0.797443	-0.3	0.37	0.136	0.689	0.877	0.711	0.413	1.15	0.569	1.07	1.35	0.946	0.986	0.906	0.873	0.81	0.78	1.27	1.45	0.551	0.953	0.345	0.254	0.339	0.132	0.231	0.381	0.302	0.373	0.819	0.363	0.163	0.192	0.742	0.323	0.419	0.195
DLAT	P10515	Dihydrolipoyllysine-residue acetyltransferase component of pyruvate dehydrogenase complex, mitochondrial	1	0.906984	1	0.990819	1	0.860745	-0.264	0.433	-0.645	0.032	0.864	1.05	0.836	0.507	1.36	0.754	0.683	1.08	0.615	0.886	1.23	1.08	0.896	0.749	0.949	1.25	1.16	1.12	0.955	1.2	1.18	1.27	1.3	1.83	1.54	1.01	1.69	1.3	0.896	0.956	1.65	9.93	0.893
TXN	P10599	Thioredoxin	1	0.762573	0.904334	0.787429	1	1	0.191	0.574	-0.182	0.593	0.936	1.17	1.32	0.581	1.06	0.716	0.775	1.04	0.836	0.937	0.684	1.13	1.29	1.06	0.802	0.999	0.842	0.888	1.11	0.542	0.662	0.739	1.09	1.06	0.765	0.417	0.608	0.801	0.848	1.17	0.968	1.6	0.883
CYP2C8	P10632	Cytochrome P450 2C8	0.326449	0.0306548	0.509382	0.0683886	0.274145	0.0734709	0.0909	0.79	0.318	0.34	1.2	1.1	0.974	1.15	1.01	1.18	1.81	0.418	0.859	0.511	0.778	0.839	1.11	1.18	1.15	0.974	0.584	0.855	0.41	0.827	0.281	0.746	0.635	0.522	0.807	6.82	0.63	1.01	1.16	1.04	1.55	2.58	0.931
MAPT	P10636	Microtubule-associated protein tau	1	0.970424	0.694361	0.756551	0.974322	0.739436	0.0455	0.894	-0.173	0.612	0.859	0.976	0.63	0.575	0.91	0.701	1.36	1.06	0.758	0.633	1.07	0.804	2.03	0.892	0.968	0.378	0.733	1.12	0.576	0.624	0.666	0.899	1.73	1.61	0.945	2.72	1.26	1.5	1.21	4.71	1.54	0.91	0.525
PRKAR1A	P10644	cAMP-dependent protein kinase type I-alpha regulatory subunit	1	0.578746	0.870116	0.571666	0.638752	0.495605	-0.00909	0.979	0.0545	0.873	1.43	1.06	1.13	0.69	3.27	0.702	1.71	1.71	1.05	0.804	0.69	2.11	0.497	1.43	1.22	0.419	1.43	0.552	0.583	0.395	1.2	1.32	2.1	0.436	0.348	5.09	1.37	0.52	0.813	1.32	0.397	1.1	0.989
HSPD1	P10809	60 kDa heat shock protein, mitochondrial	1	0.924594	0.973752	0.91958	1	1	-0.145	0.67	-0.109	0.75	1.02	1.01	1.07	0.787	0.99	1.18	1.09	1.07	0.767	0.502	1.26	1.11	0.727	0.728	0.691	1.65	1.21	0.568	1.51	1.43	0.901	1.66	1.05	1.89	1.45	1	1.23	1.28	0.696	0.843	1.38	2.78	1.95
CLU	P10909	Clusterin	0.162826	0.153278	0.225413	0.736966	0.513794	0.63139	0.655	0.0289	0.791	0.00375	3.02	7.7	3.68	2.37	0.698	1.74	1.95	1.33	1.16	2.36	1.57	0.0932	0.511	2.15	0.0714	0.927	1.34	1.94	1.55	1.2	2.21	1.02	1.9	1.19	0.887	0.511	1.14	0.795	1.34	1.6	2.42	0.243	0.593
HSPA5	P11021	Endoplasmic reticulum chaperone BiP	0.308034	0.441584	0.996268	0.896108	0.384833	0.867421	0.0636	0.853	-0.3	0.37	0.841	1.2	1.29	0.513	0.715	0.535	0.8	0.493	0.589	0.826	0.582	0.782	1.48	0.64	0.836	1.6	0.442	0.642	0.663	0.656	0.55	0.598	0.999	0.731	0.631	5.06	0.717	0.848	0.806	1.2	0.764	3.73	0.949
LAMC1	P11047	Laminin subunit gamma-1	1	0.579062	0.827714	0.868225	0.867787	0.911102	0.355	0.285	0.427	0.19	1.2	0.983	2.29	1.16	0.861	0.786	1.1	1.13	0.902	0.641	0.705	1.79	1.45	1.06	1.55	0.25	0.694	0.221	0.235	0.234	0.193	0.234	0.306	0.188	0.19	0.872	0.255	0.222	0.129	0.435	0.24	0.614	0.254
MAP2	P11137	Microtubule-associated protein 2	0.00294378	0.00745477	0.0614752	0.808503	0.65974	0.707984	-0.264	0.433	-0.373	0.259	0.814	0.506	0.343	0.592	1.19	1.16	1.09	1	0.737	1.46	1.32	1.07	1.62	0.862	1.21	0.453	0.857	0.898	0.452	0.934	1.35	1.51	1.33	1.54	1.28	0.458	1.41	0.694	1.75	1.46	2.21	0.962	0.631
HSPA8	P11142	Heat shock cognate 71 kDa protein	0.957795	0.693495	0.611904	0.634867	1	0.655114	0.118	0.729	0.209	0.537	1.03	0.926	1.68	0.868	0.848	0.862	1.02	0.975	0.89	0.842	0.931	1.05	1.27	0.933	1.07	0.821	0.909	1.36	1.67	1.15	1.5	1	1.63	1.22	1.33	3.84	1.18	2.29	2.03	2.41	1.25	4.06	2.23
SLC2A1	P11166	Solute carrier family 2, facilitated glucose transporter member 1	0.750168	0.798124	0.627374	1	0.600261	0.642492	0.345	0.298	0.482	0.133	1.29	1.54	0.958	0.939	0.987	1.01	2.31	0.831	0.905	0.773	0.797	1.3	0.917	1.53	1.07	0.56	0.927	0.0936	0.212	0.219	0.144	0.188	0.219	0.244	0.226	0.174	0.278	0.172	0.123	0.0993	0.221	0.44	0.206
PDHB	P11177	Pyruvate dehydrogenase E1 component subunit beta, mitochondrial	0.776917	0.779701	0.589758	0.957409	0.643897	0.989674	-0.573	0.0655	-0.182	0.593	0.605	0.617	0.0334	0.799	0.0211	1.09	1.07	1.18	1.44	1.01	1.38	0.0195	0.0101	0.739	0.985	2.1	1.17	0.802	0.986	1.2	1.04	1.42	1.51	1.47	1.48	0.178	1.56	1.16	1.04	1.06	1.44	0.0313	1.39
PYGB	P11216	Glycogen phosphorylase, brain form	1	1	1	0.892322	0.820352	0.916929	0.518	0.102	0.245	0.467	1.19	0.958	1.73	1.1	1.1	1.34	0.881	0.982	1.26	0.895	1.17	1.32	1.97	0.511	0.979	0.765	0.772	0.724	1.53	1.48	1.42	0.282	0.897	1.62	1.24	3.41	1.15	1.49	1.11	2.13	0.99	1.61	0.252
PYGM	P11217	Glycogen phosphorylase, muscle form	0.854359	0.991913	0.748008	0.960312	1	1	0.3	0.37	0.218	0.519	1.32	0.745	1.85	0.922	1.73	2.1	0.561	1.21	1.34	0.756	1.17	1.37	1.27	0.687	1.44	0.374	1.23	0.284	1.8	1.57	1.41	1.48	0.833	0.903	1.19	2.02	1.34	0.653	0.823	0.337	0.953	0.126	1.11
RALA	P11233	Ras-related protein Ral-A	1	1	1	0.829476	1	0.921902	0.0818	0.811	0.0818	0.811	1.17	3.47	0.9	0.29	0.402	1.36	0.623	0.773	0.634	2.16	0.309	0.869	0.656	0.318	0.903	0.304	2.82	1.9	0.22	1.24	0.905	1.25	1.41	1.43	1.57	2.68	2.57	0.299	2.96	1.27	2.75	0.75	1.37
RALB	P11234	Ras-related protein Ral-B	0.879146	0.798604	0.968133	0.854143	1	0.730881	-0.0909	0.79	-0.0455	0.894	0.689	1.2	0.546	0.394	0.245	0.535	1.21	0.533	0.952	0.779	1.1	0.703	1.53	0.971	1.11	0.322	1.07	1.14	0.163	0.329	0.333	0.384	1.11	1.05	0.768	5.21	0.213	0.822	0.387	1.31	0.507	2.28	0.722
SPTB	P11277	Spectrin beta chain, erythrocytic	0.973177	0.820586	0.650003	1	1	1	0.0545	0.873	0.191	0.574	1.72	3.71	0.531	0.857	0.337	1.44	3.44	0.827	0.877	0.31	1.61	1.13	1.21	1.34	0.9	0.537	1.01	0.244	0.183	0.331	0.223	0.278	0.429	0.155	0.402	4.42	0.357	0.19	0.162	0.652	0.207	0.373	0.225
LAMP1	P11279	Lysosome-associated membrane glycoprotein 1	0.977389	1	0.859776	1	0.911789	0.933199	0.436	0.18	0.4	0.223	1.42	2.66	0.687	0.878	0.788	1.98	1.51	0.391	0.905	0.169	2.43	0.253	1.17	2.9	0.192	0.269	0.475	1.32	0.126	1.9	0.67	1.82	0.413	1.37	1.4	3.59	1.71	0.347	1.34	1.45	1.44	0.488	0.226
ACADM	P11310	Medium-chain specific acyl-CoA dehydrogenase, mitochondrial	0.998817	0.854207	0.838735	0.979836	0.882744	1	-0.118	0.729	-0.318	0.34	1.01	1.46	0.245	1.08	1.54	1.23	0.544	1.61	1.09	0.818	1.49	1.53	0.445	1.13	0.677	1.47	1.28	0.357	0.15	1.18	1.15	1.09	0.272	1.38	1.25	1.29	1.19	0.836	0.315	1.12	0.712	0.437	1.19
G6PD	P11413	Glucose-6-phosphate 1-dehydrogenase	0.814039	0.863604	0.561428	0.553592	0.905576	0.621299	0.455	0.16	0.209	0.537	1.2	1.23	2.21	0.848	1.25	0.704	0.975	0.548	0.868	0.713	0.892	1.22	1.43	1.3	0.986	0.612	0.674	1.38	0.547	0.542	0.581	0.488	1.66	0.649	1.05	6.75	0.714	0.933	0.53	0.922	0.344	1.5	1.12
PC	P11498	Pyruvate carboxylase, mitochondrial	0.438097	0.00387683	0.349146	0.41521	0.744102	0.973651	-0.418	0.201	-0.5	0.117	0.772	0.746	0.559	0.702	0.834	1.12	0.677	1.03	1.02	0.913	0.992	1.08	0.708	0.488	0.893	1.86	1.05	0.617	0.772	0.729	0.667	1.26	0.8	1.14	1.15	1.04	0.662	0.427	0.726	0.544	0.663	2.48	0.735
DMD	P11532	Dystrophin	0.540413	0.720804	0.377196	0.165117	0.514405	0.249677	-0.282	0.401	-0.282	0.401	0.741	0.311	1.08	0.509	1.05	0.777	0.712	0.525	0.372	0.668	0.338	0.874	1.42	1.21	1.12	0.368	0.885	0.141	0.403	0.363	0.327	0.37	0.386	0.41	0.298	1.25	0.401	0.248	0.401	0.421	0.299	0.699	0.399
MTHFD1	P11586	C-1-tetrahydrofolate synthase, cytoplasmic	1	0.72245	0.588546	0.777359	0.64298	0.619653	0.1	0.77	-0.164	0.631	0.961	1	0.897	0.65	1.07	1.3	0.845	0.804	0.769	1.06	0.984	1	1.31	0.97	1.19	0.7	0.83	0.607	0.771	0.738	0.852	1.46	1.68	0.739	0.832	2.08	1.14	0.824	0.983	0.964	0.933	0.911	0.698
ADH5	P11766	Alcohol dehydrogenase class-3	0.618011	0.719312	0.901915	0.891552	0.825414	0.917352	0.355	0.285	0.173	0.612	1.14	1.29	1.12	0.753	1.09	1.43	1.18	1.14	1.03	0.93	1.04	1.9	1.34	0.995	0.984	0.582	1.09	0.917	0.816	0.715	0.693	1.11	1.14	0.997	0.819	0.332	0.896	0.895	0.778	0.498	0.911	0.21	0.744
NEFH	P12036	Neurofilament heavy polypeptide	1	1	1	0.878761	1	0.999433	-0.0636	0.853	-0.291	0.385	1.14	0.869	1.61	1.06	1.52	0.954	0.826	1.51	1.33	0.31	0.853	1.29	1.08	0.249	1.11	1.38	1.19	0.613	1.65	1.55	1.05	1.52	0.742	1.35	1.33	0.88	1.42	1.09	0.842	0.777	0.751	3.02	1.41
HARS	P12081	Histidine--tRNA ligase, cytoplasmic	0.865446	0.924251	0.776266	0.668784	1	1	0.3	0.37	0.118	0.729	1.16	1.44	0.969	0.759	0.929	1.2	1.67	1.13	0.844	1.04	1.25	1.29	1.25	1.27	0.816	0.874	0.787	0.67	0.715	0.942	0.703	1.06	1.19	1.03	1.05	2.65	1.02	0.702	0.801	1.29	0.914	1.37	0.746
COL6A1	P12109	Collagen alpha-1(VI) chain	0.123744	0.128322	0.0793994	0.89453	0.0764891	0.150511	0.855	0.000807	0.882	0.00033	2.84	1.54	4.94	5.62	1.57	1.96	1.38	1.53	2.61	0.45	1.32	2.03	0.929	1.38	1.19	0.631	0.872	0.411	0.289	0.317	0.257	0.312	0.174	0.173	0.21	0.87	0.226	0.225	0.138	0.536	0.158	0.491	0.213
COL6A2	P12110	Collagen alpha-2(VI) chain	0.120858	0.0958033	0.0316343	0.906814	0.109419	0.193003	0.782	0.00447	1	-	1.91	1.76	2.41	3.1	1.13	1.72	1.31	1.4	2.31	0.69	1	1.71	0.876	1.26	1.23	0.607	1.02	0.238	0.313	0.322	0.312	0.379	0.242	0.401	0.396	1.07	0.405	0.287	0.305	0.459	0.443	0.539	0.136
COL6A3	P12111	Collagen alpha-3(VI) chain	0.162926	0.205465	0.0754503	0.956399	0.211469	0.260292	0.691	0.0186	0.982	8.4e-08	2.09	1.97	2.33	3.81	0.856	1.97	1.59	1.5	2.56	0.543	1.21	1.66	0.591	1.39	1.28	0.608	1.14	0.233	0.16	0.296	0.236	0.257	0.333	0.254	0.27	1.49	0.271	0.16	0.127	0.444	0.259	0.549	0.182
IMPDH2	P12268	Inosine-5'-monophosphate dehydrogenase 2	0.986688	1	0.676628	0.779613	0.79168	1	-0.0182	0.958	-0.227	0.502	1.03	1.94	0.675	0.869	0.847	0.683	1.18	0.544	0.969	0.316	0.542	1.42	1.22	0.347	1.4	1.27	0.769	0.671	0.86	0.626	0.703	0.343	0.902	1.08	0.355	4.52	0.814	0.676	0.779	1.36	0.73	0.709	0.759
PIP	P12273	Prolactin-inducible protein	0.517141	0.504099	0.654484	0.688979	0.837523	1	-0.355	0.285	-0.0636	0.853	0.742	0.723	0.359	0.693	0.217	0.843	1.62	0.267	0.0606	1.01	0.472	0.235	0.242	1.44	0.109	0.848	2.36	1.9	1.07	0.652	1.07	0.0794	0.235	1.91	2.01	1.78	1.13	1.28	0.789	6.76	0.555	0.167	0.105
CKB	P12277	Creatine kinase B-type	0.122448	0.135847	0.0825206	0.879499	0.422131	0.515489	0.364	0.272	0.436	0.18	1.22	1.09	1.96	1.68	0.791	1.14	0.631	0.818	0.862	0.904	1.23	0.578	0.915	1.05	0.761	1.28	0.993	2.96	3.59	2.25	3.04	1.52	0.885	1.61	2.03	1.74	1.63	2.72	2.44	4.64	1.21	5.32	2.95
ANXA3	P12429	Annexin A3	0.804779	1	0.775156	0.811987	0.985685	0.773168	-0.0909	0.79	-0.00909	0.979	1.03	1.15	0.901	0.701	1.03	0.919	1.48	0.944	0.967	1.08	1.16	1.37	0.947	1.38	1.2	0.477	0.999	0.295	0.173	0.246	0.222	0.303	0.258	0.259	0.279	0.864	0.333	0.218	0.17	0.32	0.309	0.532	0.212
CKMT1A	P12532	Creatine kinase U-type, mitochondrial	1	0.993817	0.957256	1	0.936703	0.997712	-0.0636	0.853	-0.373	0.259	0.965	0.706	1.28	0.63	1.16	0.925	1.09	0.841	1.02	0.868	1.13	1.14	1.01	0.53	0.636	1.77	1.05	0.927	1.36	1.33	1.18	1.32	1.82	1.49	1.4	0.0988	1.5	1.03	0.824	0.739	1.36	5.14	1.58
ACTN1	P12814	Alpha-actinin-1	0.647978	0.761213	0.813988	1	1	0.77067	-0.391	0.235	-0.345	0.298	0.816	1.04	0.933	0.709	0.783	0.388	1.05	1.15	0.508	0.956	0.961	1.1	0.978	0.661	1.27	1.02	1.07	1.29	0.828	0.684	0.753	1.05	1.07	0.778	0.822	1.11	0.889	1.32	1.11	1.21	1.25	1.31	1.36
PEPD	P12955	Xaa-Pro dipeptidase	0.91976	0.575427	0.752114	1	0.567019	0.0145569	0.0455	0.894	-0.3	0.37	0.847	1.23	0.514	0.757	1.05	0.421	1.11	0.348	0.773	0.796	0.737	0.637	1.05	1.04	0.883	1.03	0.996	1.29	0.629	0.798	0.618	0.918	1.31	0.83	0.768	1.25	0.887	0.822	0.57	1.12	0.874	0.748	1.03
XRCC6	P12956	X-ray repair cross-complementing protein 6	0.399227	0.797904	0.866791	0.840489	0.332844	0.525956	-0.209	0.537	-0.0636	0.853	0.76	0.58	0.965	1.14	0.718	0.358	0.803	0.782	0.551	0.917	0.21	0.508	0.458	1.23	0.339	1.89	1.09	1.12	1.01	1.07	1.2	0.797	0.5	0.652	0.624	2.13	0.644	1.05	0.468	1.43	0.676	3.89	1.14
XRCC5	P13010	X-ray repair cross-complementing protein 5	0.226076	0.30731	0.644146	0.9374	0.773932	0.900337	-0.0273	0.937	-0.164	0.631	0.883	0.445	0.7	0.37	1.99	1.07	0.731	0.389	1.62	1.08	0.93	2.48	0.354	0.584	0.751	2.99	0.317	0.542	0.186	0.568	0.219	0.789	0.813	1.34	0.634	6.19	2.72	0.385	1.12	1.26	0.971	1.49	1.1
COX4I1	P13073	Cytochrome c oxidase subunit 4 isoform 1, mitochondrial	0.563738	0.120422	0.302974	0.387022	0.329535	0.536684	-0.4	0.223	-0.736	0.00976	0.658	0.698	0.675	0.46	0.902	0.731	0.481	0.801	0.797	0.775	0.876	1.11	0.923	0.669	0.6	1.8	1.01	0.771	1.06	0.79	0.868	1.1	0.998	1.29	0.961	0.625	1.17	1.4	0.989	0.558	1	3.9	1.74
LAMP2	P13473	Lysosome-associated membrane glycoprotein 2	1	0.736	0.750797	0.755576	0.856708	0.687112	0.00909	0.979	0.118	0.729	1.03	2.23	0.761	0.928	0.707	0.578	0.958	0.247	0.368	1.43	1.49	0.835	0.444	1.55	0.539	1.34	1.13	1.71	0.956	1.52	0.597	0.735	0.57	0.769	1.31	2.36	0.876	0.651	1.37	1.86	1.97	0.952	1.47
RNH1	P13489	Ribonuclease inhibitor	0.235747	0.90387	0.213519	0.321488	0.889632	0.220733	-0.191	0.574	-0.436	0.18	0.897	1.02	0.698	0.547	1.14	0.825	1.16	0.779	0.559	1.04	0.839	0.466	1.21	1.05	0.978	0.634	1.12	0.648	0.7	0.621	0.729	0.707	1.04	0.423	0.82	0.598	0.763	0.489	0.766	0.507	0.639	1.41	0.67
NCAM1	P13591	Neural cell adhesion molecule 1	0.53513	0.656207	0.584553	0.865891	0.672392	0.731136	0.427	0.19	0.0636	0.853	1.27	1.85	1.73	0.725	1.41	0.801	1.08	1.21	1.14	0.985	1.13	1.15	1.05	1.24	0.823	0.956	0.933	2.39	1.81	0.794	2.03	1.18	1.55	1.3	1.02	9.44	0.958	2.43	1.2	4.27	1.71	2.17	2.78
VCAN	P13611	Versican core protein	0.833748	1	0.789697	0.773354	0.770047	0.81178	0.264	0.433	0	1	0.98	1.3	1.31	0.715	1.12	0.586	0.851	0.484	0.5	1.46	0.543	0.957	0.877	1.7	0.604	1.06	0.756	1.22	1.49	0.64	1	0.412	0.846	0.51	0.701	1.93	0.559	0.88	0.754	4.97	0.718	5.58	1.07
EEF2	P13639	Elongation factor 2	1	1	1	1	1	0.971946	0	1	-0.173	0.612	1.05	1.55	0.754	0.787	0.852	1.25	1.1	0.974	0.962	1.01	1.04	0.999	1.32	0.834	1.13	0.815	0.902	0.628	0.693	1.07	0.63	1.47	0.927	0.875	1.47	1.48	1.05	0.633	0.841	0.996	1.02	1.5	0.831
KRT10	P13645	Keratin, type I cytoskeletal 10	0.967585	0.852575	0.944277	1	1	1	-0.0273	0.937	-0.255	0.45	1.11	0.456	2.14	0.775	1.86	0.789	0.654	1.49	0.457	0.616	0.428	0.681	1.09	1.15	0.643	1.34	0.778	0.93	1.39	0.508	0.444	0.687	0.838	0.873	0.553	0.719	0.293	0.604	0.697	2.38	0.411	1.14	0.662
KRT5	P13647	Keratin, type II cytoskeletal 5	0.969067	1	1	1	1	1	-0.218	0.519	-0.473	0.142	1.08	0.275	2.31	0.614	1.95	0.687	0.639	2.12	0.821	0.574	0.323	1.27	1.05	0.789	0.739	1.67	0.747	0.947	1.91	0.278	0.316	0.584	1.32	1.31	0.567	0.366	0.33	0.643	0.454	1.8	0.416	1.46	1.58
PDIA4	P13667	Protein disulfide-isomerase A4	0.825111	0.636288	0.636102	0.583535	0.723105	0.668862	0.2	0.555	-0.155	0.65	1.01	0.937	1.55	0.815	1.1	0.704	0.928	0.929	0.824	0.657	0.711	1.02	1.21	1.15	0.827	1.03	0.787	0.592	0.679	0.592	0.464	0.564	1.27	0.818	0.879	2.82	0.492	0.593	0.73	1.34	0.779	3.21	0.396
ALAD	P13716	Delta-aminolevulinic acid dehydratase	0.2278	0.189343	0.341627	0.42247	0.941053	0.395278	0.491	0.125	0.636	0.0353	1.49	3.12	1.22	1.7	0.627	0.78	1.51	0.278	0.938	0.735	0.626	0.838	0.552	2.17	0.96	1.03	0.29	2.37	1.15	1	0.827	0.615	2.07	2.14	0.801	1.41	0.681	0.624	0.659	1.41	1.38	1.28	0.913
LCP1	P13796	Plastin-2	0.884408	0.92147	1	1	0.926999	1	0.0545	0.873	-0.0182	0.958	1.13	2.72	0.445	0.579	0.716	1.04	1.32	0.548	0.484	0.278	1.04	1.41	1.63	1.23	0.859	0.217	1.07	0.74	0.155	0.7	0.644	0.32	0.324	0.158	0.523	2	0.637	0.305	0.4	0.549	0.692	0.683	0.409
PLS3	P13797	Plastin-3	1	1	1	1	0.999762	0.67821	-0.255	0.45	-0.0818	0.811	1.04	2.19	0.0835	0.998	0.459	0.0534	2.49	0.736	0.597	0.837	0.767	0.133	0.175	1.18	1.25	1.14	1.26	0.124	0.532	0.435	0.415	0.47	0.636	0.524	0.514	2.5	0.368	0.189	0.392	0.567	0.612	0.249	0.45
APEH	P13798	Acylamino-acid-releasing enzyme	0.802547	0.614728	0.655059	0.635291	0.765113	0.588893	0.382	0.247	0.136	0.689	1.29	2.2	1.35	0.493	1.59	1.04	1.07	1.07	0.993	0.647	0.516	1.18	0.768	1.44	0.706	1.03	1.05	1.13	0.969	0.451	0.83	0.962	1.28	0.681	0.822	1.52	0.823	0.692	0.439	0.799	1.17	2.21	0.654
ETFA	P13804	Electron transfer flavoprotein subunit alpha, mitochondrial	0.520464	0.217645	0.155527	0.623112	0.550796	0.596391	-0.7	0.0165	-0.482	0.133	0.621	0.406	0.488	0.669	0.565	0.449	1.15	0.848	0.991	0.492	1.47	0.607	0.756	1.6	0.816	1.13	0.697	1.34	0.777	1.09	0.671	1.67	1.29	0.976	1.26	2.5	1.76	0.689	0.939	1.38	0.639	1.14	0.725
PRKAR2A	P13861	cAMP-dependent protein kinase type II-alpha regulatory subunit	0.230054	0.247457	0.821657	0.81588	0.642167	0.749875	-0.255	0.45	-0.445	0.17	0.981	1.02	0.758	0.779	1.22	1.01	1.1	1.04	1.04	0.869	1.1	1.66	1.31	1.13	1.09	0.323	1.16	1.02	0.715	1.11	1.1	1.14	1.12	1.26	1.11	0.181	1.31	1.01	0.857	0.595	1.41	0.902	1.28
GFAP	P14136	Glial fibrillary acidic protein	0.460208	0.0289279	0.00585092	0.0512242	0.00667953	0.287157	0.864	0.000612	0.727	0.0112	1.92	1.98	1.74	2.25	2.14	1.77	1.64	1.05	1.34	1.4	0.672	1.86	1.15	1.11	1.33	0.684	0.714	1.59	1.08	3.02	2.16	2.72	1.85	0.575	0.92	0.662	1.1	1.86	0.726	1.54	0.565	1.07	1.17
MIF	P14174	Macrophage migration inhibitory factor	1	1	1	0.380219	0.974802	0.486678	-0.264	0.433	-0.0636	0.853	0.988	0.707	0.119	2.09	1.01	0.876	1.13	1.33	1.31	1.54	1.31	0.859	0.736	1.6	0.722	1.04	0.903	3.34	2.42	2.61	2.42	0.951	2.79	2.01	2.1	0.347	1.83	2.26	2.07	3.77	2.09	0.17	1.87
PRKCSH	P14314	Glucosidase 2 subunit beta	0.875955	1	0.736871	0.963921	1	1	0.245	0.467	0.282	0.401	1.27	2.13	0.301	1.12	1.85	0.984	1.25	0.305	1.77	1.39	1.86	2.4	0.247	2.08	1.41	0.442	0.814	0.459	1.65	0.268	1.12	0.243	1.84	2.06	2.02	2.97	1.57	1.23	1.21	0.749	1.44	2.65	1.14
CPM	P14384	Carboxypeptidase M	1	1	0.955864	1	1	1	0.255	0.45	-0.0545	0.873	1.08	1.17	1.54	0.23	1.9	0.471	1.18	1.12	0.147	0.85	0.995	2.38	1.16	1.43	0.678	0.848	0.882	1.25	0.556	1.33	0.699	0.765	1.21	0.426	0.7	3.55	0.764	0.77	0.356	2.3	0.893	3.74	0.573
COX7A2	P14406	Cytochrome c oxidase subunit 7A2, mitochondrial	0.375139	0.324031	0.430061	0.564177	0.441441	0.512717	0.291	0.385	-0.0909	0.79	1.26	0.963	3.47	1.04	1.22	0.245	0.622	0.561	0.635	0.433	0.193	0.884	1.4	0.958	0.467	1.66	0.519	3.39	5.01	1.47	3.12	0.34	0.587	0.599	0.304	1.63	0.502	4.32	1.29	5.77	0.598	23.7	4.63
NID1	P14543	Nidogen-1	0.322772	0.154008	0.262638	0.557332	0.540625	0.87797	0.555	0.0767	0.555	0.0767	1.39	1.8	1.54	1.3	1.03	1.07	1.58	0.873	1.24	0.84	0.772	1.49	1.37	1.47	1.36	0.0525	0.748	0.0852	0.173	0.212	0.175	0.184	0.164	0.143	0.251	0.136	0.201	0.135	0.104	0.356	0.129	0.136	0.102
AKR1A1	P14550	Alcohol dehydrogenase [NADP(+)]	1	1	1	1	0.972672	1	0.136	0.689	0.182	0.593	1.03	1.26	0.877	1.08	1.03	1.09	0.875	0.915	1.06	0.962	0.932	1.18	1.03	0.927	1.12	0.896	1.03	0.667	0.446	0.75	0.758	1.05	0.825	0.496	1.08	0.31	1.06	0.849	0.871	0.57	0.847	0.781	0.697
PKM	P14618	Pyruvate kinase PKM	0.300952	0.567871	0.22688	0.469551	0.526676	0.694489	0.564	0.071	0.6	0.051	1.32	1.48	2.66	1.07	0.802	0.971	0.937	1.15	0.937	0.855	0.921	0.937	1	1.36	0.851	0.939	0.845	3.51	2.69	1.59	1.95	0.928	1.69	1.83	1.59	1.67	1.27	2.69	1.35	3.49	1.6	3.17	3.13
ACYP2	P14621	Acylphosphatase-2	0.873211	0.831883	0.922085	0.889071	0.939517	0.821605	0.318	0.34	0.182	0.593	1.18	1.53	1.47	0.727	1.09	1.03	1.22	0.913	1.18	0.952	0.874	1.76	0.94	0.866	0.997	0.976	1.22	0.575	0.989	0.762	0.905	1.37	0.935	1.04	0.828	1.07	0.968	1.17	1.13	0.457	0.932	1.98	1.28
HSP90B1	P14625	Endoplasmin	0.825491	0.371017	0.191368	0.232808	0.283655	0.24149	-0.782	0.00447	-0.718	0.0128	0.677	0.808	0.584	0.661	0.679	0.592	0.737	0.608	0.742	0.909	0.718	0.838	0.809	0.88	0.892	1.57	0.847	0.429	0.696	0.529	0.411	0.452	0.62	0.744	0.688	1.67	0.521	0.526	0.499	0.694	0.645	1.06	0.343
COX6B1	P14854	Cytochrome c oxidase subunit 6B1	0.640063	0.979296	1	1	0.866658	0.901925	0.0273	0.937	-0.282	0.401	0.911	1.5	1.02	0.678	0.937	1.04	0.294	1.02	0.935	0.73	1.17	1.22	1.24	0.803	0.758	1.03	1.17	1.31	1.6	1.07	1.16	1.17	1.07	1.3	1.17	0.384	0.182	1.17	1.07	0.787	1.26	3.15	1.78
GABRA1	P14867	Gamma-aminobutyric acid receptor subunit alpha-1	0.714229	0.0744358	0.0823845	1	0.802375	0.954722	-0.509	0.11	-0.582	0.0604	0.734	0.505	0.435	0.737	1.08	1.5	0.144	1.13	1.19	0.613	1.38	0.926	1.09	0.507	0.845	1.35	1.21	0.554	0.643	1.43	1.3	1.91	0.59	1.69	1.6	0.385	1.88	1.22	0.85	0.676	1.28	1.41	0.898
DARS	P14868	Aspartate--tRNA ligase, cytoplasmic	0.404163	0.249561	0.798453	0.416025	0.314092	0.109995	-0.155	0.65	-0.318	0.34	0.893	1.04	1.14	0.708	0.654	0.872	0.943	0.628	0.617	0.703	0.794	0.874	1.18	0.751	0.888	1.24	0.934	0.782	1.05	0.876	0.768	0.985	0.607	0.752	0.849	1.72	0.808	0.707	0.93	1.07	0.829	1.08	0.974
UQCRB	P14927	Cytochrome b-c1 complex subunit 7	0.466634	0.318148	0.914599	0.457104	0.4092	0.86264	0.509	0.11	0.364	0.272	2.3	2.08	7.95	1.36	0.858	0.478	1.09	1.13	0.737	0.745	1.86	0.725	1.15	1.09	0.748	1.11	0.914	4.97	8.12	0.605	3.68	1.26	3.69	2.54	0.853	5.18	0.816	6.15	1.82	2.67	1.84	38.3	9.38
AKR1B1	P15121	Aldose reductase	0.655537	0.379956	0.260936	0.447745	0.525207	0.940561	0.482	0.133	0.191	0.574	1.36	1.35	3.15	1.22	1.02	0.99	0.434	0.913	0.868	0.961	0.807	1.4	1.08	0.991	0.835	1.36	0.735	2.52	1.84	1.08	1.48	0.821	1.51	0.419	0.82	1.93	0.847	2.1	1.7	3.83	0.816	5.86	2.49
ANPEP	P15144	Aminopeptidase N	0.858286	0.965124	0.724578	0.830027	0.624935	1	-0.0818	0.811	0.0909	0.79	0.778	1.26	0.448	0.556	1.12	0.753	0.534	0.354	0.494	0.695	0.209	1.09	0.412	1.06	1.83	0.324	1.38	0.379	0.482	0.399	0.334	0.892	0.53	0.373	0.459	1.77	0.529	0.219	0.322	0.763	0.786	0.668	0.347
EZR	P15311	Ezrin	0.582779	0.6498	0.846739	0.818607	0.552106	0.553282	-0.0818	0.811	0.0909	0.79	1.2	1.01	1.3	0.844	1.24	1.25	1.55	0.806	1.24	1.03	1.17	1.76	1.3	1.31	1.31	0.075	1.02	0.928	0.705	0.841	0.747	1.09	1.48	0.73	0.867	0.733	1.17	0.72	0.837	0.697	1.11	0.103	0.696
RPS2	P15880	40S ribosomal protein S2	1	0.252275	0.923278	0.362119	0.924677	0.306311	0.427	0.19	-0.0455	0.894	1.02	1.29	1.19	0.689	1.27	0.574	1.1	0.583	0.729	0.423	0.615	1.07	1.27	1.15	0.656	0.848	1.08	0.651	0.43	0.432	0.453	0.656	0.749	0.566	0.675	2.97	0.443	0.462	0.482	1.11	0.756	2.54	0.447
DSP	P15924	Desmoplakin	1	1	1	0.889143	0.89975	1	0.136	0.689	-0.191	0.574	1.34	0.411	3.42	1.06	1.89	0.97	0.312	3.73	1.3	0.804	0.497	0.137	1.22	0.153	1.19	1.72	0.713	1.07	2.09	0.217	0.365	0.577	2.79	1.88	0.812	1.72	0.153	0.758	0.336	2.95	0.53	1.59	0.941
CD44	P16070	CD44 antigen	1	0.227748	0.116874	0.156688	0.111896	0.981354	0.645	0.032	0.691	0.0186	1.73	1.76	2.22	1.24	1.12	2.15	1.88	1.63	0.81	0.834	0.667	1.09	1.19	1.85	0.732	0.776	0.451	1.37	0.917	1.39	0.711	0.608	0.95	0.869	0.79	4.04	0.528	0.382	0.381	1.89	0.846	1.18	0.541
CBR1	P16152	Carbonyl reductase [NADPH] 1	1	0.985012	0.833203	1	0.904873	0.888945	0.0182	0.958	-0.145	0.67	0.976	1.39	0.928	0.879	0.972	0.909	0.78	0.702	0.87	0.948	0.791	1.57	0.82	0.937	0.878	1.38	0.984	0.706	0.63	0.755	0.678	1.22	0.641	0.615	0.91	0.788	0.809	0.675	0.635	0.695	0.572	0.733	0.554
ANK1	P16157	Ankyrin-1	0.90527	0.47653	0.408431	0.392078	0.40125	0.804321	0.209	0.537	0.482	0.133	1.74	3.38	1.03	0.979	0.859	0.945	3.24	0.871	0.925	0.356	0.715	0.861	0.9	1.3	0.998	0.547	1.26	0.161	0.28	0.355	0.13	0.323	0.221	0.293	0.192	0.905	0.386	0.206	0.161	0.28	0.199	0.544	0.134
PPP3CB	P16298	Serine/threonine-protein phosphatase 2B catalytic subunit beta isoform	0.594189	0.0896834	0.130175	0.799745	1	0.92476	-0.473	0.142	-0.364	0.272	0.881	0.73	0.338	0.682	0.205	1.07	2.26	0.913	0.771	1.23	1.34	0.981	1.3	0.466	1	1.05	1.18	1.59	0.931	1.32	1.08	1.4	3.83	1.39	1.34	0.953	1.46	0.927	0.844	0.334	2.55	1.25	0.994
EPB42	P16452	Erythrocyte membrane protein band 4.2	0.997117	0.627315	0.618964	0.464449	0.52426	0.810957	0.164	0.631	0.191	0.574	1.65	3.41	0.734	0.828	0.817	0.643	3.5	0.718	0.594	0.522	0.683	0.728	0.925	1.78	0.704	0.406	1.19	0.14	0.171	0.0894	0.0948	0.122	0.153	0.176	0.124	0.989	0.0622	0.0792	0.0764	0.358	0.12	0.242	0.0969
ATP2A2	P16615	Sarcoplasmic/endoplasmic reticulum calcium ATPase 2	0.0614563	0.0307343	0.0306559	0.865465	0.22077	0.245624	-0.873	0.000455	-0.727	0.0112	0.642	0.604	0.417	0.49	0.684	0.853	0.802	0.966	0.665	0.69	0.864	0.652	0.687	0.686	0.959	1.53	1.14	0.661	0.781	0.791	0.74	1.1	1.04	1.12	0.961	1.78	1.05	0.834	0.782	0.535	0.868	1.21	0.899
FAH	P16930	Fumarylacetoacetase	0.988825	1	0.611961	1	0.828244	0.742533	0.173	0.612	0.418	0.201	1.32	2.23	0.345	1.39	0.844	0.956	2.14	0.897	0.999	1.07	0.873	0.7	0.738	1.46	1.09	0.818	0.892	0.54	0.782	0.9	0.447	0.615	1.13	0.643	0.478	3.53	0.34	0.309	0.407	0.855	0.241	0.775	0.361
GOT1	P17174	Aspartate aminotransferase, cytoplasmic	0.651926	0.777872	0.958063	0.743651	0.187068	0.58213	-0.109	0.75	-0.345	0.298	0.915	0.973	1.49	0.567	0.824	0.861	0.775	0.828	0.964	0.697	0.918	1.1	1.15	0.865	0.813	1.11	1.05	1.43	1.25	1.06	1	1.05	1.43	1.1	1.18	0.639	1.16	1.35	0.975	2.35	1.28	4.13	1.54
NDUFB7	P17568	NADH dehydrogenase [ubiquinone] 1 beta subcomplex subunit 7	1	0.984803	1	0.972047	0.977461	0.971031	0.0273	0.937	-0.245	0.467	0.914	0.91	1.08	0.485	1.07	1.01	0.934	1.36	0.936	0.666	0.93	0.877	0.875	0.752	0.759	1.68	0.934	0.983	1.17	0.996	0.955	1.02	1.28	1.54	1.02	0.327	1.42	1.05	0.777	0.243	1.34	3.43	1.22
SYN1	P17600	Synapsin-1	1	0.893786	1	1	1	0.83393	0.182	0.593	0.0364	0.915	1.1	1.09	1.52	0.857	1.08	1.04	0.987	0.788	1.14	1.27	1.01	1.44	1.51	0.72	1.23	0.357	1.19	2.91	1.53	1.4	2.05	1.3	2.53	1.69	1.67	4.46	1.44	2.34	2.41	3.62	2.16	3.55	2.09
CAPN2	P17655	Calpain-2 catalytic subunit	1	0.977624	1	1	1	0.979846	0.3	0.37	0.273	0.417	1.05	1.3	0.971	1.01	0.975	0.963	1.09	0.827	1	0.945	0.981	1.74	1.17	1.28	1.28	0.374	0.895	0.649	0.515	0.7	0.55	0.677	0.607	0.675	0.602	0.633	0.873	0.431	0.583	0.491	0.802	0.481	0.337
GAP43	P17677	Neuromodulin	1	0.909145	1	1	0.98241	0.907848	-0.136	0.689	-0.2	0.555	0.893	1.11	0.645	0.339	1.73	0.644	0.885	0.772	0.722	0.393	0.783	2.11	0.536	2.06	0.769	0.672	0.959	3.94	0.847	0.886	0.441	1.41	0.808	1.01	0.849	2.57	0.756	1.08	0.772	3.78	0.425	1.59	0.567
DDX5	P17844	Probable ATP-dependent RNA helicase DDX5	0.766089	0.748253	0.585942	0.666126	0.114785	0.542334	-0.445	0.17	-0.391	0.235	0.673	0.297	1.17	0.902	0.767	0.304	0.599	0.3	1.28	0.146	0.725	1.02	0.956	0.846	0.869	1.37	0.959	0.516	0.213	1.04	0.746	1.07	0.483	0.182	1.1	1.11	1.03	0.962	0.179	0.384	0.15	1.23	0.573
PFKL	P17858	ATP-dependent 6-phosphofructokinase, liver type	0.804794	0.722329	0.707791	0.736539	0.552297	0.626977	-0.00909	0.979	0.118	0.729	1.05	0.392	0.918	1.25	1.32	1.34	1.1	0.989	1.23	1.61	1.31	0.451	0.82	0.901	1.64	1.04	0.598	0.976	2.16	1.31	1.65	1.91	2.45	1	0.857	1.32	1.62	1.33	2.33	0.545	2	0.6	1.57
LGALS3	P17931	Galectin-3	0.651311	0.396087	0.500536	0.908532	0.833774	1	0.491	0.125	0.664	0.026	1.27	1.88	0.994	1.6	1.01	1.09	1.05	0.76	1.24	0.725	1.07	1.72	0.924	1.83	1.21	0.296	0.739	0.831	0.81	1.19	0.525	0.636	0.626	0.563	0.793	0.351	0.78	0.738	0.358	0.698	0.567	0.516	0.425
PSMC3	P17980	26S proteasome regulatory subunit 6A	0.583256	0.487713	0.82571	0.461572	0.569182	0.47658	0.145	0.67	0.0364	0.915	1.25	1.79	0.838	0.0511	1.19	1.56	2.09	0.922	0.909	1.55	1.54	1.47	1.45	1.29	0.737	0.136	1.39	0.631	1.31	1.49	0.806	1.53	1.17	1.43	1.61	0.467	1.72	0.897	1.18	1.48	1.36	0.164	0.953
TCP1	P17987	T-complex protein 1 subunit alpha	0.192802	0.213775	0.12143	0.838443	0.997728	0.849054	-0.4	0.223	-0.255	0.45	0.798	0.774	0.348	0.758	0.725	0.993	1.19	1.02	0.927	1.01	0.94	0.828	1.29	0.833	1.14	0.755	0.985	0.618	0.779	0.928	0.752	1.12	1.55	1.2	1.08	0.223	1.01	0.658	0.902	0.811	1.36	0.853	1
ARF4	P18085	ADP-ribosylation factor 4	0.736927	0.96979	0.637881	0.75121	0.764711	0.263323	-0.573	0.0655	-0.364	0.272	0.798	0.389	0.693	1.13	0.957	0.537	1.08	0.939	0.593	0.959	0.489	0.745	0.779	0.897	1.03	1.21	1.08	0.666	1.03	0.971	0.72	1.05	1.21	0.965	0.564	5.87	0.916	0.708	0.919	0.8	0.973	1.26	0.783
VCL	P18206	Vinculin	0.483089	0.148961	0.530128	0.467879	0.886008	0.680357	0.182	0.593	0.555	0.0767	1.1	1.04	1.22	1.26	0.864	1.08	1.13	0.847	0.928	0.823	0.656	1.19	1.05	1.44	1.34	0.482	0.678	0.232	0.17	0.307	0.188	0.217	0.378	0.209	0.228	0.869	0.228	0.172	0.198	0.431	0.212	0.451	0.133
NCL	P19338	Nucleolin	0.624697	0.624158	0.653178	0.745411	1	0.969016	-0.309	0.355	-0.445	0.17	0.857	0.851	1.01	0.87	0.913	0.897	0.6	0.793	0.985	0.704	0.977	1.58	0.994	0.676	1.01	1.38	0.945	0.755	0.562	1.05	0.662	1.21	0.667	1.17	1.12	2.35	0.789	0.983	0.623	0.995	0.294	0.857	0.942
HK1	P19367	Hexokinase-1	0.972238	0.897879	1	0.836082	0.958894	0.937579	-0.455	0.16	-0.627	0.0388	0.849	1.04	0.679	0.723	1.1	0.642	0.911	1.01	1.05	0.918	0.717	0.581	0.731	0.85	0.895	1.41	1.11	1.32	1.27	1.76	1.31	1.83	1.98	1.71	1.95	0.337	1.57	1.19	1.02	1.2	1.59	2.4	1.2
NDUFV2	P19404	NADH dehydrogenase [ubiquinone] flavoprotein 2, mitochondrial	0.529896	0.484494	0.648126	1	1	0.959641	-0.191	0.574	-0.436	0.18	0.895	1.03	0.524	0.704	1.18	1.2	0.732	1.3	0.882	0.394	1.36	1.11	1.08	1.1	0.885	1.1	0.838	1.49	1.23	1.28	1.13	1.58	1.8	1.8	1.16	1.4	1.77	1.18	1.06	0.895	1.4	2.77	1.49
ITIH2	P19823	Inter-alpha-trypsin inhibitor heavy chain H2	1	0.948321	0.907607	1	1	0.798698	0.291	0.385	0.555	0.0767	1.15	1.49	0.703	0.646	0.597	1.14	2.32	0.57	0.371	1.09	0.981	1.07	0.485	0.822	2.72	0.421	0.555	0.978	0.689	0.838	0.284	0.548	0.692	0.573	0.481	12.5	0.396	0.189	0.371	1.11	0.893	1.37	0.217
ATP2B1	P20020	Plasma membrane calcium-transporting ATPase 1	1	1	1	1	1	0.940002	-0.00909	0.979	-0.573	0.0655	0.934	1.16	0.901	0.692	1.19	0.769	0.891	1	0.766	0.933	1.06	1.2	1.25	0.866	0.8	1.06	1.02	1.42	1.16	1.45	1.36	1.64	1.85	1.79	1.42	0.914	1.87	1.78	1.11	1.65	1.76	1.91	1.06
ANXA7	P20073	Annexin A7	0.822837	0.390193	0.644769	0.787932	1	0.566517	-0.255	0.45	-0.209	0.537	0.859	0.94	0.937	0.757	0.646	0.664	1.21	0.66	0.775	0.705	0.644	0.889	0.766	0.646	0.671	1.69	1.23	0.811	1.33	0.74	0.699	0.796	1.21	0.696	0.85	1.51	0.727	0.625	0.999	0.938	0.991	1.71	0.613
RAB3A	P20336	Ras-related protein Rab-3A	0.818762	0.758113	0.548144	0.827153	1	0.538354	-0.282	0.401	-0.627	0.0388	0.647	0.508	1.06	0.635	1.09	0.13	0.454	0.712	0.0711	0.977	0.741	0.855	1.64	0.577	0.68	1.23	0.876	1.63	1.19	0.961	1.27	0.253	1.65	0.933	0.925	2.2	0.914	1.41	1.5	1.76	1.61	3.56	1.38
RAB5A	P20339	Ras-related protein Rab-5A	0.667724	0.666086	0.68642	0.823591	0.926029	0.920767	-0.327	0.326	-0.536	0.089	0.894	0.996	0.717	0.708	1.09	0.647	1.21	0.604	1.05	0.934	0.715	1.09	1.17	1.08	0.809	0.818	1.11	0.943	0.873	0.964	0.864	0.738	1.57	1.12	1.11	0.458	1.06	0.827	1.03	0.815	1.51	1.93	0.992
PSMB1	P20618	Proteasome subunit beta type-1	0.680282	0.886689	0.806281	0.799048	0.767889	0.910072	-0.227	0.502	-0.0909	0.79	0.916	1.01	0.933	0.719	0.866	0.885	1.08	0.711	0.918	0.883	0.799	1.06	0.892	1.26	0.958	0.996	0.899	1.11	0.975	0.709	0.638	0.721	0.981	0.592	0.682	1.15	0.861	0.783	0.703	1.42	1.05	3.07	1.09
LMNB1	P20700	Lamin-B1	1	1	1	0.987863	1	1	-0.145	0.67	-0.318	0.34	0.919	0.7	1.63	0.121	0.989	0.97	1.11	0.149	1.22	0.787	1.2	1.74	1.33	0.19	1.68	1.56	0.242	0.143	1.33	1.23	1.12	0.92	0.66	1.5	0.866	1.54	1.34	1.41	0.619	0.58	0.25	0.389	1.31
MAG	P20916	Myelin-associated glycoprotein	0.349208	0.312593	0.303291	0.963885	0.614204	0.486723	0.418	0.201	0.482	0.133	1.67	2.79	2.53	1.04	0.702	1.02	1.96	0.782	0.732	1.51	1.55	1.48	0.935	1.31	0.542	1.18	1.02	1.17	3.29	2.27	0.877	1.51	0.937	1.08	2.76	2.1	4.16	0.533	2.76	1.49	3.26	4.27	1.15
ATP6V1B2	P21281	V-type proton ATPase subunit B, brain isoform	0.490785	0.768495	0.36621	0.803391	0.621683	0.552943	0.327	0.326	-0.0636	0.853	1.35	2.28	2.58	0.539	0.936	1.06	0.714	0.752	0.724	0.936	1.11	0.86	1.27	0.936	0.703	1.32	0.769	2.91	2.64	0.672	1.94	0.706	1.33	0.971	1.11	1.24	0.952	2.5	1.29	6.15	1.17	10.8	2.29
ATP6V1C1	P21283	V-type proton ATPase subunit C 1	0.864283	1	0.963949	0.98187	1	1	0.127	0.709	0.227	0.502	1.09	1.57	0.764	0.629	0.79	1.71	1.06	1.11	1.36	1	1.98	0.827	0.49	1.34	1.51	1.08	0.589	1.58	0.422	1.37	1.83	3.21	2.2	3.42	1.65	2.48	2.75	1.27	2.18	2.26	3.08	1.28	1.3
CSRP1	P21291	Cysteine and glycine-rich protein 1	1	1	1	1	1	0.978292	0.118	0.729	-0.218	0.519	1.08	1.91	0.662	0.809	1.48	0.887	0.756	0.838	0.846	1.03	0.465	1.79	1.4	0.862	1.1	0.775	0.863	0.524	0.713	0.536	0.702	1.36	0.253	0.75	0.444	3.78	0.775	0.801	1.09	1.16	0.945	2.14	1.34
FLNA	P21333	Filamin-A	0.932098	1	0.676572	0.762714	0.839514	0.720547	-0.145	0.67	0	1	0.888	0.749	0.978	0.951	0.786	0.752	1.11	0.788	0.74	0.555	0.756	1.03	1.16	1.12	1.51	0.432	0.774	0.536	0.198	0.336	0.225	0.201	0.292	0.197	0.262	2.03	0.273	0.221	0.19	0.441	0.302	0.418	0.195
MAOA	P21397	Amine oxidase [flavin-containing] A	0.147434	0.132098	0.0577736	0.286897	0.317915	0.0876164	-0.7	0.0165	-0.545	0.0827	0.675	0.124	0.787	0.492	0.77	0.821	1.06	0.665	0.851	0.802	0.821	0.82	0.98	1.2	0.945	1.08	0.796	0.391	0.592	0.477	0.474	0.627	1.22	0.575	0.547	0.636	0.733	0.468	0.534	0.507	0.707	2.29	0.633
SYT1	P21579	Synaptotagmin-1	0.764994	0.58953	0.61896	0.46244	0.926406	0.822515	-0.1	0.77	-0.191	0.574	1.1	0.947	1.95	0.766	1.32	0.808	0.818	0.947	0.65	0.933	0.841	0.471	0.64	0.836	1.02	1.39	1.11	2.38	2.61	0.831	2.23	1.14	1.75	1.34	0.922	2.19	1.24	4.2	1.68	4.21	1.49	0.43	1.79
BGN	P21810	Biglycan	0.598441	0.492581	0.104458	0.535216	0.344757	0.67894	0.718	0.0128	0.609	0.0467	1.47	1.39	1.89	1.43	1.81	1.44	0.895	1.13	1.86	1.03	0.479	1.43	1.09	1.09	1.39	0.78	0.652	0.758	0.386	0.59	0.502	0.512	1.08	0.871	0.7	5.72	0.508	0.611	0.492	0.661	0.372	1.32	0.695
SDHB	P21912	Succinate dehydrogenase [ubiquinone] iron-sulfur subunit, mitochondrial	1	0.921147	0.859117	0.93907	1	1	0.0182	0.958	-0.227	0.502	0.886	1.12	1.06	0.713	0.945	0.522	0.958	0.953	1.05	0.688	0.709	1.21	0.952	0.826	0.561	1.65	1.01	0.935	1.43	1.12	0.885	1.03	1.24	1.4	0.537	1.02	1.13	0.879	0.698	0.553	1.23	3.52	0.959
TGM2	P21980	Protein-glutamine gamma-glutamyltransferase 2	0.139917	0.707242	0.597812	0.292724	0.204488	0.700183	0.182	0.593	0.264	0.433	0.919	2.23	0.86	1.03	0.518	0.207	0.673	0.712	0.835	1.15	0.768	2.18	0.944	1.85	0.908	0.375	0.921	0.673	0.183	0.341	0.199	0.261	0.444	0.453	0.218	3.78	0.157	0.46	0.24	0.937	0.375	0.932	0.211
PCMT1	P22061	Protein-L-isoaspartate(D-aspartate) O-methyltransferase	0.654566	1	0.724455	1	0.822373	0.979608	-0.373	0.259	-0.2	0.555	0.963	1.01	0.89	0.596	0.69	1.01	1.59	0.924	0.747	1.16	1.16	0.99	1.08	0.872	1.14	0.713	1.19	0.822	0.849	0.701	0.778	1.21	1.66	1.08	1.08	0.173	0.974	0.707	1	0.984	1.71	0.956	0.849
GART	P22102	Trifunctional purine biosynthetic protein adenosine-3	0.605106	0.917754	0.673096	0.880174	0.949894	0.737269	-0.491	0.125	-0.0364	0.915	0.849	0.755	0.188	1.12	0.776	1.4	0.856	0.826	1.16	1.09	0.93	1.37	0.799	0.989	1.24	0.972	0.997	0.394	0.0654	1.02	0.852	1.21	1.2	1.08	1.08	1.65	0.957	0.688	0.664	0.725	0.749	0.749	0.848
UBA1	P22314	Ubiquitin-like modifier-activating enzyme 1	0.502666	0.478949	0.693032	0.823802	0.668056	0.828717	0	1	0.236	0.484	1.03	1.13	0.351	1.22	0.983	1.38	1.14	0.954	1.18	1.34	1.67	1.01	0.9	1.02	0.783	0.974	1.32	1.23	1.04	1.54	1.2	1.82	1.22	1.33	1.87	1.24	1.78	1.21	1.43	1.34	1.32	1.3	1.05
HNRNPA2B1	P22626	Heterogeneous nuclear ribonucleoproteins A2/B1	0.822909	0.553484	0.647743	0.96662	0.44705	0.300376	-0.255	0.45	-0.6	0.051	0.722	0.599	0.993	0.718	1.15	0.511	0.363	0.511	0.636	0.758	0.604	0.82	1.46	0.621	0.848	1.24	0.831	0.632	0.55	0.945	1.08	0.878	0.332	0.698	0.729	0.612	0.971	1.06	0.877	0.899	0.444	0.525	1.1
UQCRC2	P22695	Cytochrome b-c1 complex subunit 2, mitochondrial	0.352465	0.196698	0.27823	0.957899	0.943724	0.832682	-0.536	0.089	-0.655	0.0289	0.798	0.568	0.899	0.535	1	0.913	0.873	0.853	1.13	0.56	1.33	0.931	0.865	0.674	0.929	1.58	0.952	1.14	0.938	1.08	1.18	1.32	1.11	1.31	1.3	1.49	1.67	1.18	0.774	0.946	1.09	6.02	1.77
CES1	P23141	Liver carboxylesterase 1	0.446657	0.0842335	0.139885	0.37434	0.426054	0.377966	0.355	0.285	0.327	0.326	2.29	1.35	1.73	1.63	2.02	0.588	6.45	1.11	1.22	1.33	0.793	1.44	0.389	0.962	0.896	1.31	1.44	1.2	0.802	0.433	0.418	0.853	1.1	1.16	0.48	4.75	1.73	0.508	0.339	0.993	1.37	2.79	0.988
ITGA6	P23229	Integrin alpha-6	1	1	0.883694	1	0.907722	1	0.0545	0.873	0.127	0.709	1.02	1.36	0.83	0.995	0.84	0.829	1.27	0.87	1.12	0.154	0.859	1.42	1.04	1.02	1.41	0.571	0.959	0.31	0.0827	0.34	0.404	0.0887	0.138	0.319	0.525	1.14	0.436	0.369	0.19	1.44	0.392	0.498	0.328
SFPQ	P23246	Splicing factor, proline- and glutamine-rich	0.423564	0.164109	0.633225	0.110746	0.799731	0.204468	-0.0818	0.811	-0.00909	0.979	0.953	1	0.494	1.06	0.899	1.16	1.09	1.18	1.36	1.12	1.41	1.75	1.56	1.04	1.24	0.562	0.606	0.4	0.348	1.01	0.99	1.35	0.155	0.768	1.34	1.87	1.39	0.811	0.806	0.844	0.935	0.612	0.621
PPIB	P23284	Peptidyl-prolyl cis-trans isomerase B	0.799057	0.640868	0.67742	0.686573	0.642581	0.393707	-0.5	0.117	-0.645	0.032	0.804	0.977	0.486	0.721	0.728	0.759	1.15	0.596	0.604	0.827	0.889	1.07	1.18	0.772	0.97	1.28	0.8	0.345	0.545	0.592	0.523	0.765	0.701	0.807	0.628	0.753	0.542	0.595	0.386	0.626	0.481	0.546	0.521
S100A1	P23297	Protein S100-A1	0.870966	1	0.962338	0.924853	0.969622	1	-0.127	0.709	-0.173	0.612	0.795	1.9	0.189	0.112	0.204	2.1	0.259	1.54	2.03	0.125	1.7	1.18	0.754	1.83	0.164	0.818	1.43	1.8	2.48	1.17	1.24	2.77	1.22	1.85	1.76	1.03	2.21	2.81	1.05	0.356	1.78	0.563	1.88
ME2	P23368	NAD-dependent malic enzyme, mitochondrial	1	0.765137	0.550242	0.998329	0.820247	1	-0.273	0.417	-0.482	0.133	0.743	0.713	1.07	0.0827	0.988	0.185	1.43	0.145	1.06	0.908	1.06	0.389	0.989	0.962	0.73	1.35	0.972	0.754	0.976	0.797	0.302	0.913	2.09	1.41	1.57	0.982	1.33	0.715	0.67	0.551	1.02	3.13	0.622
RPS3	P23396	40S ribosomal protein S3	0.310501	0.151584	0.427718	0.846853	0.404742	0.309921	0.291	0.385	0.282	0.401	0.998	1.11	1.29	0.977	0.801	0.719	1.1	0.842	0.869	0.93	0.991	0.624	1.26	1.14	0.938	0.818	0.846	1.03	0.812	0.837	0.682	0.603	0.936	0.811	0.787	1.11	0.825	0.752	0.448	0.973	0.83	0.866	1.16
PTPRZ1	P23471	Receptor-type tyrosine-protein phosphatase zeta	0.978576	0.758509	0.676559	0.627648	1	0.725969	0.327	0.326	0.0727	0.832	1.21	1.14	1.22	0.819	1.9	0.818	1.38	0.935	1.03	1.16	0.992	1.53	1.18	1.18	0.756	0.719	1.16	0.969	1.22	0.771	1.17	0.852	1.45	1.13	1.1	0.659	1.25	1.2	1.31	1.93	1.67	1.71	1.53
EIF4B	P23588	Eukaryotic translation initiation factor 4B	0.439857	0.576169	0.593139	0.429276	0.311962	0.390993	0.245	0.467	0.255	0.45	1.4	1.65	1.14	0.769	1.17	1.63	2.02	1.28	1.11	1.37	1.84	1.05	1.17	1.44	0.636	0.568	1.18	0.916	0.802	1.02	1.03	1.73	1.51	1.25	1.91	4.4	1.36	0.664	1.13	1.77	1.63	1.31	0.848
CPT2	P23786	Carnitine O-palmitoyltransferase 2, mitochondrial	0.447243	0.879816	0.364128	0.48109	0.792545	0.571624	-0.445	0.17	-0.536	0.089	0.779	0.863	0.784	0.309	0.836	1.27	0.61	0.166	0.429	0.63	1.2	0.671	0.878	1.3	0.552	1.35	0.922	0.784	0.445	0.0994	0.849	0.77	0.255	0.204	1.01	11.4	0.968	0.333	0.289	1	0.195	1.58	0.627
LAMA2	P24043	Laminin subunit alpha-2	0.935165	1	1	1	1	1	0.191	0.574	0.145	0.67	1.07	1.22	1.19	0.821	0.86	0.915	1.41	1.12	0.788	0.662	0.66	1.62	1.41	0.933	1.68	0.352	0.624	0.573	0.396	0.741	0.441	0.292	0.667	0.392	0.458	2.5	0.338	0.291	0.362	0.868	0.319	0.559	0.4
ATP5PB	P24539	ATP synthase F(0) complex subunit B1, mitochondrial	1	0.993984	1	1	1	1	0.0455	0.894	-0.327	0.326	1.26	0.866	1.64	0.661	3.19	1.03	0.182	1.45	0.951	0.461	0.938	1.49	0.922	0.748	0.216	2.1	1.01	2.27	1.86	0.912	1.24	1.42	0.881	2.48	1.54	1.44	1.5	2.22	0.726	0.314	1.38	7.94	1.7
ACAT1	P24752	Acetyl-CoA acetyltransferase, mitochondrial	0.460761	0.42894	0.749534	0.323087	0.282418	0.407441	0.0727	0.832	-0.2	0.555	0.871	2.09	0.805	0.549	0.695	0.554	0.535	0.752	0.78	0.551	0.926	0.773	0.783	1.81	0.621	1.16	0.634	1.28	1.73	2.09	1.85	2.69	1.09	2.67	2.86	0.912	3.07	1.61	1.47	1.16	2.15	2.18	0.661
TNC	P24821	Tenascin	0.584807	0.967047	0.66082	0.885592	0.650103	0.603622	0.336	0.312	0.173	0.612	1.36	1.19	1.57	0.716	0.802	0.716	3.19	0.734	1.11	0.836	0.458	0.875	1.32	1.36	0.569	1.12	0.628	0.694	0.489	1.06	0.651	0.806	4.65	0.592	0.917	2.49	0.579	0.411	0.452	1.61	0.514	5.24	0.542
AZGP1	P25311	Zinc-alpha-2-glycoprotein	0.7951	1	1	0.642549	0.951315	0.627698	0.291	0.385	-0.145	0.67	1.23	1.29	2.48	0.57	1.17	0.866	0.997	1.51	0.956	0.573	0.565	0.715	1.51	0.896	0.59	0.991	1.02	0.609	0.0595	0.484	0.372	0.393	1.11	1.73	0.793	0.177	0.608	0.547	0.342	1.81	0.441	2.52	0.559
DNAJB1	P25685	DnaJ homolog subfamily B member 1	0.426092	0.371482	0.789939	0.545686	0.422667	0.463857	-0.0455	0.894	-0.136	0.689	0.673	0.61	0.482	0.678	0.93	0.605	0.73	0.802	0.773	0.692	0.417	0.771	1.52	0.823	1.69	0.406	0.56	0.71	0.448	0.508	0.892	0.891	0.897	1.06	1.14	2.74	0.646	0.742	1.05	0.926	0.776	1.1	0.601
DNAJB2	P25686	DnaJ homolog subfamily B member 2	0.810082	1	1	0.697782	0.992007	1	-0.391	0.235	-0.264	0.433	0.881	0.448	0.869	0.965	1.11	0.479	1.42	0.432	0.388	1.62	0.721	0.679	0.985	1.29	0.749	0.557	1.42	1.89	1.3	1.4	1.54	1.21	0.675	1.48	1.68	3.32	1.57	1.25	1.61	1.95	1.69	1.15	0.824
ATP5F1A	P25705	ATP synthase subunit alpha, mitochondrial	1	1	1	0.874764	1	0.834781	-0.245	0.467	-0.527	0.0956	0.849	0.7	1.13	0.675	0.952	0.813	0.819	0.873	1.03	0.63	1.01	0.825	1.11	0.659	0.766	1.5	0.961	0.943	1.25	1.34	1.13	1.2	1.47	1.55	1.59	0.28	1.4	1.07	0.854	0.937	1.44	3	1.54
MT3	P25713	Metallothionein-3	0.673763	1	1	0.781588	0.916197	0.7127	0.327	0.326	0.182	0.593	1.29	2.18	1.37	0.668	1.46	1.16	0.872	0.883	1.21	1.1	1.16	0.959	0.795	1.26	0.764	0.643	1.54	1.47	0.939	0.935	0.486	1.28	0.715	0.935	1.07	1.08	1.35	1.16	1.16	0.767	1.23	2.15	1.91
PSMA1	P25786	Proteasome subunit alpha type-1	0.718815	0.399713	0.71709	0.552847	0.69161	0.630771	-0.0455	0.894	-0.191	0.574	0.9	0.728	1.07	0.831	0.944	0.874	0.957	0.944	1.3	0.929	1.11	0.994	1.38	1.04	0.9	0.899	0.78	0.758	1.01	0.641	0.618	0.867	1.3	0.783	1.05	0.365	0.703	0.895	0.738	0.631	1.36	0.864	1.16
PSMA3	P25788	Proteasome subunit alpha type-3	1	1	0.872184	0.98055	0.820434	1	0.1	0.77	0.218	0.519	1.04	1.26	1.91	0.549	0.419	0.639	1.47	0.956	0.892	0.925	0.693	0.781	0.583	2.07	0.415	0.995	0.936	1.22	0.574	0.494	0.599	0.413	0.385	0.63	0.508	3.14	0.374	1.29	0.829	1.18	0.844	1.73	1.49
PSMA4	P25789	Proteasome subunit alpha type-4	0.546166	0.400526	0.515077	0.500955	0.833858	0.410671	0.436	0.18	0.109	0.75	1.1	1.36	1.23	0.929	1.06	0.791	1.22	0.918	0.976	0.814	1	0.948	1.14	0.857	1.01	0.981	1.01	0.858	0.591	0.841	0.662	0.744	1.17	0.876	0.888	0.474	0.886	0.714	0.699	0.772	1.19	1.54	0.86
MSN	P26038	Moesin	0.947856	0.752654	1	0.777705	1	0.701998	0.218	0.519	0.445	0.17	1.25	1.28	1.05	1.45	0.995	1.18	1.57	0.984	1.21	0.971	1.01	1.5	1.31	1.19	1.42	0.0647	1.02	0.274	0.434	0.66	0.534	0.631	0.784	0.596	0.68	0.273	0.687	0.522	0.412	0.0741	0.354	0.199	0.441
CTNNA2	P26232	Catenin alpha-2	0.499129	0.795233	0.833004	0.821501	0.439582	0.720524	0.318	0.34	0.0909	0.79	1.13	1.18	0.934	0.787	1.6	1.57	0.737	1.16	1.29	0.941	1.05	1.54	0.882	1.04	1.5	0.902	0.681	1.21	1.06	1.26	1.2	1.88	1.33	1.46	1.73	4.47	1.15	1.21	1.63	1.84	1.47	2.38	1.41
U2AF2	P26368	Splicing factor U2AF 65 kDa subunit	0.914247	0.766894	1	0.708957	0.892324	0.691841	-0.0909	0.79	-0.0455	0.894	0.944	1.21	0.559	0.972	0.934	0.794	1.19	0.788	1.02	0.681	0.773	0.493	0.781	1.19	1.42	1.28	0.334	1.23	0.918	0.987	0.613	1.4	1.88	0.922	0.812	2.86	1.04	0.881	0.517	1.68	0.805	0.712	1.03
RPL13	P26373	60S ribosomal protein L13	0.829534	0.745829	0.878352	0.639837	1	0.685068	-0.0455	0.894	0.455	0.16	1.22	0.521	1.21	1.41	1.04	1.39	1.76	1.37	1.55	1.13	0.948	0.88	0.403	1.21	1.59	0.608	1.19	0.722	1.08	1.14	0.66	0.899	1.53	0.909	1.06	0.7	1.03	0.704	0.793	0.963	0.987	0.455	1.21
IVD	P26440	Isovaleryl-CoA dehydrogenase, mitochondrial	0.559736	0.640936	0.80132	0.241573	0.842064	0.42904	-0.0273	0.937	0.264	0.433	1.03	1.16	0.838	1.33	0.951	1.18	0.712	1.25	1.12	1.28	1.23	1.68	0.202	1.65	0.899	0.93	1.31	0.326	0.582	1.04	1.18	1.04	0.18	1.14	1.43	1.02	1.09	1.2	0.456	0.93	0.735	1.17	1.16
VARS	P26640	Valine--tRNA ligase	0.0204007	0.0137507	0.0110153	0.163832	0.0281273	0.277686	-0.945	1.12e-05	-0.864	0.000612	0.498	0.378	0.24	0.451	0.629	0.599	0.691	0.422	0.945	0.952	0.713	1.08	0.799	0.854	0.792	1.43	1.12	0.626	0.42	0.823	0.741	0.96	0.839	0.703	1.12	1.2	1.04	0.861	0.534	0.758	0.867	1.09	0.872
EEF1G	P26641	Elongation factor 1-gamma	0.578416	0.7239	0.533148	0.710583	0.696101	0.464788	0.573	0.0655	0.182	0.593	1.29	1.29	3.16	0.86	1.26	0.356	0.81	0.596	0.643	0.953	0.767	0.655	2.11	0.614	0.705	0.773	0.801	2.7	1.92	0.951	1.57	0.487	0.642	0.826	0.136	0.759	0.703	2.52	1.45	4.51	0.559	3.97	2.35
STOM	P27105	Erythrocyte band 7 integral membrane protein	0.6343	0.463958	0.530429	0.692485	0.878493	0.761092	0.455	0.16	0.445	0.17	1.18	1.87	1.14	0.888	0.636	0.817	1.7	0.701	0.669	0.679	0.734	1.06	1.18	1.61	1.06	0.526	0.623	0.541	0.286	0.274	0.373	0.437	0.778	0.259	0.332	1.2	0.463	0.395	0.371	0.221	0.471	1.06	0.121
AK4	P27144	Adenylate kinase 4, mitochondrial	0.210914	0.240753	0.309784	0.376893	0.927786	0.312603	-0.318	0.34	-0.645	0.032	0.727	0.646	0.399	0.411	1.51	0.713	0.679	0.624	0.557	0.794	0.709	0.726	0.789	0.81	0.642	2.15	0.607	0.662	0.4	0.573	0.624	0.682	1.09	0.721	0.606	0.294	0.605	0.521	0.699	0.777	0.644	3.1	0.44
MAOB	P27338	Amine oxidase [flavin-containing] B	1	0.817629	1	0.618244	1	0.92878	0.264	0.433	-0.136	0.689	1.21	2.05	0.746	0.907	1.31	0.964	1.32	0.784	0.918	1.14	0.877	1.34	1.15	1.03	0.735	1.29	0.794	1.44	0.75	1.41	1.01	1.17	2.14	0.991	0.94	3.57	0.894	0.909	0.779	0.785	1.26	3.08	0.808
YWHAQ	P27348	14-3-3 protein theta	1	1	0.845099	0.925286	0.977261	1	0.164	0.631	-0.191	0.574	0.989	1.05	1.47	0.616	1.11	0.677	1.01	0.944	0.733	0.992	0.687	1.11	1.37	0.929	0.837	0.784	1.08	1.52	0.731	1.07	0.934	0.999	1.37	1.08	0.8	2.05	1.05	1.19	1.18	1.66	1.01	3.12	0.935
MAPK3	P27361	Mitogen-activated protein kinase 3	0.415618	0.385918	0.218747	0.425777	0.341971	0.771364	-0.182	0.593	-0.1	0.77	0.771	0.627	0.745	0.774	0.745	0.712	1.02	0.809	0.836	1.68	0.852	1.12	1.38	1.12	1.16	0.666	0.679	0.696	0.522	0.669	0.618	0.616	1.68	0.722	0.831	1.22	0.783	0.562	1.09	1.08	1.29	0.607	0.48
CALR	P27797	Calreticulin	0.605606	0.651238	0.336118	0.652941	0.43679	0.181208	-0.6	0.051	-0.709	0.0146	0.719	0.676	0.8	0.509	0.739	0.581	1.01	0.633	0.601	0.685	0.665	0.93	1.09	0.741	0.774	1.5	0.887	0.176	0.572	0.427	0.431	0.511	0.656	0.505	0.463	0.15	0.427	0.542	0.486	0.554	0.601	1.35	0.459
MAP4	P27816	Microtubule-associated protein 4	0.157861	0.273594	0.280672	0.219009	0.244741	0.779336	-0.145	0.67	-0.0545	0.873	1.15	0.817	0.718	0.563	1.12	2.2	1.51	0.758	0.997	1.71	0.593	1.36	1.27	1.28	0.612	0.253	1.59	0.551	0.731	0.396	0.363	1.56	0.438	0.459	0.401	1.68	0.627	0.897	0.492	0.728	1.62	0.699	0.362
CANX	P27824	Calnexin	0.837066	0.869137	0.969227	0.889423	0.915749	0.354939	-0.191	0.574	-0.1	0.77	0.968	1.26	0.919	0.548	0.88	0.639	1.56	0.674	0.765	0.541	1.03	0.771	0.95	1.35	0.953	0.775	0.971	1.08	0.56	0.601	0.44	0.6	0.809	0.597	0.686	2.22	0.699	0.442	0.641	1.65	0.848	1.67	1.71
PSMB9	P28065	Proteasome subunit beta type-9	0.526814	0.958468	0.845646	0.30128	0.26328	0.998498	-0.0909	0.79	0.118	0.729	0.782	1.53	0.687	0.976	0.866	0.331	0.298	0.485	0.744	0.825	1.02	1.6	0.24	1.91	1.06	0.709	1.08	0.734	0.261	0.486	0.165	0.65	0.438	0.249	0.735	3.03	0.21	0.547	0.312	0.812	0.212	1.05	0.422
PSMA5	P28066	Proteasome subunit alpha type-5	0.967427	0.808123	0.805365	1	0.764389	0.710649	0.227	0.502	0.291	0.385	1.04	1.78	1.32	0.535	0.886	0.898	0.846	1.39	1.33	0.62	0.925	1.08	0.769	1.24	1.29	0.549	1.15	1.37	1.2	0.728	0.864	0.937	0.442	1.1	1.29	1.42	0.804	1.22	0.884	1.18	0.753	3.48	1.75
PSMB4	P28070	Proteasome subunit beta type-4	1	1	1	0.8988	1	0.909369	0.291	0.385	0.0636	0.853	1.42	2.84	1.67	0.488	2.03	0.238	1.23	0.824	0.488	1.67	1.07	1.47	0.4	1.45	0.391	0.883	1.88	0.369	1.13	1.39	1.72	0.653	1.53	1.1	0.434	2.46	1.08	0.94	0.389	2.25	0.757	3.05	2.24
PSMB6	P28072	Proteasome subunit beta type-6	1	0.944816	0.824211	1	0.756407	0.634	0.182	0.593	-0.245	0.467	0.988	1.23	0.986	0.509	1.05	0.736	1.41	0.664	0.859	0.784	0.9	0.885	1.51	1.05	0.66	0.917	0.859	1.09	0.819	0.619	0.873	0.761	1.4	1.03	0.976	1.89	0.811	0.905	0.76	1.36	0.964	2.95	0.829
NDUFS1	P28331	NADH-ubiquinone oxidoreductase 75 kDa subunit, mitochondrial	0.919708	1	1	0.975775	1	1	0.136	0.689	-0.109	0.75	0.841	0.996	0.918	0.55	0.738	0.951	0.893	0.7	0.865	0.81	1.06	0.88	0.875	0.652	0.574	2.05	0.853	1.37	1.34	1.23	1.1	1.38	1.82	1.51	1.07	1.67	1.57	1.36	0.986	1.71	1.4	3.51	1.15
MAPK1	P28482	Mitogen-activated protein kinase 1	0.987381	1	1	0.713819	0.638534	0.923574	0.264	0.433	0	1	1.13	1.07	1.07	0.788	1.15	1.02	1.66	0.825	0.897	1.51	0.908	0.97	1.67	0.926	1.29	0.381	0.73	1.59	1	0.866	1.25	0.993	2.91	0.919	1.01	0.339	0.967	1.08	1.62	2.22	1.87	0.792	1.01
LAP3	P28838	Cytosol aminopeptidase	1	1	1	1	1	0.947607	0.427	0.19	0.227	0.502	1.1	1.61	0.833	1.04	1.2	0.971	0.952	0.862	1.22	0.562	0.727	1.72	1.12	1.8	0.689	0.436	0.952	0.886	0.803	0.757	0.514	0.71	0.993	0.88	0.654	1.14	0.646	0.694	0.453	0.765	0.599	1.14	0.796
TPP2	P29144	Tripeptidyl-peptidase 2	0.686159	0.78886	0.626829	0.544357	0.23127	0.295034	-0.282	0.401	-0.582	0.0604	0.791	1.23	0.737	0.527	0.909	0.721	0.625	0.477	0.261	0.541	0.891	1.02	0.964	0.949	0.661	1.3	1.13	0.519	0.953	0.648	0.409	0.903	0.643	0.926	0.846	1.28	0.969	0.782	0.486	0.619	1.07	1.7	1.09
IMPA1	P29218	Inositol monophosphatase 1	1	0.950554	1	1	1	1	-0.0545	0.873	-0.409	0.212	1.03	0.706	1.47	0.694	1.48	0.914	0.916	0.586	0.928	0.761	1.04	1.39	1.09	0.85	0.605	1.26	1.2	1.06	0.703	0.985	0.826	1.26	0.983	0.994	1.12	0.801	1.22	1.4	0.842	1.14	1.09	1.3	1.46
TKT	P29401	Transketolase	1	1	1	1	1	0.963346	0.173	0.612	-0.209	0.537	1.03	1.33	0.781	0.955	1.11	0.924	1.08	0.9	0.965	1.13	1.03	0.955	1.27	0.727	0.952	0.942	1.11	1.28	0.924	1.33	1	1.02	1.13	1.18	1.16	0.821	1.47	1.01	1.3	1.01	1.61	1.4	1.12
PML	P29590	Protein PML	0.27343	0.168446	0.0935743	0.723747	0.217603	0.222779	0.636	0.0353	0.745	0.00845	2.06	1.48	2.72	3.14	0.896	2.46	1.64	1.35	2.25	1.01	1.18	1.76	1.54	1.1	0.545	0.793	1.02	0.548	0.613	0.81	0.555	1.29	0.671	0.627	0.298	3.29	0.3	0.148	0.969	2.21	0.559	0.397	0.359
EEF1D	P29692	Elongation factor 1-delta	0.285869	0.174576	0.053707	0.7192	0.845341	0.333234	-0.627	0.0388	-0.364	0.272	0.712	0.407	0.372	0.748	0.434	1.07	1.24	0.766	0.887	0.683	1.22	0.598	1.13	0.873	1.11	0.693	1.2	0.786	0.653	0.881	0.665	0.787	0.779	1.07	1.23	0.902	0.633	0.744	0.671	0.72	0.553	0.837	0.849
MARCKS	P29966	Myristoylated alanine-rich C-kinase substrate	1	1	1	0.984492	1	1	0.482	0.133	0.191	0.574	1.5	1.87	2.05	0.631	3.09	0.74	0.618	1.38	0.636	1.12	1.06	3.14	1.21	2.04	0.727	0.335	0.694	1	0.813	0.803	1.57	1.12	1.05	1.2	1.27	1.93	1.09	2.12	1.5	0.916	1.57	1.05	2.02
GNA11	P29992	Guanine nucleotide-binding protein subunit alpha-11	1	0.959793	1	1	1	1	-0.327	0.326	-0.591	0.0556	0.864	1.09	0.951	0.511	1.06	0.314	1.25	0.916	0.719	0.605	0.707	1.26	1.15	0.979	0.382	1.35	1.13	0.252	0.541	2.6	3.63	0.925	1.02	0.595	0.693	2.59	0.781	6.44	3.41	1.94	0.922	2.26	4.27
ALDH4A1	P30038	Delta-1-pyrroline-5-carboxylate dehydrogenase, mitochondrial	0.923981	0.798823	0.791199	0.942094	1	1	0.0636	0.853	0.327	0.326	1.16	0.806	1.41	0.959	1.2	1.67	0.885	0.95	1.28	1.64	1.24	0.827	0.834	1.37	1.14	0.375	1.27	0.337	1.08	1.38	0.944	1.56	0.9	1.28	1.05	1.62	0.646	0.872	0.905	0.88	1.17	0.528	1.14
PBLD	P30039	Phenazine biosynthesis-like domain-containing protein	0.847579	1	0.98971	1	0.840819	1	0.2	0.555	-0.0364	0.915	0.937	1.27	1.35	0.367	1.13	0.538	0.961	2.39	0.931	0.94	0.544	1.53	1.16	0.856	1.53	0.786	0.666	0.755	0.657	0.885	0.522	1.07	0.818	0.91	0.897	15.4	0.547	0.371	0.334	2.09	0.258	4.03	0.48
PRDX6	P30041	Peroxiredoxin-6	0.063702	0.000392608	0.00712188	0.542297	0.546008	0.989976	0.627	0.0388	0.727	0.0112	1.6	2.12	1.87	1.94	0.893	1.03	1.77	0.883	0.8	1.02	1.32	0.966	0.616	1.66	0.567	1.26	0.899	1.54	1.56	1.65	1.12	0.999	1.08	1.2	1.12	0.53	1.4	1.28	0.968	1.16	1.15	2.04	1.39
BLVRB	P30043	Flavin reductase (NADPH)	0.864325	0.737037	0.753634	0.686719	0.651425	0.603962	0.1	0.77	0.327	0.326	1.7	3.53	0.13	1.17	0.9	1.45	3.01	0.942	1.1	0.862	0.898	0.199	0.166	1.75	1.03	0.666	1.38	0.267	0.277	0.346	0.262	0.476	0.331	0.262	0.335	0.414	0.333	0.231	0.276	0.15	0.311	0.127	0.232
PRDX5	P30044	Peroxiredoxin-5, mitochondrial	1	0.836566	1	1	0.837029	0.958908	-0.0909	0.79	-0.455	0.16	0.978	1.1	0.759	0.742	1.49	1.14	0.636	1.02	1.21	0.697	1.3	0.736	1.28	0.865	0.991	0.763	1.1	1.02	0.802	1.26	1.23	1.75	1.02	1.22	1.07	0.71	1.73	0.8	1.29	1.89	1.07	1.31	1.17
PRDX3	P30048	Thioredoxin-dependent peroxide reductase, mitochondrial	0.382125	0.452919	0.81765	0.961949	0.911903	1	0.4	0.223	0.255	0.45	1.69	1.38	4.11	1.4	1.61	0.902	0.738	1.32	1.09	0.852	0.907	1.19	0.513	1.24	0.867	1.45	0.928	3.35	3.45	2.29	2.59	1.14	1.13	1.84	1.02	3.84	1.41	2.66	1.42	3.43	1.32	11.6	3.05
ATP5F1D	P30049	ATP synthase subunit delta, mitochondrial	0.919414	0.646322	0.657999	0.78882	1	0.758231	-0.273	0.417	-0.591	0.0556	0.799	0.879	0.994	0.545	0.961	0.722	0.693	0.899	0.914	0.62	1.06	1.1	1.01	0.827	0.527	1.52	1.12	1.26	1.25	0.96	1.09	1.02	1.5	1.54	1.39	0.241	1.23	1.13	0.834	0.726	1.4	5.31	1.6
ECHS1	P30084	Enoyl-CoA hydratase, mitochondrial	0.105903	0.216843	0.151555	0.335248	0.754577	0.582731	-0.645	0.032	-0.518	0.102	0.796	0.409	0.796	0.395	0.865	1.2	1.11	0.433	0.677	0.792	1.15	1.2	0.541	1.17	0.619	1.43	1.24	0.996	0.852	0.983	1.09	0.843	1.55	0.408	1.11	0.711	1.51	0.826	0.758	0.68	1.14	1.19	0.664
PEBP1	P30086	Phosphatidylethanolamine-binding protein 1	0.949836	0.669022	0.902629	0.671381	1	0.44416	0.236	0.484	-0.109	0.75	1.11	0.768	2.01	0.609	1.29	0.666	1.35	0.598	0.987	0.639	0.587	0.897	1.4	0.705	1.25	1.09	0.557	1.56	1.26	0.719	0.981	0.603	0.757	0.654	0.623	0.503	0.699	1.75	0.916	2.25	0.727	2.26	1.71
PDIA3	P30101	Protein disulfide-isomerase A3	0.311197	0.114117	0.383141	0.427049	0.800303	0.189152	0.218	0.519	0.118	0.729	1.14	1.22	1.91	0.967	0.899	0.398	1.46	0.382	0.551	0.425	0.22	1.06	1.07	1.16	0.303	1.52	0.948	1.11	1.09	0.525	0.523	0.55	0.62	0.585	0.25	1.82	0.469	1.54	0.223	2.47	0.557	2.52	1.35
PPP2R1A	P30153	Serine/threonine-protein phosphatase 2A 65 kDa regulatory subunit A alpha isoform	0.643797	1	0.477596	1	0.941946	1	-0.209	0.537	-0.282	0.401	0.884	0.478	1	0.786	1.03	0.741	1.27	1.05	0.699	0.821	1.23	1.06	1.51	0.763	0.803	0.701	1.22	1.44	1.49	0.738	1.31	1.12	1.43	0.92	0.972	1.59	0.803	1.53	1.79	1.87	0.704	3.55	1.53
NMT1	P30419	Glycylpeptide N-tetradecanoyltransferase 1	1	1	1	1	0.971259	1	0.236	0.484	0.245	0.467	1.04	0.941	0.474	1.83	0.986	1.24	0.74	0.485	1.91	2.12	1.4	0.687	1.43	2.1	0.487	0.446	0.54	0.424	0.598	0.629	1.64	1.92	0.76	0.48	2.22	2.48	2.27	1.4	0.747	1.46	0.491	1.27	0.554
SRI	P30626	Sorcin	0.97549	1	1	1	0.95464	1	-0.118	0.729	0.0727	0.832	0.948	0.861	1.2	0.678	0.822	1.58	0.55	1.05	1.03	0.895	1.24	1.26	0.981	0.898	1.37	0.409	1.35	0.425	1.01	0.604	0.924	1.44	0.584	0.942	0.979	0.217	1.29	0.925	0.765	0.0639	1.16	0.676	0.945
SDHA	P31040	Succinate dehydrogenase [ubiquinone] flavoprotein subunit, mitochondrial	0.975498	0.691784	0.672968	0.853736	0.649484	0.919684	-0.5	0.117	-0.691	0.0186	0.73	0.769	0.744	0.684	0.865	0.336	0.98	0.889	0.878	0.704	0.375	0.422	0.923	0.488	0.881	1.82	0.889	1.26	1.77	1.06	1.01	1.36	1.71	2.38	1.92	2.48	1.94	1.13	0.914	1.07	2.07	1.9	1.17
CORO1A	P31146	Coronin-1A	0.409301	0.502423	0.420437	0.875868	0.810955	0.817141	-0.445	0.17	-0.291	0.385	0.758	0.902	0.336	0.627	0.683	0.82	1.18	0.892	0.8	1.53	0.684	0.716	0.96	0.966	1.46	0.768	0.844	0.765	0.396	0.773	0.947	1.07	1.76	1.04	1.09	0.265	0.957	0.769	1.49	1.42	1.53	0.755	0.494
GDI1	P31150	Rab GDP dissociation inhibitor alpha	0.96777	1	0.683411	0.925899	0.837961	0.829651	0.327	0.326	-0.0818	0.811	1.21	0.965	2.55	0.95	1.49	0.646	0.676	1.26	1.04	0.92	0.626	0.445	1.77	0.667	1.03	0.966	0.568	2.51	1.93	0.921	1.66	0.868	1.94	1.24	0.977	0.93	0.934	2.73	1.71	3.14	1.13	3.92	2.19
PRKAR2B	P31323	cAMP-dependent protein kinase type II-beta regulatory subunit	0.825062	0.135303	0.136603	0.22514	0.130081	0.371172	-0.736	0.00976	-0.636	0.0353	0.548	0.387	0.776	0.416	0.202	0.717	0.789	0.943	0.583	0.785	0.832	1.1	1.2	0.581	0.797	1.23	1.2	0.704	1.35	0.836	1.47	1.53	1.46	1.69	0.972	0.582	0.146	2.31	1.22	0.424	1.32	2.91	1.25
CPS1	P31327	Carbamoyl-phosphate synthase [ammonia], mitochondrial	0.328758	0.399406	0.388954	0.334977	0.589438	0.387252	0.527	0.0956	0.273	0.417	1.3	1.99	1.63	0.864	1.18	0.737	1.38	0.921	0.923	0.965	0.734	0.871	1.05	1.19	0.98	1.09	0.694	1.09	0.681	0.487	0.566	0.946	1.02	1.12	0.931	8.97	0.656	0.453	0.865	3	0.97	3.75	0.71
UQCRC1	P31930	Cytochrome b-c1 complex subunit 1, mitochondrial	0.429076	0.580878	0.585904	0.762603	0.838187	0.853949	-0.336	0.312	-0.436	0.18	0.871	0.928	0.704	0.774	0.79	1.11	0.918	1.04	1.01	0.765	1.44	0.888	0.797	0.765	0.759	1.36	1.31	1.63	1.89	1.68	1.09	1.88	1.59	2.25	2.02	11.7	1.52	1.01	0.971	0.899	1.23	7.25	1.46
HIBADH	P31937	3-hydroxyisobutyrate dehydrogenase, mitochondrial	0.790003	0.397599	0.575753	0.767727	0.908911	0.639429	0.191	0.574	-0.0545	0.873	1.13	1.7	1.64	0.825	1.62	0.733	0.249	0.367	1.21	1.17	0.629	0.394	0.478	1.09	0.307	1.75	1.37	1.33	0.173	1.3	1.28	0.437	0.243	1.48	1.15	1.51	0.274	1.38	0.625	1.05	0.308	3.96	1.67
ATIC	P31939	Bifunctional purine biosynthesis protein PURH	0.869466	0.795316	0.663178	0.54281	0.301272	0.633233	0.0636	0.853	0.164	0.631	1.31	1.49	0.689	1.45	1.23	1.39	1.61	0.629	1.53	1.25	1.44	0.842	0.917	0.698	1.03	0.761	1.59	1.27	0.972	0.818	1.24	1.57	1.68	0.945	1.88	1.41	0.906	0.695	1.15	1.24	1.56	1.07	1.19
HNRNPH3	P31942	Heterogeneous nuclear ribonucleoprotein H3	1	1	0.997006	0.748073	0.571548	0.712227	0.0182	0.958	0.236	0.484	0.811	0.557	1.36	1.08	0.212	0.772	0.886	0.845	0.666	0.989	0.87	0.615	0.467	0.796	1.09	2.49	0.16	0.29	0.823	0.166	0.758	1.12	0.253	0.949	0.657	0.916	0.965	0.866	0.214	0.335	0.185	2.03	1.36
YWHAB	P31946	14-3-3 protein beta/alpha	0.429817	1	0.522377	0.552886	0.498531	0.567405	0.4	0.223	0.391	0.235	1.08	0.819	2.81	0.666	0.663	0.525	0.988	0.746	0.369	0.598	0.401	0.721	1.12	2.22	0.729	0.419	0.512	1.91	2.44	1.08	2.5	0.268	0.831	0.622	0.62	4.63	0.508	1.68	2.1	5.87	0.436	4.2	3.53
STIP1	P31948	Stress-induced-phosphoprotein 1	0.264441	0.241651	0.20666	0.824679	0.685142	0.507033	0.536	0.089	0.3	0.37	1.45	1.06	3.35	2.07	1.53	0.393	0.329	1.27	0.866	0.826	0.229	0.133	2.1	0.947	1.01	0.337	0.608	2.12	2.72	2.74	2.32	0.238	1.68	1.67	1.73	2.28	1.88	2.34	1.96	3.82	1.42	1.27	2.32
S100A11	P31949	Protein S100-A11	0.470726	0.889972	0.469689	0.836848	0.795168	0.750106	0.382	0.247	0.5	0.117	1.21	2.43	0.784	1.48	0.697	0.8	1.1	0.734	0.907	0.775	0.726	1.34	1.22	1.55	1.1	0.428	0.703	0.0753	0.179	0.362	0.314	0.259	0.43	0.263	0.176	0.603	0.249	0.16	0.238	0.495	0.357	0.206	0.293
L1CAM	P32004	Neural cell adhesion molecule L1	0.592348	0.784672	0.51359	1	1	0.952428	-0.0727	0.832	-0.6	0.051	0.885	0.931	0.874	0.554	1.3	0.872	0.774	0.829	0.854	1.01	1.01	1.26	1.35	0.739	0.986	1.12	0.805	1.47	1.26	0.803	1.18	1.09	1.25	1.46	1.12	0.433	1.24	1.35	1.15	1.36	2.03	1.71	1.02
PRDX2	P32119	Peroxiredoxin-2	0.23293	0.203139	0.143088	0.267979	0.316996	0.688399	0.727	0.0112	0.427	0.19	1.65	2.76	2.16	1.14	1.59	0.864	1.38	0.878	1.01	0.669	0.815	1.29	1.28	1.37	0.545	0.765	1.05	1	1.35	0.838	1.11	0.588	0.987	0.894	0.727	0.136	0.913	1.1	0.929	1.37	0.849	2.59	1.3
SLC8A1	P32418	Sodium/calcium exchanger 1	0.771828	1	0.764914	0.786861	0.515404	0.51617	0.0636	0.853	-0.173	0.612	1.1	1.63	0.419	0.324	1.44	2.05	0.723	1.42	1.31	1.12	1.64	1.07	1.63	0.414	1.08	0.35	1.52	1.86	3.47	2.21	1.35	3.07	3.94	3.77	0.347	2.7	4.39	2.17	1.81	1.01	2	0.849	2.61
HPD	P32754	4-hydroxyphenylpyruvate dioxygenase	0.528886	0.937283	0.677092	0.550768	0.665518	0.918681	0.255	0.45	0.0818	0.811	1.62	2.23	0.986	0.919	2.21	0.785	2.6	2.49	0.751	1.4	0.654	1.41	1.02	0.737	1.22	0.708	1.31	0.947	0.511	1.72	0.512	0.603	1.78	0.629	0.491	8.89	0.74	1.83	1.18	1.36	1.26	2.15	0.691
ACSL1	P33121	Long-chain-fatty-acid--CoA ligase 1	1	0.83477	0.942046	1	0.87331	0.929003	-0.2	0.555	-0.1	0.77	1.06	1.11	0.609	1.02	0.835	1.06	1.71	1.07	1.28	0.888	1.17	0.514	0.798	0.717	1.29	1.32	0.873	0.622	0.927	1.08	0.588	1.18	1.44	0.519	0.932	5.81	1.04	0.621	0.922	1.32	0.873	1.31	0.686
SHMT2	P34897	Serine hydroxymethyltransferase, mitochondrial	0.67787	0.218651	0.101184	0.709834	0.526149	0.411457	-0.782	0.00447	-0.555	0.0767	0.67	0.494	0.663	0.711	0.304	0.678	1.17	0.701	1.2	0.864	0.796	0.655	0.931	0.889	0.763	1.43	0.985	0.785	0.707	0.603	0.625	0.947	1.13	0.978	0.932	0.606	0.973	0.28	0.553	0.706	0.664	2.04	0.475
EPHX2	P34913	Bifunctional epoxide hydrolase 2	0.225058	0.327571	0.228975	0.38384	0.239772	0.266768	0.273	0.417	0.455	0.16	1.07	1.71	1.11	0.992	0.728	1.03	0.868	1.13	0.307	0.761	0.493	0.97	0.918	1.09	1.06	0.994	0.935	0.703	1.02	0.784	0.79	0.495	0.9	0.778	0.424	3.2	0.466	0.901	0.398	0.896	0.675	1.17	0.711
HSPA4	P34932	Heat shock 70 kDa protein 4	0.426725	0.894688	0.340717	0.693534	0.896512	0.437474	-0.227	0.502	-0.491	0.125	0.914	0.759	1.07	0.595	0.982	0.859	1.21	0.853	0.757	0.856	0.993	0.784	1.35	0.771	0.924	1.04	0.918	0.866	0.759	0.818	0.662	0.947	1.8	0.814	1.15	3.11	0.13	0.641	0.965	1.92	1.34	1.41	0.9
PFN2	P35080	Profilin-2	0.480332	0.442843	0.418841	0.419472	0.363638	0.27024	0.182	0.593	-0.164	0.631	1.2	0.379	4.28	1.03	1.07	0.18	0.253	0.326	0.16	0.079	0.213	0.5	1.97	0.805	0.272	1.63	0.327	2.85	1.34	0.665	2.85	0.239	0.23	0.333	0.125	0.932	0.176	2.98	3.3	5.66	0.338	8.32	2.6
PHB	P35232	Prohibitin	1	1	1	1	0.919511	1	-0.109	0.75	-0.0182	0.958	1.03	1.25	1.12	0.759	0.683	1.39	0.984	0.613	0.992	0.805	1.54	0.775	0.948	0.804	0.783	1.17	1.29	1.17	1.64	1.15	1.06	1.42	1.55	1.76	1.31	1.37	1.51	1.39	1.16	1.07	1.75	3.76	1.83
SERPINB6	P35237	Serpin B6	1	1	0.936637	1	1	1	0.0545	0.873	0.382	0.247	1.12	1.63	0.133	1.35	0.959	1.27	1.35	0.982	1.41	1.23	0.97	0.792	0.0565	1.69	1.56	0.681	1.01	0.672	0.564	0.772	0.551	0.777	0.881	0.534	0.633	2.05	0.832	0.453	0.419	0.471	0.747	0.124	0.735
RDX	P35241	Radixin	1	1	1	0.995685	0.855978	1	-0.109	0.75	0.182	0.593	1.03	0.901	1.76	1.02	0.396	0.488	1.63	0.442	0.0831	1.53	1.65	0.497	0.203	0.365	1.79	1.39	1.26	0.379	0.568	1.09	0.47	0.134	1.95	0.184	0.184	2.52	1.32	0.193	0.965	0.865	1.32	0.588	0.865
SPR	P35270	Sepiapterin reductase	1	1	1	0.928537	1	1	0.3	0.37	0.191	0.574	1.21	4.05	0.446	0.199	1.9	0.279	0.357	2.2	1.66	0.143	0.148	0.346	0.286	2.59	1.58	0.196	0.347	2.32	2.41	2.31	1.88	2.17	2.03	3.45	2.94	2.48	1.73	1.81	2.32	0.789	3.58	0.409	1.78
KRT9	P35527	Keratin, type I cytoskeletal 9	0.957641	1	1	1	1	1	-0.164	0.631	-0.427	0.19	1.15	0.287	2.8	0.432	2.53	0.447	0.393	1.99	0.679	0.572	0.275	0.779	1.9	0.738	0.493	1.33	0.536	0.641	0.461	0.212	0.488	0.81	1.21	0.638	0.35	0.472	0.245	0.698	0.52	1.8	0.813	1	0.481
FBN1	P35555	Fibrillin-1	0.14321	0.19723	0.218562	0.579914	0.989091	0.520134	0.8	0.00311	0.736	0.00976	1.78	3.88	1.76	2.05	0.964	1.27	0.753	0.882	2.53	0.566	0.823	1.82	1.33	1.75	0.893	0.488	0.535	0.455	0.276	0.393	0.211	0.273	0.769	0.464	0.411	4.45	0.235	0.277	0.249	0.607	0.335	1.35	0.227
PCK1	P35558	Phosphoenolpyruvate carboxykinase, cytosolic [GTP]	1	1	1	0.971678	0.942632	0.795213	0.291	0.385	-0.0909	0.79	1.3	3.32	0.853	0.486	0.715	0.233	2.19	0.296	1.4	1.24	0.388	0.655	1.36	0.262	0.424	2.61	0.339	0.429	0.769	1.07	0.603	0.922	1.82	0.556	0.532	2.22	0.474	0.208	1.25	0.659	1.32	1.34	0.56
AGL	P35573	Glycogen debranching enzyme	0.894186	1	1	1	1	0.91671	-0.0364	0.915	0.173	0.612	0.88	1.24	0.623	0.829	0.513	0.81	1.27	0.939	0.901	0.765	1.26	0.967	1.02	1.19	1.18	0.793	0.813	0.837	1.05	0.703	0.905	1.2	0.897	1.03	1.19	2.42	1.04	0.905	0.982	1	1.05	1.45	0.676
MYH9	P35579	Myosin-9	0.11605	0.0990678	0.493179	0.287709	0.317018	0.176861	0.327	0.326	0.3	0.37	0.963	1.13	0.904	1.36	0.866	0.762	0.751	0.899	0.518	0.493	0.503	0.932	1.08	0.957	1.55	0.848	0.564	0.229	0.22	0.363	0.265	0.369	0.364	0.43	0.301	1.29	0.381	0.224	0.247	0.531	0.302	0.573	0.25
MYH10	P35580	Myosin-10	0.950716	1	1	1	1	1	-0.0818	0.811	0.0636	0.853	0.921	1.08	0.654	1.05	0.782	1.15	0.823	0.925	0.959	1.37	0.349	0.924	1.09	0.956	1.37	0.53	1.06	0.598	1.16	2.24	1.48	1.95	1.56	1.95	1.89	7.46	1.03	1.1	2.14	1.68	1.62	1.88	1.11
COPB2	P35606	Coatomer subunit beta'	0.986209	1	1	0.853343	1	0.874313	-0.318	0.34	-0.173	0.612	0.921	1.16	0.753	0.893	0.79	0.86	1.07	0.759	0.936	0.951	0.869	0.945	0.767	1.02	1.03	1.17	1.01	0.429	0.479	0.757	0.621	0.753	0.993	0.782	0.796	0.443	0.793	0.566	0.465	0.586	0.572	0.631	0.531
ACTN2	P35609	Alpha-actinin-2	0.788886	0.94242	0.711059	0.851151	0.368157	0.254866	-0.818	0.00208	-0.745	0.00845	0.417	0.357	0.385	0.493	0.456	0.39	0.421	0.673	0.341	0.427	0.319	0.466	0.523	0.453	0.785	2.41	0.833	1.13	0.723	0.188	0.821	0.374	0.425	0.723	0.627	3.24	0.334	0.201	2.28	0.823	2.06	1.32	0.372
ADD1	P35611	Alpha-adducin	0.509653	0.642691	0.72179	0.959574	0.903393	0.966095	-0.282	0.401	-0.509	0.11	0.919	1.08	0.625	0.763	1.07	0.791	1.19	0.973	0.931	1.13	1.17	1.02	0.829	1.03	0.816	1.32	1.01	1.13	0.664	0.893	1	0.96	1.35	0.897	1.1	0.892	1.15	1.17	0.785	1.1	1.41	2.12	1.13
ADD2	P35612	Beta-adducin	0.525831	0.920041	1	0.375396	0.646386	1	-0.0182	0.958	0.00909	0.979	1.14	0.684	1.52	0.717	0.985	1.42	1.54	0.73	0.748	1.37	1.35	0.528	1.13	0.675	1.22	1.14	0.841	1.46	0.932	1.06	0.799	1.71	1.61	0.982	1.49	0.924	1.86	1.18	1.94	1.86	2.6	0.293	0.903
BSG	P35613	Basigin	0.684894	0.683437	0.989706	0.642502	0.801586	0.598116	0.4	0.223	0.00909	0.979	1.07	1.13	1.35	0.527	1.29	1.11	1	1.24	1.02	0.987	1.43	1.47	1.19	1.02	1.05	0.637	1.1	0.913	1.18	1.06	0.874	1.05	1.26	1.14	1.14	0.905	1.38	1.28	0.837	0.53	1.23	1.55	1.21
MYH11	P35749	Myosin-11	0.600954	0.49519	0.418167	0.395886	0.477609	0.934927	0.427	0.19	0.445	0.17	1.48	0.575	4.34	2.4	0.901	0.313	0.341	2.13	0.652	0.282	0.338	1.35	0.315	0.707	3.24	0.526	0.215	0.26	0.287	0.143	0.172	0.317	0.261	0.16	0.122	1.49	0.131	0.132	0.296	0.399	0.319	3.26	0.156
KRT2	P35908	Keratin, type II cytoskeletal 2 epidermal	0.961145	0.925117	0.781515	1	0.9673	1	-0.0455	0.894	-0.291	0.385	1.31	0.338	2.99	0.671	2.68	0.552	0.629	1.75	0.468	0.368	0.34	0.909	1.4	0.809	0.789	1.44	0.565	0.931	2.56	0.296	0.42	0.645	0.783	0.798	0.368	0.648	0.299	0.661	0.776	1.61	0.274	0.926	0.66
PSMC2	P35998	26S proteasome regulatory subunit 7	0.513058	0.303967	0.102768	0.776152	0.723343	0.387626	-0.664	0.026	-0.464	0.151	0.631	0.663	0.492	0.194	0.371	0.478	1.59	0.899	1.12	0.453	0.501	0.589	0.505	0.92	1.04	1.25	1.29	0.204	0.824	0.832	0.725	1.12	1.02	0.546	1.17	2.36	0.873	0.57	0.721	0.555	0.805	0.797	0.818
GGT5	P36269	Glutathione hydrolase 5 proenzyme	0.979157	0.828056	0.966143	1	1	1	-0.109	0.75	0.0545	0.873	0.805	1.53	0.141	0.731	0.504	0.709	1.22	0.62	1.32	0.64	0.508	0.14	0.957	1.92	1.13	0.259	0.732	0.158	0.107	0.149	0.135	0.114	0.129	0.138	0.308	0.612	0.161	0.127	0.199	0.434	0.107	0.271	0.0979
ATP5F1C	P36542	ATP synthase subunit gamma, mitochondrial	0.80306	0.761067	0.898456	0.610281	0.638287	0.897268	0.0273	0.937	-0.218	0.519	0.916	1.04	1.36	0.67	0.828	0.877	0.72	0.986	0.753	0.557	0.878	1.26	1.23	1.05	0.638	1.15	0.924	1.45	1.87	0.781	1.06	0.965	0.959	1.25	0.821	1.11	1.01	2.03	0.673	1.32	1.37	2.85	2.04
ATP6V1E1	P36543	V-type proton ATPase subunit E 1	0.512266	0.599911	0.779765	0.945713	0.920444	0.67238	-0.609	0.0467	-0.691	0.0186	0.766	0.824	0.837	0.465	0.902	0.951	0.619	0.929	0.85	0.905	1.05	0.431	0.924	0.564	1.06	1.49	0.961	0.814	0.778	0.974	0.73	1.33	1.98	1.15	1.32	0.938	1.3	0.664	0.895	0.883	1.62	0.316	0.826
RPL4	P36578	60S ribosomal protein L4	0.562111	0.224781	0.781878	0.775889	0.705316	0.613395	-0.127	0.709	-0.273	0.417	0.957	1.03	0.673	0.781	1.06	0.808	1.39	0.881	1.33	1.06	1.09	1.47	1.48	1.05	1.21	0.37	0.893	0.616	0.289	0.755	0.521	0.963	0.861	0.804	0.745	0.332	0.903	0.581	0.28	0.871	0.681	0.207	0.721
LONP1	P36776	Lon protease homolog, mitochondrial	0.979321	1	1	1	1	1	0.218	0.519	0.145	0.67	1.16	1.89	0.827	0.755	1.05	1.48	0.969	0.855	0.689	1.11	1.26	1	1.23	1.63	0.468	0.281	1.39	1.29	1.08	1.8	1.21	1.98	1.59	1.6	1.69	4.28	0.145	0.82	1.2	2.83	1.11	1.14	0.464
PGM1	P36871	Phosphoglucomutase-1	0.19701	0.0458686	0.0163089	0.925111	1	0.9709	0.464	0.151	0.482	0.133	1.4	1.75	1.64	1.71	0.806	0.692	1.78	1.04	0.587	0.91	0.91	1.85	0.993	1.54	0.564	1.01	0.896	0.887	1.36	1.67	0.804	1.02	1.08	0.912	1.03	0.562	1.1	1.23	0.781	0.427	1.2	2.11	1.37
PPP1CC	P36873	Serine/threonine-protein phosphatase PP1-gamma catalytic subunit	1	1	1	0.97358	0.972652	1	0.00909	0.979	0.345	0.298	1.09	1.61	0.854	1.07	0.377	1.39	1.27	1.34	1.56	1.16	1.31	0.439	0.247	1.06	1.42	0.897	1.38	1.49	1.31	1.31	1.2	1.63	1.64	1.83	1.48	2.26	1.65	1.71	1.15	3.51	1.72	0.444	1.6
GNL1	P36915	Guanine nucleotide-binding protein-like 1	0.0870444	0.0523436	0.200485	0.918179	0.723188	0.793835	-0.573	0.0655	-0.518	0.102	0.927	0.903	0.667	0.82	0.933	1.16	1.08	1.05	1.09	0.97	0.985	1.23	0.919	0.685	1.24	1.18	0.979	0.555	0.95	1.22	0.841	1.27	1.37	1.32	1.37	0.479	1.14	0.881	1.15	1.04	1.13	0.893	0.635
DLST	P36957	Dihydrolipoyllysine-residue succinyltransferase component of 2-oxoglutarate dehydrogenase complex, mitochondrial	0.352706	0.401926	0.305229	0.482459	0.429474	0.710581	-0.482	0.133	-0.764	0.00623	0.718	0.86	0.337	0.626	0.921	0.871	0.697	0.848	0.882	0.703	1.2	1.02	0.972	0.716	0.626	1.65	1.03	0.985	0.885	1.06	0.854	1.08	0.857	1.25	1.1	0.336	1.44	0.803	0.713	0.742	1.13	1.76	1.3
TALDO1	P37837	Transaldolase	0.988018	0.941609	0.974696	0.928398	1	0.911943	0.164	0.631	-0.0818	0.811	0.987	1.15	1.26	0.773	0.862	0.846	1.04	0.912	0.93	0.861	0.845	1.52	1.15	1.06	0.85	0.978	0.96	0.606	0.819	0.723	0.546	0.602	0.951	0.787	0.954	0.297	0.827	0.801	0.631	0.514	0.842	2.14	0.955
SNCA	P37840	Alpha-synuclein	0.715972	0.457723	0.421	0.927645	0.755639	0.946897	-0.127	0.709	-0.373	0.259	0.893	1.09	0.439	0.557	1.34	0.846	1.09	0.625	1.1	1.33	1.01	0.989	1.35	0.927	1.38	0.594	0.743	1.73	0.551	1.1	1.21	1.04	1.86	1.55	1.63	0.487	1.18	0.986	1.72	0.956	2.92	0.978	0.744
ETFB	P38117	Electron transfer flavoprotein subunit beta	0.665336	0.975142	0.557016	0.0937221	0.822324	0.158525	0.0273	0.937	-0.264	0.433	0.929	1.24	0.671	0.59	0.936	1	1.14	0.756	0.716	0.834	1.04	0.794	1.12	1	0.916	1.06	0.899	0.788	0.626	0.749	0.716	0.921	1.36	1.05	0.817	0.516	1.01	0.679	0.76	0.877	1.01	1.76	0.773
ATP6V1A	P38606	V-type proton ATPase catalytic subunit A	1	0.727151	1	1	0.931545	0.889001	0.0455	0.894	-0.3	0.37	1.01	0.996	1.42	0.685	1.03	0.761	1.17	1.08	0.775	0.986	0.718	0.689	0.943	0.791	0.891	1.51	0.868	1.32	1.26	1.05	1.25	1.39	1.7	1.44	1.4	1.12	1.07	1.03	1.2	1.76	1.52	4.13	1.05
HSPA9	P38646	Stress-70 protein, mitochondrial	0.9575	1	0.822947	1	0.84079	0.720941	-0.336	0.312	-0.255	0.45	0.913	1.04	0.791	0.919	0.716	1.22	0.79	1.1	0.901	1.05	1.5	0.802	1.04	0.826	0.793	1.21	1.13	1.39	1.49	0.91	1.48	0.999	0.938	1.86	1.41	1.53	1.36	1.23	1.55	2.73	1.24	1.96	1.94
EIF4A3	P38919	Eukaryotic initiation factor 4A-III	0.560922	0.773158	0.799117	0.70361	0.691747	0.798246	-0.136	0.689	-0.482	0.133	0.878	0.781	0.781	0.957	1.04	0.94	0.776	0.857	0.927	0.941	0.982	1.5	1.39	0.582	0.932	1.17	0.922	0.425	0.539	0.975	0.717	0.881	0.578	0.656	1.04	1.07	0.965	0.746	0.586	0.971	0.502	1.23	0.739
COL18A1	P39060	Collagen alpha-1(XVIII) chain	0.761318	0.920811	0.696814	0.700741	0.907464	0.785109	0.209	0.537	0.455	0.16	1.4	1.23	0.964	1.46	1.01	2.03	1.7	0.339	1.12	0.752	1.35	2.36	1.12	1.34	1.81	0.447	0.283	0.407	0.292	0.313	0.246	0.345	0.483	0.621	0.323	1.02	0.148	0.212	0.28	0.562	0.202	0.966	0.159
DDOST	P39656	Dolichyl-diphosphooligosaccharide--protein glycosyltransferase 48 kDa subunit	0.401254	0.452096	0.706391	0.462931	0.743634	0.489746	-0.336	0.312	-0.118	0.729	0.848	0.405	0.769	0.548	0.67	0.904	1.79	0.757	0.741	1.06	1.06	0.287	1.42	1.53	0.858	0.164	1.03	0.922	0.829	0.782	0.494	0.563	0.972	0.986	0.893	7.02	0.842	0.49	0.529	0.685	1.29	0.278	0.664
CAP2	P40123	Adenylyl cyclase-associated protein 2	0.0323316	0.0512263	0.0675546	0.879658	0.90072	0.915585	-0.591	0.0556	-0.573	0.0655	0.715	0.475	0.59	0.419	0.774	0.887	1.14	0.925	1.57	1.07	0.825	0.734	0.731	0.417	1.43	1.46	0.964	0.673	0.561	0.619	0.565	1.16	1.92	1.02	0.918	1.14	1.05	0.877	1.32	0.85	1.38	1.72	0.969
CCT6A	P40227	T-complex protein 1 subunit zeta	0.55847	0.605268	0.697578	1	0.777874	0.860846	-0.0909	0.79	-0.4	0.223	0.965	1.37	0.504	0.582	1.25	1.04	1.04	1.13	0.934	1.11	1.02	0.733	0.845	0.825	1.04	1.2	1.1	0.853	0.957	0.817	0.81	1.14	1.59	0.922	1.22	5.35	1.18	0.796	1.09	1.5	1.13	1.06	1.07
ARL1	P40616	ADP-ribosylation factor-like protein 1	0.723231	0.261223	0.433622	0.340663	0.384858	0.796097	-0.491	0.125	-0.582	0.0604	0.522	0.814	0.232	0.718	0.906	0.221	0.238	1.42	0.836	0.764	1.84	0.647	0.458	0.255	0.986	2.32	0.979	2.36	0.442	0.757	0.543	1.18	0.999	1.51	0.12	2.15	0.712	0.0878	0.194	3.48	1.11	0.452	1.28
MDH1	P40925	Malate dehydrogenase, cytoplasmic	1	1	0.987586	1	1	1	0.218	0.519	-0.127	0.709	0.957	1.25	1.32	0.438	1.3	0.561	0.872	0.843	0.703	0.863	0.842	1.72	1.11	0.91	0.891	0.883	1.2	1.5	0.671	0.769	1.05	1.03	0.843	1.13	0.992	1.33	1.06	1.47	0.987	1.28	1.05	1.92	1.62
MDH2	P40926	Malate dehydrogenase, mitochondrial	1	1	1	0.980494	1	1	-0.0636	0.853	-0.182	0.593	1	1.42	0.934	0.547	0.903	1.51	0.702	0.964	0.838	0.648	1.64	1.07	0.941	1.13	0.616	1.3	1.01	1.98	1.38	1.48	1.9	2.36	1.62	2.6	2.32	1.62	2.12	1.35	1.61	1.12	2.31	2.75	1.73
HADHA	P40939	Trifunctional enzyme subunit alpha, mitochondrial	0.0375506	0.0650935	0.175735	0.942614	0.860741	1	-0.436	0.18	-0.236	0.484	0.85	0.636	0.719	0.516	1.07	1.28	0.883	1.18	0.972	0.767	0.976	1.55	0.468	1.66	0.783	0.924	1.17	0.327	0.591	0.589	0.619	0.753	1.33	0.912	0.836	2.05	0.896	0.794	0.637	0.761	0.606	1.97	0.737
GARS	P41250	Glycine--tRNA ligase	0.996358	0.917839	1	1	1	0.851543	0.2	0.555	0.136	0.689	1.92	4.26	0.711	0.301	1.01	4.58	0.675	0.207	0.4	0.276	3.55	1.22	0.507	2.53	0.377	0.45	1.14	4.25	0.427	4.41	3.15	5.75	0.784	4.94	4.81	6.02	4.6	0.319	0.282	1.71	0.529	1.69	0.29
GRIA2	P42262	Glutamate receptor 2	1	1	0.83866	1	0.994577	1	-0.209	0.537	-0.0818	0.811	1.02	0.495	1.54	0.7	0.908	0.259	2.22	1.32	0.737	1.07	0.862	0.213	0.175	0.345	1.11	2.21	1.16	0.585	1.56	1.09	0.763	1.45	3.26	1.3	1.15	2.76	1.31	0.965	1.44	1.39	1.29	0.867	1.06
PI4KA	P42356	Phosphatidylinositol 4-kinase alpha	0.797568	0.436102	1	0.767446	0.918135	0.78677	-0.218	0.519	-0.0545	0.873	0.874	0.927	0.491	0.914	0.656	1.36	0.897	1.32	1.18	1.18	1.16	0.692	0.474	0.605	0.88	1.75	1.29	1.12	1.38	1.16	1.28	0.859	2.16	1.57	0.816	1.76	1.35	1.35	1.41	1.18	1.86	1.43	1.16
LRPPRC	P42704	Leucine-rich PPR motif-containing protein, mitochondrial	0.937577	0.911609	1	0.722059	0.706548	1	-0.373	0.259	-0.2	0.555	0.836	0.594	1.13	0.595	0.75	0.981	0.967	0.525	1.02	0.391	1.03	1.01	0.682	0.851	0.829	1.73	0.911	0.356	0.604	0.989	0.638	1.04	0.717	1.43	1.29	0.619	1.01	0.68	0.626	0.583	0.457	0.492	0.562
ACAA2	P42765	3-ketoacyl-CoA thiolase, mitochondrial	1	1	1	0.862601	0.913146	0.856005	-0.00909	0.979	0.0273	0.937	1.07	2.18	0.567	1.1	0.574	1.42	0.582	0.714	0.699	0.878	0.532	1.74	0.819	1.34	0.691	1.34	0.809	0.498	0.586	0.697	0.822	0.943	1.36	0.68	0.745	1.3	1.36	0.58	1.2	0.652	0.419	1.08	1.49
RPL35	P42766	60S ribosomal protein L35	0.830631	1	0.898434	1	0.737139	0.838295	0.0727	0.832	0.0364	0.915	1.22	0.75	2.16	1.1	1.11	0.785	1.39	0.169	1.13	1.18	1.31	0.598	1.5	1.08	0.822	0.0919	1.5	0.867	1.34	1.09	0.817	1.09	1.37	1.04	1.07	1.15	1.13	0.586	0.731	0.815	0.868	0.691	0.997
SLC1A3	P43003	Excitatory amino acid transporter 1	1	0.93994	1	1	0.982245	1	-0.164	0.631	0.2	0.555	1.26	1.72	0.00849	0.933	0.0106	2.36	2.53	0.0154	0.00869	1.83	2.82	0.0219	0.0107	2.1	0.0154	0.00463	2.87	1.39	1.48	2.92	1.95	2.92	0.0353	3.27	2.78	0.132	3.65	0.0104	1.53	1.88	4.33	0.0682	0.0125
SLC1A4	P43007	Neutral amino acid transporter A	1	1	0.952365	1	1	1	-0.0455	0.894	0.191	0.574	1.09	1.52	0.887	0.537	0.492	1.04	2.03	0.719	0.533	1.12	1.62	0.732	0.794	1.63	0.789	0.691	1.09	1.22	1.58	1.58	1.26	1.29	0.988	1.56	1.15	2.37	1.63	0.64	1.39	1.49	2.99	1.25	0.633
PAFAH1B1	P43034	Platelet-activating factor acetylhydrolase IB subunit alpha	0.517708	0.391197	0.94241	0.992881	0.952442	0.830774	0.445	0.17	0.0909	0.79	1.31	0.995	2.58	1.65	1.63	0.904	0.102	1.31	1.21	0.0269	1.12	1.74	1.85	0.826	0.0721	1.33	0.925	2.15	2.48	2.34	1.88	1.34	1.64	1.95	1.54	0.582	1.63	2.14	1.98	2.75	1.28	5.98	2.02
MCAM	P43121	Cell surface glycoprotein MUC18	0.993835	1	1	1	1	1	-0.0636	0.853	0.236	0.484	1.01	0.75	1.46	0.811	0.714	0.77	1.53	1.03	1.29	0.722	0.778	1.52	1.39	0.914	1.57	0.333	0.787	0.187	0.58	0.17	0.352	0.444	0.788	0.288	0.723	0.551	0.212	0.245	0.535	0.288	0.865	0.432	0.392
CRAT	P43155	Carnitine O-acetyltransferase	0.647339	0.47759	0.783323	0.695987	0.756382	0.623079	-0.473	0.142	-0.182	0.593	0.78	0.645	0.386	0.967	0.354	1.1	1.23	1.22	0.53	1.09	1.16	2.07	0.443	1.47	0.311	1.27	1.5	0.96	1.08	1.05	0.977	1.67	0.354	1.52	0.196	2.65	1.54	0.918	0.594	0.99	0.538	0.863	0.899
MATR3	P43243	Matrin-3	0.18376	0.199042	0.330942	0.554799	0.368528	0.450959	-0.164	0.631	-0.391	0.235	0.998	0.994	0.527	0.81	1.37	1.23	1.05	0.677	1.66	0.973	1.33	2.24	1.21	0.392	1.37	0.941	1.09	1.28	0.382	1.45	1.54	1.23	0.669	1.35	0.977	2.27	1.85	1.48	1.02	0.797	0.5	0.634	0.752
GPD2	P43304	Glycerol-3-phosphate dehydrogenase, mitochondrial	0.584882	0.497818	0.483659	0.647312	0.856475	0.580976	-0.618	0.0426	-0.264	0.433	0.857	0.757	0.443	0.73	0.422	0.932	1.86	0.666	0.916	1.03	1.06	0.526	0.537	1	0.786	1.52	1.16	0.689	1.25	1.29	0.997	1.12	3.96	1.29	1.35	1.47	1.21	0.992	0.891	0.619	1.68	0.845	0.936
NAMPT	P43490	Nicotinamide phosphoribosyltransferase	1	1	1	0.884621	0.944066	0.766139	0.418	0.201	0.3	0.37	1.2	2.02	0.42	1.66	1.43	1.47	0.205	0.909	1.57	1.26	0.1	0.107	1.35	0.127	1.98	1.45	0.0927	0.801	0.087	1.55	0.771	0.916	1.67	0.694	0.817	1.31	0.0578	0.646	0.871	0.344	0.0792	0.239	0.655
USP5	P45974	Ubiquitin carboxyl-terminal hydrolase 5	0.9895	1	1	0.9636	1	0.135471	-0.473	0.142	-0.127	0.709	0.892	0.84	0.601	1.24	0.327	0.871	1.47	0.779	0.764	1.04	0.712	0.794	0.95	0.886	1.01	1.15	1	1.27	1.68	1.26	1.46	0.892	1.09	0.805	1.09	1.58	0.823	1.42	1.6	2.77	0.705	1.34	1.04
RANGAP1	P46060	Ran GTPase-activating protein 1	0.75454	0.616034	0.60111	0.56923	0.422982	0.580037	-0.0636	0.853	-0.4	0.223	1.02	1.16	0.849	0.48	1.07	1.49	1.07	0.919	0.844	0.945	1.36	1.49	1.31	0.69	0.955	1.17	0.873	1.12	0.905	1.36	0.675	1.16	1.42	0.36	1.6	1.43	1.59	1.3	1.24	0.903	0.431	1.51	1.24
BAG6	P46379	Large proline-rich protein BAG6	0.963053	0.434042	0.567178	0.71078	1	1	-0.327	0.326	-0.218	0.519	0.782	1.02	0.527	0.789	0.623	0.825	0.908	0.698	0.817	1.04	1.57	0.821	0.731	0.98	0.712	1.62	0.955	0.916	0.915	1.1	1.42	1.32	1.53	1.74	2.03	4.98	1.82	1.7	1.56	1.67	2.09	1.02	0.91
NSF	P46459	Vesicle-fusing ATPase	0.322138	0.155655	0.180794	0.48554	0.983975	0.474277	-0.564	0.071	-0.491	0.125	0.819	0.667	0.457	0.78	0.773	0.99	1.25	1.04	0.867	0.92	0.919	0.555	0.986	0.523	1.01	1.5	0.984	0.795	1.24	1.18	1.1	1.28	2.17	1.24	1.16	0.919	1.11	0.993	1.42	0.972	1.46	1.14	1.01
RPL27A	P46776	60S ribosomal protein L27a	0.928264	1	0.977629	1	0.810351	1	0.164	0.631	0.136	0.689	1.08	1.09	1.49	0.76	0.899	0.932	1.32	0.564	0.911	0.889	1.05	1.12	1.46	1.04	0.931	0.376	1.2	0.828	0.772	0.772	0.578	0.801	0.931	0.603	0.767	0.427	0.758	0.573	0.527	1.27	0.834	0.333	1.03
RPL5	P46777	60S ribosomal protein L5	0.63141	0.60372	0.509241	1	0.907395	0.866226	-0.0273	0.937	0.00909	0.979	1.49	4.87	0.442	0.748	1.08	1.29	0.516	0.717	0.649	0.338	0.717	1.07	0.261	1.73	0.486	1.32	1.2	2.24	2.9	0.351	1.14	0.72	2.35	0.763	0.471	6.55	0.364	1.05	1.23	3.57	0.419	1.45	0.267
RPS9	P46781	40S ribosomal protein S9	0.532356	0.990843	0.46571	0.453578	0.639571	0.0667485	-0.255	0.45	-0.273	0.417	0.817	1.14	0.273	0.753	0.751	0.857	1.13	0.574	0.725	0.574	1.02	0.704	1.06	0.944	0.836	1.04	1.12	0.589	0.467	0.724	0.458	0.671	0.733	0.67	0.567	2.23	0.709	0.454	0.41	0.754	0.623	0.369	0.698
MAP1B	P46821	Microtubule-associated protein 1B	0.448897	0.705724	0.519258	0.429177	0.606251	0.406452	-0.1	0.77	-0.291	0.385	0.98	1.18	0.884	0.639	1.12	0.969	1.09	1.08	1.02	1.16	1.12	1.42	1.05	0.971	0.995	0.742	1.25	1.1	0.921	0.931	1.1	1.39	1.43	1.29	1.32	1.95	1.4	1.12	1.6	2.04	1.54	1.73	1.08
GNPDA1	P46926	Glucosamine-6-phosphate isomerase 1	0.906259	1	0.968467	1	1	0.791555	0.136	0.689	0.155	0.65	1.24	0.516	2.08	1.02	0.503	1.46	1.84	0.707	0.357	0.92	0.656	1.71	1.55	0.374	0.854	1.45	0.771	2.08	1.13	0.259	0.308	0.959	2.72	0.802	1.11	3.7	0.596	1.01	1.17	1.44	0.346	0.731	0.936
UTRN	P46939	Utrophin	0.900738	0.900392	0.656322	0.900374	1	0.36979	-0.236	0.484	-0.573	0.0655	0.87	0.895	0.925	0.7	1.04	0.506	1.15	0.821	0.883	0.884	0.787	1.01	1.19	0.904	0.982	1.12	0.804	1.14	1.25	0.86	0.833	0.513	1.61	0.984	1.06	1.61	0.917	0.841	0.916	1.58	1.38	2.6	0.78
IQGAP1	P46940	Ras GTPase-activating-like protein IQGAP1	0.290989	0.277743	0.603409	0.471861	0.677271	0.537069	0.155	0.65	0.509	0.11	1.09	1.01	1.17	1.6	0.767	1.05	0.935	1.07	1.03	0.499	0.438	0.917	0.314	1.01	1.56	1.12	1	0.248	0.393	0.367	0.183	0.218	0.297	0.382	0.253	1.89	0.525	0.271	0.248	0.618	0.451	1.09	0.412
CAPZA2	P47755	F-actin-capping protein subunit alpha-2	0.187651	0.667585	0.825901	0.302406	0.26618	0.932603	-0.155	0.65	-0.2	0.555	1.08	0.563	1.19	0.912	1.46	1.3	1.06	1.15	1.01	0.742	1.13	0.916	0.876	0.954	0.719	1.1	1.35	1.75	2.1	0.71	1.51	1.43	2.07	0.918	1.18	2.19	1.61	1.63	1.38	1.95	2.14	2.39	1.82
CAPZB	P47756	F-actin-capping protein subunit beta	0.727322	0.525962	0.0999803	0.486497	0.13147	0.319563	-0.6	0.051	-0.582	0.0604	0.61	0.391	0.825	0.55	0.753	0.606	0.537	0.61	0.455	0.681	1.25	0.75	0.886	0.947	1.4	1.09	0.674	0.809	0.89	0.743	0.984	1.43	0.98	1.46	0.39	1.02	1.46	0.731	1.43	1.49	1.81	1.79	0.835
UQCRFS1	P47985	Cytochrome b-c1 complex subunit Rieske, mitochondrial	0.848566	0.966731	0.93629	0.771448	0.630429	1	-0.318	0.34	-0.555	0.0767	0.689	0.572	1.16	0.188	0.87	0.754	0.587	0.85	0.912	0.0261	0.735	0.618	0.851	0.565	0.64	1.99	0.952	0.571	1.59	0.839	0.413	0.92	1.25	1.22	1.06	0.607	1.2	1.03	0.561	0.199	1.11	0.258	1.16
ATP5PO	P48047	ATP synthase subunit O, mitochondrial	0.563259	0.656376	0.644583	0.639439	0.522512	0.728663	-0.127	0.709	-0.464	0.151	0.722	0.778	1.23	0.576	1.1	0.516	0.138	1.09	1.05	0.655	1.1	1.44	1.06	0.705	0.632	1.54	1.07	1.25	1.4	0.967	1.06	1.41	1.15	1.71	1.2	0.304	1.52	1.69	0.848	1.17	1.18	3.43	2.05
GCLC	P48506	Glutamate--cysteine ligase catalytic subunit	1	1	1	1	1	0.963559	0.0455	0.894	0.227	0.502	1.23	2.8	0.707	0.36	0.278	1.59	1.66	0.936	0.431	1.08	2.02	0.45	0.706	1.76	0.553	0.364	1.62	0.965	0.418	0.558	0.967	1.91	0.535	0.428	1.19	4.18	0.432	0.209	1.42	1.95	1.12	0.911	0.406
GSS	P48637	Glutathione synthetase	0.323891	0.309275	0.323345	0.902905	0.756834	0.484839	-0.327	0.326	-0.627	0.0388	0.75	0.951	0.337	0.388	0.943	0.611	1.27	0.649	0.891	0.937	1.04	0.916	1.35	0.808	0.951	1.08	0.809	0.743	0.549	0.41	0.631	0.754	1.78	0.841	1.02	0.365	0.755	0.542	0.859	0.502	1.42	2.5	0.655
CCT5	P48643	T-complex protein 1 subunit epsilon	0.836965	0.857414	1	0.91253	0.868755	0.897535	-0.309	0.355	-0.364	0.272	0.842	1.16	0.684	0.554	0.729	0.718	1.2	0.675	1.1	1.06	0.896	0.766	1.04	1.21	0.909	0.955	0.884	0.671	0.792	0.838	0.783	0.874	1.1	1.18	1.04	1.08	0.981	0.527	0.977	0.623	1.23	0.976	0.931
NES	P48681	Nestin	0.668816	0.364514	0.519133	0.307537	0.959962	0.555376	0.5	0.117	0.5	0.117	1.11	1.27	0.839	1.54	0.904	1.22	0.909	0.709	0.73	0.918	0.629	1.03	0.952	1.86	0.717	0.752	0.718	0.817	0.507	0.705	0.581	0.68	1.18	0.979	0.726	1.64	0.465	0.342	0.724	0.824	0.929	1.43	0.314
HSPA13	P48723	Heat shock 70 kDa protein 13	0.366989	0.175264	0.294891	0.184458	0.236616	0.984048	-0.136	0.689	-0.4	0.223	1.35	0.498	0.853	0.349	3.56	1.67	1.17	0.425	0.604	0.819	1.8	1.32	1.4	1.25	0.445	0.553	1.35	1.56	0.762	1.49	1.2	1.3	0.934	0.507	1.87	2.25	1.6	0.536	1.36	2.06	1.79	4.47	0.464
IDH2	P48735	Isocitrate dehydrogenase [NADP], mitochondrial	0.905672	0.883213	1	0.801424	0.767564	0.985063	-0.4	0.223	-0.127	0.709	0.877	0.829	0.881	0.824	0.901	0.753	1.07	0.819	0.654	0.994	1.14	0.681	0.671	0.994	1.14	0.825	1.37	0.739	0.852	0.922	0.769	1.05	1.01	0.952	1.13	2.46	0.973	0.743	0.77	1.17	0.984	1.66	0.786
MARCKSL1	P49006	MARCKS-related protein	0.709466	0.891802	0.866921	1	0.798822	0.738127	0.455	0.16	0.255	0.45	1.18	1.4	1.83	0.659	1.29	0.925	0.975	1.25	1.21	0.844	1.26	2.58	1.1	1.8	0.847	0.318	0.941	0.971	1.28	0.98	1.08	0.907	1.14	1.29	1.3	0.91	1.34	1.86	0.675	0.783	1.12	0.997	1.32
ALDH9A1	P49189	4-trimethylaminobutyraldehyde dehydrogenase	1	0.870431	0.895181	0.685468	1	0.783849	0.273	0.417	0.0909	0.79	1.06	1.04	1	0.814	1.04	0.991	1.46	0.963	0.881	1.04	0.887	1.44	1.22	1.43	0.782	0.696	0.862	0.791	0.685	0.81	0.727	0.806	1.45	0.838	0.722	0.475	0.78	0.727	0.696	0.663	1.02	1.64	0.751
FASN	P49327	Fatty acid synthase	1	1	0.921247	1	0.894968	0.761525	-0.173	0.612	-0.218	0.519	1.04	1.29	0.779	0.887	0.997	1.29	1	0.87	0.86	0.936	1.16	0.969	0.934	0.931	1.01	1.12	0.999	1.33	1.07	1.23	0.971	1.6	1.17	1.17	1.4	2.52	1.44	0.846	1.29	1.54	1.27	2.15	0.862
CCT3	P49368	T-complex protein 1 subunit gamma	0.0632384	0.661013	0.235305	0.156214	0.676735	0.408777	-0.182	0.593	-0.282	0.401	0.826	0.406	0.792	0.451	1.19	1.19	0.93	0.463	0.425	0.562	1.4	0.505	1.74	1.26	0.444	0.425	1.13	1.56	0.58	1.2	0.927	1.31	0.773	1.65	0.698	0.345	1.56	0.478	1.42	2.2	1.76	0.219	0.596
TUFM	P49411	Elongation factor Tu, mitochondrial	0.599071	1	0.681762	0.866619	0.812189	1	0.0818	0.811	0.00909	0.979	1.02	0.76	1.6	1.16	0.889	0.93	0.772	0.975	0.843	0.686	0.757	0.999	0.776	0.676	0.765	1.92	0.864	0.94	1.43	1.32	1.52	1.04	0.964	0.965	1.04	1.36	1.06	1.68	0.978	1.48	0.664	2.84	1.5
AMPH	P49418	Amphiphysin	0.36877	0.796248	0.418816	0.0919226	0.702064	0.140409	0.3	0.37	0.291	0.385	1.11	1.51	1.51	0.812	0.707	1.14	0.948	1.42	1.14	1.2	1.45	1.65	1.25	0.829	1.22	0.48	1.22	1.67	1.37	1.51	0.824	1.85	2	2.13	1.69	0.548	1.71	1.4	1.61	1.2	2.36	0.889	1.44
ALDH7A1	P49419	Alpha-aminoadipic semialdehyde dehydrogenase	1	1	1	1	0.869404	1	-0.218	0.519	-0.155	0.65	0.896	1.69	0.681	0.178	0.204	1.36	1.26	0.231	1.42	1.87	1.72	0.277	0.473	0.709	1.05	1.49	1.28	1.16	1.34	0.804	0.816	1.07	1.07	1.4	0.548	1.63	1.34	0.881	1.19	0.717	1.99	1.97	1.17
INPP1	P49441	Inositol polyphosphate 1-phosphatase	0.871172	1	1	1	1	0.979675	0.236	0.484	0.364	0.272	1.23	1.89	0.68	1.24	0.578	2.18	0.793	0.279	0.438	1.37	1.75	0.782	0.966	1.46	0.522	0.538	1.51	1.79	0.966	1.25	1.2	0.646	1.39	1.74	0.878	4.23	0.546	1.12	1.22	1.92	1.51	1.12	1.3
AARS	P49588	Alanine--tRNA ligase, cytoplasmic	0.415796	0.150067	0.712339	0.0156742	0.696465	0.189072	-0.273	0.417	-0.345	0.298	0.987	1	1.41	0.853	0.947	1.03	0.677	1.4	1.54	1.24	1.28	1.58	1.08	0.274	1.03	1.12	1.5	0.809	1.42	1.28	1.05	1.63	0.949	1.51	1.79	3.02	1.7	1.17	1.19	0.797	1.32	1.74	1.2
SARS	P49591	Serine--tRNA ligase, cytoplasmic	1	1	1	0.899407	1	1	0.191	0.574	0.345	0.298	1.03	1.32	0.184	1.31	0.849	1.17	1.33	0.77	0.369	1.29	1.81	1.18	0.978	1.18	0.811	0.924	1.1	1.33	1.13	1.32	1.28	1.48	0.917	1.7	1.73	0.967	1.53	1.67	1.28	0.619	1.84	0.653	1.38
PPM1F	P49593	Protein phosphatase 1F	0.929037	1	0.947521	0.737118	1	0.294503	-0.218	0.519	-0.227	0.502	0.95	1.45	0.602	0.769	0.869	0.895	1.12	0.761	0.765	0.769	0.814	1.12	1.04	1.02	1.06	0.911	0.968	0.827	0.523	0.561	0.554	0.693	0.864	0.678	0.796	0.579	0.764	0.469	0.687	0.219	0.965	1.35	0.495
ACADVL	P49748	Very long-chain specific acyl-CoA dehydrogenase, mitochondrial	0.30744	0.320053	0.717507	0.506478	0.365686	0.637319	0.164	0.631	0.155	0.65	1.14	0.934	0.941	1.3	1.28	1.26	1.12	1.55	1.13	0.882	1.31	1.96	0.773	1.01	0.86	1.49	0.872	1.43	0.844	0.816	0.87	1.21	0.88	1.29	0.963	2.33	0.642	1.33	0.509	0.853	0.71	2.53	0.9
NDUFV1	P49821	NADH dehydrogenase [ubiquinone] flavoprotein 1, mitochondrial	0.59244	0.269615	0.601616	0.195605	0.542143	0.0295908	0.0273	0.937	0.155	0.65	1.02	0.989	1.92	0.636	0.828	0.547	1.18	0.517	0.487	0.363	0.699	0.639	0.94	1.42	1	0.676	0.962	2.59	2.97	0.822	1.92	0.531	1.12	0.747	0.545	2.1	0.646	2.14	0.979	3.22	0.666	8.4	2.57
ENTPD1	P49961	Ectonucleoside triphosphate diphosphohydrolase 1	0.959804	0.700901	0.910547	0.742943	0.757146	0.227035	-0.255	0.45	-0.427	0.19	0.772	0.491	1.14	0.706	1.28	0.621	0.393	0.459	0.669	0.428	0.831	0.832	1.25	0.827	1.4	0.767	0.76	0.587	0.187	0.148	0.246	0.249	0.234	0.127	0.296	1.48	0.155	0.192	0.148	0.588	0.235	0.397	0.128
GNAQ	P50148	Guanine nucleotide-binding protein G(q) subunit alpha	0.577451	0.335685	0.253082	0.666608	0.796612	0.81504	0.218	0.519	0.173	0.612	1.2	1.52	0.936	1.9	0.94	0.826	1.06	0.547	0.699	1.85	0.235	0.812	1.11	0.96	1.28	1.11	0.537	4.98	4.7	4.69	5.82	0.339	2.01	0.475	0.675	4.74	0.424	4.06	4.92	7.64	1.81	2.12	3.93
IDH3A	P50213	Isocitrate dehydrogenase [NAD] subunit alpha, mitochondrial	0.937904	0.792368	0.890019	0.971066	1	1	0.0182	0.958	-0.382	0.247	0.915	1.02	1.18	0.725	1.11	0.699	0.753	1.08	0.591	0.875	0.877	1.01	1.16	1.09	0.482	1.32	0.944	1.16	1.27	1.13	1.18	0.929	1.25	1.95	1.14	1.82	1.07	1.2	0.923	1.64	1.09	4.19	1.28
GDI2	P50395	Rab GDP dissociation inhibitor beta	1	1	0.684067	0.841828	0.924545	0.868032	0.0273	0.937	0.436	0.18	1.05	0.779	1.6	1.24	0.5	0.969	1.24	1.22	1.1	1.06	0.88	0.652	0.844	1.17	0.99	1.06	0.935	1.67	1.91	0.949	1.37	0.895	1.22	1.32	1.18	1.37	1.22	1.92	1.48	1.26	1.2	2.81	1.64
EMD	P50402	Emerin	1	1	0.58916	0.971067	0.708776	1	-0.309	0.355	-0.336	0.312	0.84	1.15	0.684	0.719	0.657	0.695	1.13	0.687	0.651	0.64	0.969	1.22	1.03	1.01	0.909	1.16	0.891	0.42	0.483	0.0948	0.44	0.724	0.868	0.656	0.773	0.572	0.642	0.468	0.6	0.41	0.67	1.43	0.459
CPT1A	P50416	Carnitine O-palmitoyltransferase 1, liver isoform	0.851358	0.972616	0.731875	0.771188	0.938973	1	0.373	0.259	0.336	0.312	1.28	2.06	1.15	0.825	1.4	1.2	1.06	0.85	0.998	1.3	1.87	1.77	0.663	1.69	0.905	0.552	1.19	0.673	0.712	1.05	0.568	1.15	1.19	1.16	0.852	5.87	1.13	0.769	0.815	1.65	0.985	1.46	0.945
SERPINB9	P50453	Serpin B9	0.0243651	0.0765343	0.0593128	0.796979	0.495395	0.811657	-0.555	0.0767	-0.573	0.0655	0.815	0.534	0.517	0.227	1.44	1.01	1.16	1.68	0.819	1.05	0.28	1.82	0.76	1.27	0.587	0.81	1.57	0.527	0.795	0.693	0.282	0.702	0.778	1.47	0.769	1.16	0.72	0.556	0.198	0.259	0.484	1.19	0.948
DNM2	P50570	Dynamin-2	0.107105	0.0731516	0.237504	0.345767	0.77441	0.816221	-0.645	0.032	-0.655	0.0289	0.817	0.609	0.836	0.684	0.831	1.01	0.933	0.947	1.08	1.12	0.776	1.28	1.09	0.361	1.21	1.32	1.02	0.511	0.951	1.09	1	1.68	1.27	1.42	1.47	0.218	1.2	1.09	1.53	1.03	1.25	1.98	0.729
BCAM	P50895	Basal cell adhesion molecule	0.904967	0.0767684	0.657292	0.719218	0.810926	0.925419	0.364	0.272	0.582	0.0604	1.19	1.16	1.35	1.28	1.07	1.38	0.905	1.09	1.12	0.827	1.12	0.965	1.07	1.32	1.76	0.167	0.685	0.109	0.159	0.273	0.144	0.245	0.179	0.226	0.294	0.467	0.352	0.204	0.244	0.402	0.367	0.232	0.278
RPL14	P50914	60S ribosomal protein L14	1	1	1	0.953375	0.994522	1	0.136	0.689	0.0727	0.832	1.04	2.04	0.488	0.976	1.11	1.18	0.475	0.788	0.257	0.648	1.98	0.839	0.594	1.77	0.274	0.5	1.87	2.45	0.588	0.498	0.599	0.703	0.99	1.43	1.27	2.83	1.41	0.502	0.678	1.85	0.827	1.84	0.34
CCT8	P50990	T-complex protein 1 subunit theta	0.919807	1	1	1	1	0.83507	-0.264	0.433	-0.309	0.355	0.852	0.885	1.14	0.505	0.895	0.944	0.742	0.878	1.01	1.26	1.01	0.453	1.23	0.524	1.34	0.665	1.24	1.08	0.635	0.782	0.831	1.06	1.89	1.42	1.24	1.44	1.32	0.958	1.31	1.56	1.23	0.999	0.574
CCT4	P50991	T-complex protein 1 subunit delta	1	0.953333	0.973932	0.968034	1	0.933632	0.0818	0.811	-0.255	0.45	0.969	1.09	0.833	0.775	1.16	0.85	1.1	0.944	0.889	1.18	1.19	0.851	1.39	0.991	1.02	0.611	0.987	0.978	0.644	0.963	0.788	1.16	1.58	1.02	0.921	1.49	0.943	0.602	1.07	0.856	1.15	1.22	0.921
ATP1A2	P50993	Sodium/potassium-transporting ATPase subunit alpha-2	0.907241	0.680102	1	0.781128	0.779466	1	-0.464	0.151	-0.536	0.089	0.88	0.753	1.09	0.651	0.901	0.853	1.03	0.864	0.996	0.616	1.1	0.863	0.938	0.92	0.693	1.34	1.11	0.681	1.36	1.17	0.988	1.17	1.43	1.57	1.27	0.638	1.52	0.816	1.01	0.779	1.6	2.85	1.61
ANXA11	P50995	Annexin A11	1	1	0.921484	1	1	1	0.109	0.75	-0.1	0.77	0.963	1.39	0.882	0.661	0.912	1.08	0.85	0.959	1.24	0.996	0.892	1.11	0.765	1.11	0.798	1.57	0.761	0.474	1.05	0.723	0.544	0.99	1.69	0.711	0.732	2.17	0.87	0.732	0.699	0.561	0.756	2.36	0.642
RAB5C	P51148	Ras-related protein Rab-5C	0.483147	0.329988	0.356149	0.491237	0.533609	0.941918	-0.245	0.467	-0.436	0.18	0.843	0.904	0.822	0.613	0.981	0.762	0.975	0.889	0.977	0.895	0.974	1.22	1.34	1	0.803	0.734	1.12	0.525	0.777	0.708	0.801	0.835	1.27	1.03	1.07	0.304	1.01	0.85	0.889	0.596	1.23	1.46	0.896
RAB7A	P51149	Ras-related protein Rab-7a	0.838618	0.175214	0.24578	0.418923	0.239371	0.381106	-0.473	0.142	-0.336	0.312	0.666	0.777	0.576	0.601	0.44	0.964	0.638	0.696	0.868	1.05	0.969	0.663	1.52	1	0.933	0.725	0.819	0.931	0.892	0.868	0.709	1.11	1.15	0.965	0.844	1.13	0.918	0.866	0.941	0.907	1.14	1.04	0.908
DUSP3	P51452	Dual specificity protein phosphatase 3	0.18045	0.013363	0.0179386	0.850552	0.618165	0.243491	-0.782	0.00447	-0.645	0.032	0.607	0.315	0.264	0.541	0.492	0.723	1.31	0.924	0.786	1.01	0.673	0.609	1.06	0.604	1.13	1.33	0.87	0.828	0.691	0.575	0.598	0.933	1.11	0.815	0.759	1.1	0.772	0.614	0.986	0.614	1.21	1.86	0.719
IDH3G	P51553	Isocitrate dehydrogenase [NAD] subunit gamma, mitochondrial	0.999697	1	1	0.945837	0.69206	0.766854	-0.436	0.18	-0.245	0.467	0.705	0.885	0.0988	0.814	0.362	0.878	1.19	0.661	0.891	0.928	1.3	0.179	0.258	0.845	0.68	1.9	1.31	0.702	0.9	1.26	0.759	1.11	1.32	1.5	0.999	0.654	1.7	0.734	0.88	0.981	1.05	1.15	0.696
GALK1	P51570	Galactokinase	0.495939	0.810982	0.580321	0.746589	0.519105	0.517309	-0.191	0.574	-0.245	0.467	0.596	0.843	1.21	0.205	0.324	0.195	0.8	0.554	0.96	0.241	0.719	0.954	1.89	0.884	0.956	0.293	0.977	0.302	0.413	0.156	0.234	0.977	0.378	0.227	0.701	2.07	0.303	0.167	0.483	0.988	0.254	0.438	0.184
ALDH5A1	P51649	Succinate-semialdehyde dehydrogenase, mitochondrial	0.188836	0.176369	0.266856	0.421901	0.249459	0.430465	-0.745	0.00845	-0.655	0.0289	0.731	0.783	0.521	0.666	0.758	0.872	0.785	0.849	0.945	0.91	1.03	0.598	0.804	0.94	0.778	1.52	0.958	0.966	0.925	1.03	0.964	1.15	1.49	1.27	1.17	0.277	1.1	0.858	0.807	0.562	1.4	2.84	1.08
HSD17B4	P51659	Peroxisomal multifunctional enzyme type 2	0.107419	0.297821	0.261569	0.311952	0.136067	0.537667	0.255	0.45	0	1	0.985	1.34	1.12	0.966	0.92	0.846	0.715	1.05	0.838	0.735	0.857	1.24	1.09	0.963	0.907	1.04	0.994	1.17	1.12	0.899	0.914	0.747	0.886	1.01	0.738	1.78	0.934	1.16	0.701	1.08	0.794	3.9	1.1
PSMD7	P51665	26S proteasome non-ATPase regulatory subunit 7	0.472999	0.472947	0.948741	0.908432	0.595114	0.51061	-0.0364	0.915	-0.373	0.259	0.898	1.3	0.931	0.793	0.94	0.548	0.875	0.821	0.658	0.729	0.689	1.27	1.1	0.949	1.1	1.01	0.837	0.655	0.77	0.912	0.708	0.799	1.26	0.959	0.899	2.84	1.02	0.892	0.869	1.03	0.927	1.68	0.759
SUOX	P51687	Sulfite oxidase, mitochondrial	0.221668	0.790718	0.291829	0.419769	0.671038	0.393688	-0.473	0.142	-0.636	0.0353	0.941	0.895	0.91	0.735	1.02	0.909	1.18	0.804	0.801	0.7	0.916	1.23	1.01	0.916	0.873	1.13	1.08	0.655	0.966	0.817	0.676	0.899	1.4	0.962	0.862	1.12	0.943	0.663	0.683	0.835	1.14	2.78	0.943
VAMP7	P51809	Vesicle-associated membrane protein 7	0.662102	0.770287	1	0.634327	0.717156	0.851699	-0.282	0.401	-0.3	0.37	0.811	0.825	0.239	0.997	0.918	0.68	1.21	0.616	0.55	0.957	0.987	1.05	1.46	0.946	0.678	0.935	0.982	2.48	0.894	1.24	0.894	1.21	2.26	0.963	1.38	1.45	1.03	0.239	0.428	1.05	1.97	2.67	0.428
HDGF	P51858	Hepatoma-derived growth factor	1	0.847479	0.965251	1	0.889252	1	0.255	0.45	0.118	0.729	1.06	1.43	0.822	1.06	1.14	1	0.933	1.09	1.26	0.941	1.07	1.49	1.29	1.32	1.16	0.394	0.839	0.749	0.434	0.965	0.646	1.16	0.755	0.893	0.805	4.83	1.11	0.904	0.499	0.838	0.874	1.63	0.893
NDUFA8	P51970	NADH dehydrogenase [ubiquinone] 1 alpha subcomplex subunit 8	0.488625	0.420987	0.661764	0.59841	0.466437	0.581325	-0.418	0.201	-0.673	0.0233	0.659	1.07	0.292	0.0911	1.02	0.783	0.698	0.741	0.979	0.724	1.03	0.309	0.857	0.921	0.59	1.4	1.23	0.973	1.67	1.58	1.05	1.08	1.57	1.59	1.2	0.924	1.54	1.22	0.858	0.426	1.76	0.293	1.75
PGD	P52209	6-phosphogluconate dehydrogenase, decarboxylating	0.993832	0.415344	0.72147	0.414639	0.768946	0.483261	-0.0727	0.832	0.0455	0.894	1.11	1.58	0.866	0.88	0.83	1.04	1.45	0.922	0.891	0.782	0.419	1.02	1.01	0.944	1.11	0.933	1.01	0.839	0.837	0.885	0.823	1.25	1.1	0.979	1.06	0.886	0.617	0.974	0.87	0.689	0.866	1.77	0.961
HNRNPM	P52272	Heterogeneous nuclear ribonucleoprotein M	0.916062	0.752351	1	0.844276	1	0.87221	-0.164	0.631	-0.155	0.65	0.774	0.405	1.12	0.843	0.64	1.16	0.488	0.6	0.939	0.746	1.26	1.12	1.61	0.714	0.792	1.08	0.799	0.703	0.507	0.865	0.994	1.47	0.355	0.275	1.07	1.09	1.26	0.825	0.858	0.897	0.786	0.402	0.806
RAP1GDS1	P52306	Rap1 GTPase-GDP dissociation stimulator 1	0.199121	0.235691	0.443973	0.7158	0.699047	0.667916	-0.191	0.574	-0.445	0.17	0.956	0.915	0.934	0.6	1.11	0.945	1.23	1.03	1.13	0.93	1.14	1.1	1.39	0.726	0.957	0.847	1.08	1.4	1.02	0.908	0.889	1.62	1.8	1.68	1.22	1.42	1.18	1.03	1.21	1.23	1.55	2.23	1.3
ARHGDIA	P52565	Rho GDP-dissociation inhibitor 1	0.753313	1	0.938526	1	0.680142	0.998007	0.0727	0.832	-0.2	0.555	1.4	1.98	0.682	0.714	2.66	0.85	1.52	0.806	1.33	1.57	0.767	0.53	0.395	0.344	1.09	1.88	1.29	0.196	1.09	1.04	0.789	0.789	0.688	1.53	0.362	1.26	1.55	0.98	2.81	2.24	1.82	0.688	1.57
ARHGDIB	P52566	Rho GDP-dissociation inhibitor 2	1	1	1	0.944102	1	1	0.155	0.65	0.0727	0.832	0.981	1.47	0.552	1.11	0.854	0.787	1.11	0.763	0.835	1.01	0.648	1.38	1.29	1.12	1.25	0.515	0.833	0.169	0.235	0.426	0.346	0.426	0.0789	0.0901	0.148	0.164	0.435	0.251	0.376	0.131	0.319	0.557	0.0671
RIDA	P52758	2-iminobutanoate/2-iminopropanoate deaminase	0.485751	0.685791	1	1	1	0.979958	0.327	0.326	0.255	0.45	1.24	1.06	2.37	1.17	1.54	0.541	0.789	0.64	1.46	0.349	1.34	1.24	0.893	1.63	0.484	0.929	1.06	2.29	1.05	0.453	1.65	0.745	2.2	1.33	1.32	4.35	1.13	2.24	0.343	3.76	0.586	5.9	2.45
CAPZA1	P52907	F-actin-capping protein subunit alpha-1	0.42127	0.80161	0.667252	0.810778	0.703746	0.710371	0.182	0.593	0.127	0.709	1.08	0.611	0.466	1.19	0.996	1.81	1.4	0.669	1.18	2.2	1.5	0.328	2.26	0.599	1.54	0.193	0.41	2.16	1.85	0.228	0.125	2.05	0.513	0.321	1.61	28.9	0.239	1.11	1.5	3.3	2.08	1.22	1.54
BLVRA	P53004	Biliverdin reductase A	0.745243	0.883663	0.694511	0.337655	0.584961	0.863836	0.164	0.631	0.173	0.612	1.19	1.73	0.877	0.826	0.968	1.36	1.38	0.94	1.01	1.14	1.15	0.36	1.08	1.04	1.11	0.805	0.97	0.694	0.952	1.31	0.599	1.06	0.907	0.99	0.975	0.483	1.04	0.491	0.835	0.159	0.736	0.133	0.64
ACLY	P53396	ATP-citrate synthase	0.209502	0.461112	0.464203	0.112072	0.129439	0.779606	-0.291	0.385	-0.118	0.729	1.14	0.424	1.09	0.777	1.33	1.98	1.27	1.01	0.966	0.683	0.691	1.38	0.613	0.671	1.28	1.02	1.41	0.389	0.573	0.449	0.695	0.952	1.56	1.61	1.61	3.66	1.2	0.393	0.659	0.824	1.7	1.27	0.361
SUCLG1	P53597	Succinate--CoA ligase [ADP/GDP-forming] subunit alpha, mitochondrial	0.960884	0.417591	1	0.466737	0.94053	1	-0.209	0.537	-0.518	0.102	0.894	0.779	1.08	0.812	1.07	0.575	1.05	1.32	1.22	1.08	0.791	1.41	1.22	0.0821	0.355	2.15	1.19	0.724	0.815	1.18	0.998	1.49	1.21	1.16	1.32	0.19	1.51	1.14	1.32	1.18	1.02	3.89	0.941
MVD	P53602	Diphosphomevalonate decarboxylase	1	0.978773	0.924597	1	0.806483	1	0.145	0.67	0.127	0.709	0.985	1.42	1.03	0.937	0.222	0.93	1.38	1.09	0.835	0.988	1.19	1.52	1.47	1.24	1.18	0.0856	1.02	0.841	0.884	0.981	1.04	1.18	1.53	1.23	1.07	0.67	1.25	0.744	1.22	0.145	1.1	0.278	0.651
COPA	P53621	Coatomer subunit alpha	0.612823	0.623374	0.444234	0.734249	0.791901	0.670082	-0.473	0.142	-0.527	0.0956	0.662	0.888	0.679	0.561	0.393	0.451	0.996	0.422	0.938	0.497	0.92	1.35	1.05	0.62	0.75	1.63	0.945	0.838	0.538	0.37	0.575	0.905	0.437	0.872	0.811	1.41	0.603	0.62	0.66	0.412	0.53	0.446	0.676
AP2S1	P53680	AP-2 complex subunit sigma	0.0184915	0.00498372	0.145601	0.024041	0.617137	0.824854	-0.645	0.032	-0.791	0.00375	0.814	0.809	0.706	0.651	0.892	0.896	0.929	1.01	0.945	0.93	0.968	0.993	1.08	0.55	0.933	1.5	0.94	0.743	0.932	1.11	0.892	1.02	1.68	1.26	1.37	0.0751	1.12	0.849	1.13	1.14	1.53	2.18	0.779
SEC24C	P53992	Protein transport protein Sec24C	0.996564	1	1	0.990992	1	1	-0.618	0.0426	-0.255	0.45	0.816	1.05	0.22	1.18	0.165	1.08	1.21	1.22	1.16	0.873	1.11	0.103	0.265	0.884	1.28	1.29	1.28	0.751	0.792	1.18	0.96	0.992	0.672	1.19	0.242	1.79	1.31	0.633	0.668	0.541	0.731	0.688	1.1
RARS	P54136	Arginine--tRNA ligase, cytoplasmic	0.764777	0.597477	0.529903	0.857875	0.733996	0.80629	-0.264	0.433	-0.509	0.11	0.809	0.939	0.792	0.744	0.791	0.605	0.982	0.717	0.679	0.528	0.959	0.867	1.12	0.822	0.669	1.53	0.864	1.39	0.629	0.673	0.469	0.67	1.09	0.707	0.699	3.61	0.785	0.359	0.481	1.36	0.776	1.09	0.632
CACNA2D1	P54289	Voltage-dependent calcium channel subunit alpha-2/delta-1	0.413872	0.705289	0.346444	0.500872	0.382171	0.332532	-0.255	0.45	-0.3	0.37	0.406	0.184	0.622	0.701	0.212	0.21	0.504	0.232	0.692	0.802	0.148	0.288	2.04	0.634	0.87	1.35	0.104	0.197	0.384	0.222	0.995	1.4	0.561	1.06	0.752	0.542	0.919	0.304	1.45	0.398	1.18	1.69	0.881
YARS	P54577	Tyrosine--tRNA ligase, cytoplasmic	1	0.795669	0.836601	0.538365	0.684598	0.827184	-0.0818	0.811	0.00909	0.979	1.14	1.24	0.811	0.709	0.838	1.82	1.44	0.742	1.06	0.7	1.38	1.33	0.696	0.551	1.17	1.21	1.37	0.52	0.932	1.05	0.731	1.28	1.56	1.22	1.29	2.39	1.32	1.07	1.14	1.09	1.09	1.17	0.803
USP14	P54578	Ubiquitin carboxyl-terminal hydrolase 14	1	1	1	1	1	0.882032	-0.0818	0.811	0.118	0.729	1.2	2.5	0.451	0.772	0.781	1.21	1.45	0.821	0.569	1.33	1.35	0.742	0.502	1.53	0.916	0.587	1.46	1.65	1.07	1.31	1.28	1.53	1.62	0.899	1.49	2.37	1.54	0.857	1.59	1.27	1.62	1.1	0.785
HSPA2	P54652	Heat shock-related 70 kDa protein 2	0.981253	0.927105	1	0.954812	1	1	0.6	0.051	0.264	0.433	1.12	1.32	1.37	0.754	1.28	1.17	0.852	1.15	1.1	1.39	1.29	0.895	1.18	1.14	1.07	0.536	1.07	1.3	1.29	1.04	0.719	1.13	1.45	1.07	1.32	0.979	1.27	0.827	0.9	1.27	1.16	0.403	0.926
BCAT1	P54687	Branched-chain-amino-acid aminotransferase, cytosolic	1	1	0.970391	0.943853	1	1	0.364	0.272	0.3	0.37	1.54	2.82	0.973	0.591	0.916	2.73	1.21	0.55	1.61	0.637	0.595	5.03	0.619	2.17	0.605	0.757	0.846	0.691	0.455	2.85	3.66	3.06	1.72	3.12	3.59	5.35	1.73	2.2	2.86	2.64	4.49	2.79	1.27
RAD23B	P54727	UV excision repair protein RAD23 homolog B	0.797704	0.404672	0.415039	0.528918	0.458269	0.492957	0.373	0.259	0.245	0.467	1.12	1.47	2.01	0.926	1.13	1.07	0.13	1.15	1.22	0.719	1.07	1.49	1.1	1.17	0.916	0.606	1.21	1.41	1.1	0.99	1.14	1.21	1.14	1.6	1.32	3.99	0.249	1.5	1.02	1.72	0.277	0.5	1.24
AK2	P54819	Adenylate kinase 2, mitochondrial	1	1	0.979196	1	0.935703	1	-0.209	0.537	0.127	0.709	0.974	1.07	0.885	0.936	0.658	0.927	1.37	0.881	1.33	0.963	0.892	1.4	0.988	1.14	1.11	0.743	1.02	0.0287	0.406	0.787	0.541	0.746	0.845	0.751	0.823	1.47	0.616	0.496	0.461	0.132	0.68	1.31	0.629
EIF5	P55010	Eukaryotic translation initiation factor 5	1	1	1	1	0.971005	1	0.00909	0.979	-0.418	0.201	1.02	1.95	0.374	0.802	0.974	1.17	0.831	0.993	1.02	0.858	0.745	0.166	1.53	0.213	0.874	1.49	0.895	1.07	0.758	1.09	0.97	1.16	0.724	1.16	1.7	1.09	1.42	0.591	0.906	1.2	0.996	1.86	0.525
SLC12A2	P55011	Solute carrier family 12 member 2	0.128693	0.050388	0.0245568	0.595363	0.821909	0.195259	-0.664	0.026	-0.709	0.0146	0.668	0.152	0.477	0.534	1	1.34	0.503	0.797	0.635	0.571	0.965	1	0.949	0.721	0.897	1.36	1.07	0.691	1.3	0.113	0.695	1.42	0.321	0.987	0.614	0.902	0.891	0.605	0.699	0.558	0.894	0.297	0.78
PLTP	P55058	Phospholipid transfer protein	0.313944	0.388564	0.2948	0.438134	0.151603	0.35894	0.0545	0.873	-0.2	0.555	2.12	9.16	0.872	0.782	0.749	0.682	0.494	0.917	0.45	0.795	0.826	0.892	1.25	0.673	1.24	1.03	0.802	1.27	0.581	0.789	0.535	0.965	1.25	1.3	0.684	7.4	0.787	0.587	0.38	1.75	0.571	2.2	1.02
CSE1L	P55060	Exportin-2	1	1	1	1	0.882548	0.940976	-0.391	0.235	-0.118	0.729	0.939	1.11	0.175	1.14	0.186	1.2	1.82	1.08	1.07	1.08	1.19	0.199	0.28	0.953	0.798	1.73	1.24	0.686	0.689	1.09	0.675	1.04	0.941	0.593	1.1	0.905	1.09	0.37	0.718	0.672	0.695	0.586	0.858
VCP	P55072	Transitional endoplasmic reticulum ATPase	0.0453408	0.0270638	0.123001	0.833617	0.414725	0.397766	0.636	0.0353	0.318	0.34	1.09	1.3	1.45	1.1	1.01	0.825	0.845	0.963	0.866	0.837	0.747	0.986	1.37	0.965	0.982	0.944	0.736	2.11	1.59	0.989	1.1	0.749	1.45	0.84	1	2.17	0.842	1.37	1.13	2.13	1.14	3.44	1.73
HADHB	P55084	Trifunctional enzyme subunit beta, mitochondrial	0.817453	1	0.971809	0.352184	1	0.945137	0.245	0.467	0.136	0.689	1.07	1.18	1.14	0.702	1.14	1	1.27	0.912	0.973	0.836	1.02	1.08	0.855	1.55	0.775	0.967	0.857	0.617	0.534	0.721	0.699	0.84	1.24	0.887	0.944	1.47	0.885	0.53	0.683	0.774	0.791	1.51	0.715
AQP4	P55087	Aquaporin-4	0.145549	0.3649	0.245747	0.227093	0.765539	0.441707	-0.0727	0.832	-0.236	0.484	0.77	0.744	0.133	0.474	1.32	1.1	0.853	0.332	0.639	1.25	0.81	0.519	1.88	1.35	1	0.0928	0.677	0.716	0.0658	0.282	0.91	0.959	0.497	0.28	0.337	0.557	0.735	0.337	0.938	1.05	1.23	0.122	0.26
MTTP	P55157	Microsomal triglyceride transfer protein large subunit	0.880155	0.323401	0.733755	0.0080135	0.151127	0.174488	0.145	0.67	0.0636	0.853	1.22	2.05	0.824	0.716	1.17	1.22	1.37	0.713	0.804	0.523	0.465	0.99	0.977	1.31	0.62	0.908	1.19	0.931	0.623	0.817	0.702	0.463	1.71	0.785	1.28	6.65	0.66	0.546	0.635	2.05	1.4	1.18	0.669
NAP1L1	P55209	Nucleosome assembly protein 1-like 1	0.872061	1	0.605735	0.926735	0.747388	0.853352	0.155	0.65	-0.164	0.631	1.07	1.6	2.11	0.339	1.16	0.472	0.739	0.997	0.69	0.891	0.233	1.04	1.17	0.2	1.44	1.63	0.561	1.06	0.219	2.28	0.853	0.937	1.35	0.372	0.0924	9.13	1.02	0.801	0.9	3.09	0.747	3.07	0.205
LAMB2	P55268	Laminin subunit beta-2	0.905549	0.948433	1	0.812049	1	0.796117	0.309	0.355	0.582	0.0604	1.2	1.09	1.42	1.26	0.869	1.04	1.55	1.18	1.21	0.783	0.838	1.5	1.08	1.11	1.65	0.35	0.817	0.153	0.171	0.161	0.148	0.22	0.147	0.216	0.176	0.36	0.149	0.257	0.127	0.311	0.154	0.489	0.118
NPEPPS	P55786	Puromycin-sensitive aminopeptidase	0.781141	0.932237	1	0.343274	0.853823	0.37593	0.209	0.537	-0.145	0.67	0.943	1.12	0.521	1.06	1.06	0.819	1.07	0.695	0.866	1.04	0.828	0.636	1.25	0.998	0.925	0.963	0.865	2.19	1.37	1.1	1.13	1.08	1.79	1.02	0.981	1.67	1.12	0.711	1.3	2.3	1.34	1.29	1.39
OXCT1	P55809	Succinyl-CoA:3-ketoacid coenzyme A transferase 1, mitochondrial	1	0.713675	0.637497	0.729615	0.757804	0.767365	0.3	0.37	0.209	0.537	1.43	0.587	4.43	1.3	1.07	0.746	0.428	0.589	0.903	1.47	0.531	0.639	0.453	1.76	0.36	2	0.431	3.63	3.45	1.27	2.89	0.309	1.55	1.35	0.141	1.73	0.321	5.54	2.49	9.04	1.45	15.6	3.97
EIF3B	P55884	Eukaryotic translation initiation factor 3 subunit B	0.856939	0.942747	0.534805	0.916998	0.396573	0.385736	-0.345	0.298	-0.345	0.298	0.581	1.19	0.412	0.286	0.366	0.657	0.58	0.404	0.299	0.967	0.902	0.477	1.67	1.28	0.688	0.444	0.908	0.981	0.296	0.329	0.494	0.676	0.965	0.536	0.981	2.35	0.884	0.799	0.722	1.31	0.492	1.49	0.413
FCGRT	P55899	IgG receptor FcRn large subunit p51	0.552609	0.820812	0.996163	0.480019	0.63193	0.873234	0.336	0.312	0.264	0.433	0.878	1.08	0.981	1.32	0.637	0.173	1.07	0.938	1.67	1.19	0.675	0.78	2.04	1.29	0.64	0.603	0.424	1.6	0.828	0.283	0.49	0.43	0.632	1.08	0.529	2.92	0.282	0.876	0.547	0.881	1.07	2.02	0.444
BID	P55957	BH3-interacting domain death agonist	0.949088	0.90924	0.815045	1	1	1	-0.127	0.709	-0.227	0.502	0.835	1.55	0.705	0.291	0.425	1.38	0.663	1.07	0.236	0.785	0.872	0.374	1.37	0.414	1.08	0.724	1.41	0.266	0.218	0.693	0.839	0.929	0.307	0.495	1.2	2.09	1.24	0.479	0.637	0.65	0.887	0.583	0.409
ATP5ME	P56385	ATP synthase subunit e, mitochondrial	0.231918	0.111691	0.289784	0.308735	0.737648	0.277368	-0.464	0.151	-0.6	0.051	0.879	0.757	0.961	0.676	0.99	1.07	0.818	1.28	1.26	0.767	1.19	1.4	0.945	0.813	0.762	1.37	1.11	0.963	1.22	1.14	1.04	1.21	1.65	1.72	1.71	0.165	1.41	1.09	0.764	0.47	1.57	2.69	1.39
FXYD7	P58549	FXYD domain-containing ion transport regulator 7	0.783866	0.643834	0.577124	0.918872	1	0.808514	-0.236	0.484	-0.7	0.0165	0.764	0.961	0.591	0.555	1.34	0.743	0.388	0.974	0.847	0.721	0.967	1.25	1.19	0.622	0.616	1.64	0.928	0.887	0.864	1.11	1.35	1.27	1.07	1.81	1.2	0.347	1.33	1.24	1.26	0.685	1.61	5.84	1.09
RAB15	P59190	Ras-related protein Rab-15	0.464334	0.570501	0.614357	0.93118	0.412851	0.525402	-0.209	0.537	-0.4	0.223	2.43	0.834	10.6	0.581	1.08	0.625	0.908	6.16	1.8	1.41	0.71	1.45	0.914	1.16	0.833	1.17	0.919	6.9	4.98	0.608	0.854	0.645	0.933	0.704	0.885	4.05	0.46	7.11	0.405	22.6	0.596	31	5.81
GNG2	P59768	Guanine nucleotide-binding protein G(I)/G(S)/G(O) subunit gamma-2	0.0425242	0.0747679	0.0334051	0.905472	1	1	-0.509	0.11	-0.536	0.089	0.795	0.637	0.421	0.512	1.02	0.837	1.34	0.926	0.951	1.85	0.768	0.696	1.23	0.885	1.29	0.696	0.897	1.91	0.928	0.702	0.974	0.985	2.93	0.994	1.09	0.145	0.957	0.898	2.51	1.23	2.56	1.65	1.12
TPI1	P60174	Triosephosphate isomerase	0.560303	1	0.447474	0.775331	0.77811	0.708941	0.418	0.201	0.0455	0.894	1.2	1.37	2.34	0.662	1.17	0.687	0.968	0.929	0.85	0.834	0.764	1.14	1.17	1.09	0.932	0.859	0.957	1.99	1.2	0.756	0.828	0.939	1.16	1.03	1	3.6	0.829	1.33	0.931	4.51	1.2	3.09	1.31
PLP1	P60201	Myelin proteolipid protein	0.551784	0.632149	0.576132	0.0413404	0.447298	0.984169	0.0545	0.873	-0.00909	0.979	1.02	0.758	2.45	0.923	0.726	0.761	0.504	1.2	0.879	0.957	1.01	0.93	0.78	0.681	0.46	1.99	1.09	0.451	2.92	1.31	1.28	1.13	0.585	1.6	1.36	0.411	1.5	1.08	1.75	1.15	1.3	5.93	1.75
MYL6	P60660	Myosin light polypeptide 6	1	0.781703	0.967214	0.599197	0.990246	0.776183	-0.0273	0.937	0.255	0.45	0.83	0.957	0.0245	0.993	0.941	0.876	1.19	0.967	0.927	0.776	0.702	1.16	0.81	1.57	1.36	0.442	0.817	0.422	0.358	0.345	0.345	0.329	0.499	0.392	0.303	0.14	0.286	0.358	0.333	0.54	0.408	0.0288	0.442
EIF4A1	P60842	Eukaryotic initiation factor 4A-I	1	1	0.880226	1	1	1	0.0455	0.894	0.355	0.285	0.986	1.08	0.826	1.14	0.808	0.961	1.1	0.827	1.22	0.883	0.736	1.24	0.969	1.24	0.974	0.936	0.882	0.354	0.605	0.748	0.45	0.708	0.644	0.617	0.751	0.305	0.598	0.541	0.463	0.177	0.369	0.968	0.546
PSMA6	P60900	Proteasome subunit alpha type-6	1	1	0.963362	0.9119	0.858297	1	0.0455	0.894	-0.136	0.689	1	1.69	1.08	0.672	0.835	0.175	1.56	1.06	0.392	0.452	0.715	1.45	1.13	0.279	1.52	1.12	0.949	0.695	0.77	0.666	1.04	0.673	1.04	0.896	0.794	1.41	0.537	0.873	0.376	0.665	0.805	2.03	1.15
CDC42	P60953	Cell division control protein 42 homolog	0.993246	1	1	0.897151	0.941166	1	-0.0909	0.79	-0.164	0.631	0.944	1.1	0.964	0.768	0.903	0.703	1.23	1.28	1.08	1.04	0.844	1.32	1.4	0.789	1.2	0.466	1.15	0.593	1.1	0.92	0.871	1.14	1.62	1.27	1.17	0.0342	1.19	0.938	1.31	0.544	1.73	0.491	0.836
RAB2A	P61019	Ras-related protein Rab-2A	0.883399	0.453835	0.809731	0.274816	0.926217	0.892185	0.0818	0.811	-0.145	0.67	0.933	0.706	1.19	0.771	1.18	0.839	0.912	1.21	1.04	1.39	1.07	1.19	1.8	1.23	0.804	0.816	0.348	1.94	1.44	1.31	1.36	1.55	2.32	1.65	1.67	2.81	1.54	1.62	1.67	0.824	2.22	0.519	1.91
RAB5B	P61020	Ras-related protein Rab-5B	0.324216	0.388096	0.130617	0.805813	0.412023	0.34231	-0.6	0.051	-0.836	0.00133	0.634	0.652	0.607	0.0594	1.09	0.689	0.707	0.0618	0.772	1.13	0.851	1.07	1.39	0.912	0.987	0.741	0.974	0.607	0.724	0.76	0.954	1.19	1.19	1.11	1.02	1.32	1	1.09	1.1	0.18	1.69	0.925	0.657
UBE2N	P61088	Ubiquitin-conjugating enzyme E2 N	0.23599	0.591964	0.429173	0.323795	0.269752	0.836258	0.345	0.298	0.382	0.247	0.981	1.54	1.2	0.956	0.508	0.885	0.796	0.681	0.879	1.01	0.711	1.96	1.16	1.04	1.28	0.804	0.71	2.15	1.34	1.75	0.844	1.32	0.614	1.85	0.264	2.71	1.05	1.16	1.14	3.02	1.37	1.07	1.29
RAB14	P61106	Ras-related protein Rab-14	1	0.86006	1	1	0.808361	0.908308	-0.191	0.574	-0.291	0.385	0.968	1.07	0.989	0.685	0.907	1.08	1.08	0.937	1.02	0.856	1.05	1.01	1.19	0.812	0.996	0.823	1.18	0.638	1.02	0.846	0.778	1.21	1.38	1.31	1.08	2.93	1.19	0.985	1.06	0.693	1.51	1.81	1.21
ACTR1A	P61163	Alpha-centractin	0.728472	0.93774	0.918975	0.945553	0.696408	1	-0.182	0.593	-0.436	0.18	0.836	1.41	0.882	0.642	0.995	0.897	0.189	1.17	1.03	0.949	1.02	0.994	0.972	0.57	1.13	1.17	1.16	0.961	0.948	0.596	0.771	1.19	0.946	1.01	0.976	0.978	1.03	0.995	1.41	1.1	1.13	0.353	1.33
RAP2B	P61225	Ras-related protein Rap-2b	0.725231	0.71998	0.958699	0.891577	1	1	-0.0182	0.958	0.0364	0.915	1.45	1.9	0.692	0.329	0.593	2.2	2.98	0.449	0.3	4.32	1.8	0.211	0.93	1.25	0.346	0.479	1.99	2.78	1.72	1.65	1.74	1.97	0.532	1.47	1.99	4.4	2.1	0.632	2.62	3.32	4.45	0.791	0.175
RPS3A	P61247	40S ribosomal protein S3a	0.37521	0.681539	0.354251	1	0.961279	0.837804	0.445	0.17	0.355	0.285	2.01	5.33	2.23	1.13	0.413	0.778	2.18	0.769	0.466	0.189	1.48	1.76	1.27	1.05	0.5	1.52	0.658	0.969	0.971	0.846	1.59	0.124	0.373	1.34	1.73	2.06	1.28	0.993	0.432	1.18	0.277	1.32	1.1
STX1B	P61266	Syntaxin-1B	0.567757	0.235748	0.180497	0.671243	0.953691	0.629431	-0.273	0.417	-0.591	0.0556	0.869	0.936	0.677	0.637	1.28	1.12	0.565	1.3	1.25	0.639	1.37	1.04	1.11	0.762	0.878	1	1.25	0.981	1.17	1.2	1.12	1.68	1.38	2.12	1.85	0.516	1.85	1.49	1.26	0.979	1.73	1.86	0.993
RPL15	P61313	60S ribosomal protein L15	0.994597	1	1	1	1	0.955516	-0.0273	0.937	0	1	0.873	1.01	1.29	0.31	0.242	0.936	1.44	0.741	0.864	0.794	1.07	1.02	1.13	0.974	0.935	0.938	1.02	0.535	0.628	0.789	0.0331	0.619	0.993	0.732	0.821	0.275	0.68	0.454	0.462	0.201	0.82	0.141	0.646
RPL27	P61353	60S ribosomal protein L27	0.984037	0.361343	0.440483	0.624741	1	1	0.345	0.298	0.209	0.537	2.63	1.82	5.4	0.607	1.01	5.33	1.59	0.874	0.643	0.61	1.06	2.06	1.16	1.01	0.682	1.09	1.05	0.761	0.832	0.786	1.87	0.478	1.29	0.471	0.5	21.7	0.525	2.08	0.634	2.74	0.815	1.77	0.718
ATP6V0D1	P61421	V-type proton ATPase subunit d 1	0.814338	0.987582	1	0.954485	0.888364	1	-0.145	0.67	-0.582	0.0604	0.831	0.828	0.932	0.639	1.12	0.607	0.859	1.17	0.981	0.824	0.612	0.678	1.3	0.938	0.758	1.29	0.704	2.42	1.72	1.01	1.92	0.807	1.26	0.805	0.813	1.63	0.86	2.61	1.4	3.97	0.968	3.87	2.09
PCBD1	P61457	Pterin-4-alpha-carbinolamine dehydratase	0.965948	1	1	1	1	1	0.218	0.519	0.0182	0.958	1.01	1.13	1.07	0.83	0.945	0.922	1.15	0.656	0.826	0.923	0.809	1.48	1.34	1.14	0.954	0.887	0.679	0.929	0.89	0.636	0.676	0.885	1.05	1.2	1.14	0.867	1.02	0.641	0.801	0.923	0.928	2.11	0.4
HSPE1	P61604	10 kDa heat shock protein, mitochondrial	0.495551	0.503298	0.913693	0.581078	0.509385	0.692819	0.445	0.17	0.164	0.631	1.6	2.12	3.36	0.663	1.45	1.27	0.75	1.3	1.01	0.683	1.33	2.34	1	1.21	0.756	0.926	1.1	3.33	3.05	0.794	2.11	1.64	1.13	2	1.4	1.43	1.35	4.59	1.21	5.42	1.3	6.95	3.42
LYZ	P61626	Lysozyme C	0.619218	0.553171	1	0.557945	0.57868	0.639619	-0.327	0.326	-0.464	0.151	0.383	0.206	0.0951	0.351	1.23	0.155	0.263	0.184	0.451	0.446	0.121	0.163	3.37	0.494	0.493	0.118	0.528	0.106	0.0782	0.235	0.238	0.387	0.13	0.2	0.125	1.76	0.165	0.356	0.116	0.517	0.493	0.536	0.303
STXBP1	P61764	Syntaxin-binding protein 1	0.624055	0.37782	0.59125	0.542227	0.704322	0.216368	0.127	0.709	-0.236	0.484	1.06	1.07	1.69	0.761	1.26	0.742	0.814	0.847	0.623	0.697	0.807	0.877	0.977	0.993	0.852	1.34	0.84	1.76	2.44	1.54	2.18	0.903	0.721	1.13	1.05	0.936	1.11	2.87	1.91	3.39	0.966	3.98	1.72
UFM1	P61960	Ubiquitin-fold modifier 1	0.137478	0.635161	0.230654	0.0441229	0.657739	0.104934	-0.155	0.65	-0.209	0.537	0.847	0.946	0.652	0.209	0.896	1.29	1.09	0.762	0.858	0.239	0.174	0.251	1.44	1.14	1.29	0.395	0.742	1.82	0.135	0.124	1.29	0.805	1.72	0.35	0.336	0.314	1.38	0.29	0.319	0.422	0.964	1.21	1.01
NUTF2	P61970	Nuclear transport factor 2	0.712085	1	1	0.8947	0.844544	0.917039	0.445	0.17	0.136	0.689	1.14	1.42	1.69	0.636	1.1	0.949	1.08	0.809	0.94	1.03	0.955	1.2	1.38	0.891	1.11	0.71	0.906	1.29	1.46	0.709	0.69	1.15	1.62	1.11	1.02	1.94	1.06	1.15	1.12	1.43	0.811	2.27	1.64
HNRNPK	P61978	Heterogeneous nuclear ribonucleoprotein K	0.924242	0.350806	0.467319	0.0953121	0.397915	0.555963	-0.6	0.051	-0.218	0.519	0.832	0.938	0.509	1.07	0.673	0.913	0.885	1.06	1.32	0.905	1.21	1.09	0.554	0.998	1.24	1.09	1.12	0.661	0.669	1.25	0.728	1.4	0.602	1	1.19	0.466	1.25	1.09	0.741	0.916	0.671	0.489	1.11
YWHAG	P61981	14-3-3 protein gamma	0.980498	0.418747	0.68466	0.558795	0.585511	0.469117	-0.373	0.259	-0.673	0.0233	0.713	0.919	0.689	0.537	1.04	0.708	0.383	0.749	0.752	1.1	0.766	0.995	1.13	0.884	0.509	1.19	1.29	1.14	0.987	0.755	1.17	1.21	1.18	1.19	1.06	0.679	0.986	1.28	1.29	0.876	1.09	2.92	1.28
RPS7	P62081	40S ribosomal protein S7	1	1	1	0.99797	1	1	-0.0727	0.832	-0.1	0.77	0.997	0.843	1.33	0.709	0.966	1.02	1.11	0.971	0.954	0.982	1.33	0.924	1.47	0.538	1.36	0.388	1.24	0.472	0.811	0.848	0.807	0.971	1.03	1.08	1.05	1.39	0.883	0.674	0.738	0.466	0.497	0.583	1.21
PPP1CA	P62136	Serine/threonine-protein phosphatase PP1-alpha catalytic subunit	0.811203	0.829361	0.689127	1	0.894541	0.629083	-0.227	0.502	0.2	0.555	0.807	1.27	0.342	0.654	0.312	0.578	1.69	0.328	0.571	0.182	1.18	0.318	0.278	1.5	1.37	0.618	1.22	0.944	0.91	1.13	0.722	0.992	2.44	1.42	1.22	5.01	1.32	1.19	1.06	1.49	1.57	0.54	1.54
NCS1	P62166	Neuronal calcium sensor 1	0.908854	1	0.780934	1	0.522388	0.54383	0.391	0.235	0.0455	0.894	1.38	1.82	2.06	0.357	1.66	1.55	0.851	2.28	1.79	1.4	1.18	0.77	0.983	0.699	0.877	1.07	1.37	1.61	2.25	1.43	1.87	1.84	4.18	3.44	2.38	2.37	1.17	3.08	1.72	1.98	2.77	4.52	2.35
PSMC1	P62191	26S proteasome regulatory subunit 4	0.544631	0.833971	0.527913	0.569872	0.627418	0.500046	0.427	0.19	0.127	0.709	1.8	2.52	0.646	1.12	3.54	1.27	1.72	0.908	1.45	1.55	1.47	1.25	0.685	2	0.564	1.14	0.608	0.895	1.22	1.08	0.553	1.08	1.26	0.638	1.5	5.19	0.915	1.01	1.1	1.63	0.569	2.85	3.95
PSMC5	P62195	26S proteasome regulatory subunit 8	1	0.896305	0.881473	1	1	0.853337	0.173	0.612	-0.164	0.631	1.15	1.38	1.12	0.726	1.08	0.91	1.69	0.78	0.994	0.745	0.829	1.48	0.987	0.709	0.76	1.59	0.959	0.449	0.537	0.832	0.62	0.898	0.92	1.03	0.918	1.96	0.879	0.683	0.859	1.21	0.813	1.54	0.797
RPS16	P62249	40S ribosomal protein S16	1	0.906684	0.198981	1	0.172082	0.145267	-0.436	0.18	-0.573	0.0655	0.726	0.641	0.925	0.573	0.728	0.563	0.928	0.747	0.773	0.78	0.755	0.568	1.3	0.884	0.783	1.19	0.837	1.08	0.611	0.578	0.617	0.767	0.818	0.665	0.558	3.62	0.609	0.865	0.414	1.45	0.581	0.597	1.26
YWHAE	P62258	14-3-3 protein epsilon	0.681775	0.924136	0.610424	0.799353	0.771288	1	0.109	0.75	0	1	1.1	0.816	2.09	0.846	1.06	0.757	1.06	0.614	0.841	1.1	0.843	0.908	1.26	1.19	0.908	0.608	1.03	3.27	2.26	0.952	2.42	1.11	1.16	1.29	1.49	2.9	1.24	2.98	2.02	5.51	1.4	1.28	4.34
RPS14	P62263	40S ribosomal protein S14	1	1	1	0.804687	1	0.921004	0.155	0.65	0.118	0.729	0.989	1.27	1.19	0.751	0.71	0.777	1.24	0.733	0.986	0.91	1.11	0.996	1.36	1.24	1.01	0.294	1.1	0.907	0.648	0.786	0.56	0.806	0.92	0.773	0.719	0.204	0.806	0.637	0.497	0.745	0.775	0.122	0.893
RPS23	P62266	40S ribosomal protein S23	1	0.983929	0.973692	1	1	0.96389	0.0909	0.79	-0.0818	0.811	1.19	1.87	0.677	0.412	2.47	0.632	1.05	1.26	0.615	1.18	0.651	0.767	0.704	1.32	1.35	0.338	1.29	5.04	1.23	0.639	1.56	2.52	1.24	0.695	0.365	6.68	3.19	1.72	0.525	1.34	1.82	2.36	2.8
RPS13	P62277	40S ribosomal protein S13	0.980031	1	1	1	1	0.937192	-0.00909	0.979	-0.0545	0.873	1.07	1.21	1.18	0.817	0.92	0.881	1.42	0.752	1.02	0.847	1.21	0.922	1.31	1.09	1.03	0.343	1.22	0.625	0.778	0.894	0.52	0.886	0.925	0.863	0.97	0.442	0.903	0.352	0.454	0.647	0.813	0.707	0.732
RPS11	P62280	40S ribosomal protein S11	0.380701	0.561468	0.638334	0.747677	0.421211	1	-0.0273	0.937	-0.0909	0.79	0.985	1.08	1.3	0.813	0.824	0.919	0.97	0.599	0.96	0.817	1.07	0.872	0.98	0.914	0.922	0.926	1.26	0.628	0.794	0.727	0.404	0.815	0.0709	0.686	0.675	0.2	0.731	0.483	0.384	0.801	0.608	0.819	0.839
LSM3	P62310	U6 snRNA-associated Sm-like protein LSm3	0.512172	0.913502	0.542528	0.932767	0.921149	1	-0.0455	0.894	-0.2	0.555	0.806	0.716	0.0729	0.939	1.43	0.982	0.692	0.745	0.79	0.794	1.03	2.28	1.99	1.14	0.946	0.0332	0.894	0.875	0.493	0.795	0.622	0.799	0.697	1.03	0.981	0.199	0.93	0.68	0.655	1.43	0.946	0.11	0.961
SNRPD2	P62316	Small nuclear ribonucleoprotein Sm D2	0.888313	1	0.766381	0.914757	1	1	0.273	0.417	0.0727	0.832	1.13	1.16	0.986	0.97	1.73	1.48	0.464	0.618	1.1	1.19	1.4	1.62	0.757	1.13	1.05	1.11	0.952	0.851	1.23	2.1	1.05	0.964	1.38	1.25	1.79	1.93	1.5	1.23	0.52	1.1	1.09	0.552	1.41
PSMC6	P62333	26S proteasome regulatory subunit 10B	0.646054	0.431118	0.439963	0.475642	0.547697	0.997661	-0.409	0.212	-0.0182	0.958	0.999	0.911	0.529	0.8	0.703	1.59	1.46	0.753	0.891	1.33	1.48	0.544	0.558	1.4	1.08	0.953	1.01	0.798	1.04	1.41	0.749	1.03	1.8	1.42	0.226	3.92	1.81	0.519	1.37	0.621	1.86	2.41	0.77
RPL7A	P62424	60S ribosomal protein L7a	0.880796	1	1	1	0.942429	0.863999	0.227	0.502	0.0727	0.832	1.18	1.49	0.693	1.45	1.14	0.552	1.77	0.525	0.921	0.478	1.13	1.57	1.17	0.953	0.618	1.1	1.16	0.479	1.53	0.7	0.674	0.507	1.39	1.78	0.553	42.2	0.408	0.712	0.323	2.04	0.673	6.17	0.555
ETF1	P62495	Eukaryotic peptide chain release factor subunit 1	0.900588	1	0.832982	0.654872	0.710276	0.991899	-0.0818	0.811	0.127	0.709	0.743	0.586	0.451	1.14	0.411	1.15	0.714	1.24	0.488	1.08	1.43	1.1	2	1.33	0.544	0.436	0.69	0.776	0.484	1.16	0.232	0.883	0.466	0.269	1.1	2.7	1.44	0.254	0.213	1.54	0.949	1.07	0.37
RPS4X	P62701	40S ribosomal protein S4, X isoform	0.934854	1	0.970546	1	1	1	-0.191	0.574	0.127	0.709	1.16	1.73	0.579	1.12	0.597	1.04	1.9	0.837	1.2	0.975	1.45	0.429	0.633	1.15	1.22	0.752	1.25	1.45	0.934	2.16	1.02	1.27	1.27	0.836	0.761	2.85	1.11	0.881	0.631	1.6	1.02	0.576	1.14
RHOB	P62745	Rho-related GTP-binding protein RhoB	0.266855	0.379898	0.202177	0.769739	0.773776	0.916298	-0.273	0.417	-0.491	0.125	0.919	0.954	0.811	0.587	1.03	0.89	1.24	1.08	0.909	0.961	1.05	0.962	1.2	0.805	0.998	0.85	1.15	0.771	1.11	1.01	0.966	1.21	1.97	1.35	1.22	0.0788	1.27	0.725	1.21	0.796	1.89	1.23	0.735
VSNL1	P62760	Visinin-like protein 1	0.761432	0.916389	1	0.933554	0.897441	0.424639	0.191	0.574	0.136	0.689	1.29	0.373	2.46	1.46	1.68	1.14	0.623	1.91	1.55	1.15	1.35	0.913	1.14	0.895	0.889	0.732	1.34	4.17	4.04	2.61	3.1	2.28	0.719	4.69	3.06	2.07	2.42	3.5	3.01	4.36	2.78	1.31	3.48
HIST1H4A	P62805	Histone H4	0.816288	0.998473	0.643117	0.780528	1	0.877061	-0.464	0.151	-0.2	0.555	0.795	0.588	0.0173	1.33	0.843	0.819	1.17	0.821	0.832	0.792	0.774	0.00309	0.002	0.787	1.62	1.73	0.863	0.418	0.505	0.896	0.406	0.634	0.48	0.556	0.531	0.0404	0.836	0.374	0.389	0.557	0.448	0.00578	0.755
RAN	P62826	GTP-binding nuclear protein Ran	0.392541	0.0525789	0.992431	0.364596	0.522253	0.287586	0.309	0.355	0.0273	0.937	0.909	1.18	0.858	0.952	1.01	0.573	0.89	0.761	0.578	0.698	0.48	0.728	1.72	1.1	0.901	0.629	0.643	1.08	0.468	0.582	0.697	0.632	0.953	0.706	0.608	2.19	0.593	0.628	0.756	1.64	0.848	1.79	1.11
RPL23	P62829	60S ribosomal protein L23	0.702605	0.454222	0.345254	0.924664	0.964598	0.878747	0.627	0.0388	0.364	0.272	1.19	1.71	1.73	0.914	0.997	0.629	1.19	0.96	0.981	0.648	1.07	1.52	1.6	1.41	0.783	0.734	0.471	1.17	1.36	0.952	0.656	1.09	0.998	0.997	0.77	3.15	0.759	1.02	0.612	2.48	0.874	1.09	0.931
RPS24	P62847	40S ribosomal protein S24	0.697681	1	0.731023	0.777807	0.784118	1	0.182	0.593	-0.218	0.519	1.28	2.68	1.12	0.417	1.74	0.465	1.23	1.22	0.652	0.756	0.745	0.888	1.06	0.763	1.12	1.14	0.912	1.35	0.693	0.52	0.574	0.593	0.964	0.689	1.92	7.75	1.99	0.607	0.724	1.59	0.632	1.04	0.385
RPS25	P62851	40S ribosomal protein S25	1	1	1	1	1	0.992286	-0.0273	0.937	-0.0273	0.937	1.04	1.1	1.23	0.847	0.875	0.974	1.22	0.911	1	0.949	1.33	0.797	1.35	1.15	1.08	0.197	1.22	0.806	0.726	0.81	0.655	0.909	0.894	0.916	0.859	2.29	0.904	0.658	0.594	0.746	0.839	0.149	1
RPS28	P62857	40S ribosomal protein S28	1	0.996826	1	1	1	1	-0.282	0.401	0.0636	0.853	0.98	0.871	1.16	0.735	0.836	1.02	1.26	0.844	0.944	0.693	1.35	0.782	0.882	1.37	0.979	0.346	1.43	1.21	0.832	1.24	0.892	0.98	1.09	1.1	1.24	0.915	1.17	0.56	0.734	0.96	1.3	0.8	0.973
GNB1	P62873	Guanine nucleotide-binding protein G(I)/G(S)/G(T) subunit beta-1	0.158152	0.103737	0.355446	0.347773	0.176238	0.294637	0.409	0.212	0.382	0.247	0.948	1.74	1.38	0.924	0.233	0.675	0.739	0.28	0.605	1.07	0.878	0.814	1.26	1.64	0.572	0.916	0.618	3.34	2.35	1.92	1.8	0.972	1.43	1.92	1.52	0.858	1.26	1.97	1.86	3.19	1.94	6.02	2.36
GNB2	P62879	Guanine nucleotide-binding protein G(I)/G(S)/G(T) subunit beta-2	0.698121	0.917994	0.913397	0.486468	1	0.991522	0.0818	0.811	-0.109	0.75	1.38	1.18	1.09	0.989	2.63	0.867	1.54	1.36	0.524	1.88	0.57	0.973	0.697	0.92	0.587	1.28	1.51	1.5	1.57	1.58	1.59	0.576	0.856	0.429	2.01	2.94	1.06	0.994	1.56	1.21	1.34	2.02	0.855
RPL31	P62899	60S ribosomal protein L31	0.923814	0.469138	0.499681	0.189274	0.377116	0.668971	0.518	0.102	0.0727	0.832	1.27	1.49	1.62	0.743	1.37	1.05	1.36	1.03	0.451	0.949	0.892	1.11	1.64	0.963	0.615	0.843	0.936	2.66	1.06	1.19	0.759	0.383	0.619	0.924	1.13	2.42	0.446	0.685	1.08	1.6	0.81	1.25	2.15
RPL10A	P62906	60S ribosomal protein L10a	1	0.566354	0.728495	0.632708	0.551018	0.847062	0.336	0.312	0.245	0.467	1.47	0.721	4.24	1.53	1.1	0.37	0.836	0.906	0.929	1.03	0.185	2.33	1.82	0.839	1.36	0.473	0.501	2.47	2.67	0.911	1.8	0.21	1.78	0.773	0.285	1.94	0.787	2.21	0.943	0.43	0.25	1.75	2.76
RPL11	P62913	60S ribosomal protein L11	0.791329	0.931142	0.809851	0.855879	0.782332	0.37152	-0.227	0.502	-0.118	0.729	0.849	0.491	1.6	0.673	0.519	0.78	1.03	0.579	0.706	0.705	0.704	0.813	1.58	0.911	0.937	0.825	0.744	1.23	0.824	0.598	0.687	0.615	0.736	0.745	0.643	1.58	0.672	0.87	0.535	1.46	0.694	1.54	1.38
RPL8	P62917	60S ribosomal protein L8	0.829884	0.801681	0.745122	1	0.786641	0.768977	0.191	0.574	0.173	0.612	1.19	0.93	1.34	1.06	1.04	0.948	1.82	0.909	0.737	0.692	0.998	1.34	1.59	0.839	1.25	0.342	0.979	0.657	0.83	0.98	0.716	0.826	1.08	0.93	0.991	0.125	0.921	0.423	0.6	1.31	0.987	0.329	1.07
PPIA	P62937	Peptidyl-prolyl cis-trans isomerase A	1	1	0.90965	0.896056	1	1	-0.227	0.502	0.127	0.709	0.999	1.22	0.469	1.06	0.685	1.34	1.21	1.22	1.38	1.33	1.33	0.299	0.541	1.4	1.04	0.571	1.44	1.76	1.26	1.35	1.32	1.56	0.665	1.52	1.51	0.111	1.59	1.43	1.48	1.39	1.48	0.357	1.69
GRB2	P62993	Growth factor receptor-bound protein 2	0.391455	0.167805	0.381544	0.42735	0.523979	0.873192	-0.1	0.77	-0.164	0.631	0.674	0.569	0.415	0.776	1.01	0.676	0.599	0.703	0.765	1.15	1.08	1.55	1.63	1.43	0.286	0.265	1.39	0.484	1.03	1.33	1.14	1.67	1.51	0.755	1.24	6.95	0.673	0.795	1.4	1.7	1.29	1.09	1.93
AP2B1	P63010	AP-2 complex subunit beta	0.0808923	0.342541	0.119179	0.583815	0.69545	0.677148	-0.6	0.051	-0.682	0.0208	0.829	0.666	0.712	0.335	0.933	1.08	1.25	1.24	0.611	1.32	1.11	0.218	1.02	0.611	0.724	1.34	1.3	1.22	1.69	1.18	1.35	1.55	2.03	1.75	1.54	1.1	1.4	1.59	1.7	1.85	1.88	1.8	1.31
GNAI1	P63096	Guanine nucleotide-binding protein G(i) subunit alpha-1	0.696757	0.409693	0.562287	0.492127	0.662995	0.402359	-0.355	0.285	-0.273	0.417	0.86	1.06	0.79	0.616	0.543	0.994	1.16	0.998	0.942	1.17	1.03	1.46	0.967	0.809	1.05	1.2	0.975	0.824	1.23	1.02	1.02	1.3	1.96	1.32	1.34	0.263	1.36	1.09	1.36	0.854	1.88	1.78	0.942
YWHAZ	P63104	14-3-3 protein zeta/delta	0.733214	0.676203	0.946227	0.648947	0.985858	0.717662	0.427	0.19	0.0182	0.958	1.07	1.29	1.19	0.9	1.06	0.697	1.25	0.791	0.773	1.03	0.769	1.16	1.29	0.97	0.906	0.933	0.899	2.52	2.39	1.3	2.36	1.05	2.51	1.43	1.35	2.59	1.1	2.95	2.1	3.19	1.58	2.31	3.1
PPP2R2A	P63151	Serine/threonine-protein phosphatase 2A 55 kDa regulatory subunit B alpha isoform	0.17834	0.778117	0.0192928	0.24035	0.0887822	0.0198882	-0.691	0.0186	-0.691	0.0186	0.591	0.508	0.638	0.218	0.816	0.501	0.863	0.9	0.177	0.193	0.674	0.567	1.21	1.03	0.996	0.856	0.906	0.821	0.598	0.833	0.209	0.768	0.976	0.986	0.933	1.45	0.489	0.124	0.749	1.25	1.05	0.593	0.847
GNG5	P63218	Guanine nucleotide-binding protein G(I)/G(S)/G(O) subunit gamma-5	0.430339	0.895816	0.948798	0.946477	0.640894	0.790109	-0.245	0.467	0.0182	0.958	0.745	0.714	0.874	1.05	0.809	0.202	0.815	0.845	0.925	0.813	0.751	1.13	1.11	1.68	1.14	0.104	0.97	0.611	0.186	0.365	0.568	0.752	0.636	0.519	0.585	0.382	0.854	0.546	0.454	1.04	0.671	0.265	0.755
SEC11A	P67812	Signal peptidase complex catalytic subunit SEC11A	0.788584	0.913807	0.943864	1	0.889522	0.833093	-0.182	0.593	-0.318	0.34	1.04	1.65	0.243	0.821	1.04	0.822	1.67	0.609	1.1	0.7	0.758	1.16	0.938	1.23	0.829	1.05	0.956	0.202	0.443	0.467	0.238	0.314	1.01	0.788	0.0953	2.35	0.157	0.312	0.256	0.537	0.737	0.34	0.258
TUBA4A	P68366	Tubulin alpha-4A chain	0.113386	0.0339121	0.388567	0.51092	0.982108	0.759381	-0.273	0.417	-0.709	0.0146	0.894	0.824	0.784	0.751	1.17	0.926	0.911	0.934	0.863	0.872	0.919	1.04	1.38	0.492	0.771	1.22	1.13	1.18	1.24	1.22	1.04	1.4	1.43	1.3	1.26	0.172	1.37	0.958	1.04	1.1	1.33	2.04	0.92
TUBB4B	P68371	Tubulin beta-4B chain	0.201406	0.0639853	0.168543	0.0395653	0.605699	0.0305962	0.445	0.17	0.227	0.502	1.64	2.9	2.95	0.67	1.29	0.757	1.29	0.552	0.438	0.321	0.263	0.703	1.2	1.55	0.789	0.678	0.783	4.86	1.47	0.297	1.6	0.288	0.503	0.587	0.394	1.38	0.612	4.01	1.66	10.3	0.421	11.6	3.22
PAFAH1B2	P68402	Platelet-activating factor acetylhydrolase IB subunit beta	1	0.823259	0.971291	0.839185	0.670349	1	0.327	0.326	0.473	0.142	1.29	2	0.0769	1.31	1.31	1.6	1.41	1.64	1.91	1.22	1.47	0.0386	0.0679	1.28	1.52	0.912	1.22	1.94	1.6	2.24	1.3	2.2	1.98	1.88	2.29	0.395	1.88	1.42	1.33	2.29	1.33	0.148	1.5
HBB	P68871	Hemoglobin subunit beta	0.158705	0.112961	0.131799	0.653454	0.670253	0.401169	0.591	0.0556	0.373	0.259	1.58	2.24	3.65	1.33	1.34	0.641	0.296	0.692	0.589	0.721	0.384	0.798	0.988	2.29	0.528	0.67	0.525	0.719	0.351	0.189	0.299	0.165	0.3	0.148	0.169	1.37	0.123	0.217	0.165	0.682	0.116	3.38	0.536
HBA1	P69905	Hemoglobin subunit alpha	0.565135	0.692233	0.455168	0.956205	0.939986	0.507281	0.145	0.67	0.373	0.259	1.57	5.04	0.425	1.03	0.658	0.73	1.52	0.864	0.737	0.425	0.449	0.448	0.397	2.43	0.556	0.715	0.905	0.362	0.249	0.16	0.195	0.303	0.378	0.282	0.0937	1.5	0.171	0.186	0.12	0.352	0.282	0.504	0.209
SIRPA	P78324	Tyrosine-protein phosphatase non-receptor type substrate 1	0.774986	0.606149	0.954109	0.757779	0.669318	0.53623	-0.409	0.212	-0.773	0.0053	0.72	0.848	0.803	0.439	0.903	0.483	0.842	0.778	0.654	0.845	0.729	1.01	0.983	0.58	0.746	1.6	1.09	0.915	1.19	0.602	0.748	0.754	1.29	1.26	0.89	0.63	0.902	0.7	1.01	1.1	1.51	5.17	0.901
DLG4	P78352	Disks large homolog 4	0.0115941	0.481547	0.368157	0.018299	0.45851	0.368523	-0.264	0.433	-0.409	0.212	0.954	0.681	0.767	0.703	1.04	1.17	1.36	0.781	0.62	0.868	0.638	0.879	1.57	0.37	1.26	1.08	0.718	0.69	0.797	0.769	1.27	1.1	2.6	1.57	0.828	0.188	0.924	0.836	1.05	1.24	2.13	2.7	0.816
CNTNAP1	P78357	Contactin-associated protein 1	0.581881	0.466483	0.681292	0.257693	0.869928	0.108963	0.2	0.555	-0.0182	0.958	1.06	1.44	1.03	0.974	0.869	0.746	1.3	1.25	1.27	1.24	1.43	1.14	1.29	0.824	0.8	1.01	1.07	2.3	3.28	2.11	2.23	1.29	1.85	1.44	1.49	3.35	2.11	3.53	1.66	3.55	1.99	3.46	3.3
CCT2	P78371	T-complex protein 1 subunit beta	0.017839	0.0773239	0.0243969	0.0580581	0.588049	0.0584335	-0.6	0.051	-0.582	0.0604	0.807	0.585	0.726	0.67	0.848	1.02	0.994	0.842	0.739	0.961	0.682	0.792	1.22	0.802	1.12	0.899	0.959	0.678	0.657	0.905	0.646	0.641	1.45	1.04	1.14	0.491	1.08	0.569	0.737	0.7	1.32	1.59	0.757
GSTO1	P78417	Glutathione S-transferase omega-1	0.188544	0.0288675	0.0393876	0.169659	0.285848	0.730593	0.673	0.0233	0.782	0.00447	1.91	2.82	2.41	1.73	0.894	1.6	2.02	0.467	0.491	1.33	1.54	0.558	0.696	2.03	0.479	0.416	1.38	1.94	1.08	2.14	1.63	1.9	1.01	1.71	1.81	0.908	2.04	1.03	1.61	1.77	1.87	2.66	1.41
PRKDC	P78527	DNA-dependent protein kinase catalytic subunit	0.7134	1	0.583225	0.564452	0.877085	0.519463	0.0273	0.937	-0.409	0.212	0.889	0.926	0.746	0.749	0.965	0.832	1.12	0.774	0.907	0.531	0.915	0.995	1.12	0.713	0.813	1.65	0.706	0.575	0.603	0.846	0.432	1.32	2.56	0.761	1.11	2.31	1.22	0.681	0.527	1.33	0.316	2.55	0.579
MAP1A	P78559	Microtubule-associated protein 1A	0.245284	0.115753	0.816701	0.803281	0.127844	0.121927	0.209	0.537	-0.0818	0.811	1.24	1.3	0.818	0.722	1.68	1.7	1.21	1.1	1.27	1.34	2.09	1.4	1.53	0.869	1.05	0.427	1.12	1.74	0.882	1.86	2.16	2.83	1.81	1.82	2.48	4.61	2.61	1.05	2.32	1.39	2.53	0.814	1.15
ABAT	P80404	4-aminobutyrate aminotransferase, mitochondrial	1	0.980175	0.944712	1	1	1	-0.0455	0.894	0.236	0.484	1.03	1.14	0.424	1.5	0.85	1.15	1.14	0.876	0.745	0.595	1.37	0.437	0.811	1.58	0.506	0.828	1.27	1.77	2.81	2.43	2.21	1.57	1.21	1.64	1.26	5.1	2.71	1.67	1.03	2.28	1.87	1.34	1.21
BASP1	P80723	Brain acid soluble protein 1	0.983384	0.937822	1	0.798308	1	1	0.418	0.201	0.2	0.555	1.26	1.68	1.66	0.473	2.34	0.917	0.519	1.68	1.08	0.811	1	3.04	0.792	1.48	0.814	0.444	1.47	1.49	1.79	1.03	1.6	1.32	1.06	2.4	1.41	0.509	1.25	2.04	1.46	1.33	1.86	1.47	1.72
MRPS34	P82930	28S ribosomal protein S34, mitochondrial	1	0.922577	0.989283	1	1	0.766775	-0.373	0.259	-0.136	0.689	0.556	0.566	0.239	0.909	0.708	0.731	0.18	0.423	0.925	0.0847	1.41	0.153	0.0472	0.815	0.284	1.55	2.3	0.135	0.302	0.975	0.95	1.17	0.14	1.67	1.03	2.64	1.09	0.629	0.249	0.197	0.797	1.12	0.594
ARF5	P84085	ADP-ribosylation factor 5	1	0.269027	0.271092	0.336043	0.448824	0.921913	-0.409	0.212	-0.445	0.17	0.665	0.386	1.08	0.572	0.834	0.817	0.301	1	0.862	0.707	0.923	1.44	1.33	0.879	0.958	0.849	0.984	0.864	0.843	0.879	0.882	1.1	1.38	1.33	1.19	1.82	1.24	1.1	0.79	1.18	1.04	1.83	0.815
RHOG	P84095	Rho-related GTP-binding protein RhoG	0.891346	1	1	1	0.960563	0.769764	-0.4	0.223	-0.209	0.537	0.888	0.792	1.02	0.834	0.874	1.07	0.744	0.751	0.779	0.903	0.932	1.21	1.06	1.09	0.904	0.804	1.14	0.136	0.784	0.611	0.691	0.778	0.648	0.912	0.747	0.604	0.909	0.469	0.905	0.878	0.728	1.08	0.752
HSPG2	P98160	Basement membrane-specific heparan sulfate proteoglycan core protein	0.464306	0.90733	0.63361	0.629085	0.700064	0.876795	0.518	0.102	0.627	0.0388	1.28	1	1.91	1.38	1.11	1.13	1.14	1.05	1.18	0.795	0.785	1.38	1.14	1.83	0.87	0.326	0.83	0.239	0.278	0.215	0.355	0.268	0.234	0.311	0.26	1.32	0.216	0.292	0.164	0.843	0.279	0.505	0.203
SLC25A3	Q00325	Phosphate carrier protein, mitochondrial	0.535321	0.429725	0.925608	0.526997	0.900054	0.574358	0.455	0.16	0.145	0.67	2.1	0.875	6.45	2.51	2.18	0.0809	0.487	1.87	1.1	0.656	1.44	1.85	2.06	0.25	0.128	1.85	0.709	2.85	7.89	5.04	4.94	0.904	2	2.62	1.32	0.785	2.65	6.16	3.29	2.38	2.11	17.1	7.23
HDLBP	Q00341	Vigilin	1	0.988671	1	1	1	1	0.127	0.709	0.373	0.259	1.08	0.0689	1.82	1.2	0.965	0.973	1.47	1.22	1.1	0.637	0.704	1.52	1.17	1	1.69	0.413	0.724	0.17	0.231	0.111	0.163	0.158	0.0606	0.242	0.162	0.405	0.195	0.161	0.126	0.0691	0.122	0.324	0.121
PURA	Q00577	Transcriptional activator protein Pur-alpha	0.710336	0.639326	1	0.761372	0.582171	1	-0.318	0.34	-0.573	0.0655	0.793	0.845	0.752	0.596	0.939	1.01	0.61	0.739	0.899	0.931	0.98	0.516	0.76	0.701	0.748	1.71	1.08	0.821	0.629	0.955	0.871	0.942	0.704	1.23	1.31	0.802	1.29	1.12	0.699	1.36	0.772	1.33	0.993
CLTC	Q00610	Clathrin heavy chain 1	0.231666	0.327525	0.175004	0.961421	1	1	0.682	0.0208	0.209	0.537	1.23	1.65	1.8	1.01	1.19	0.823	0.902	0.829	1.15	0.96	1.21	0.74	1.5	0.828	0.821	1.17	0.687	2.11	2.37	1.3	1.68	0.644	1.34	1.35	1.23	5.52	1.09	2.24	1.04	7.19	1.23	4.8	1.48
SORD	Q00796	Sorbitol dehydrogenase	0.90268	1	1	1	0.861792	1	-0.218	0.519	-0.155	0.65	1.01	1.33	0.508	0.872	0.779	0.0807	2.47	1.32	1.26	1.1	0.157	0.115	0.681	0.47	1.2	1.11	1.54	0.522	0.616	0.677	0.517	1.11	1.17	0.8	0.629	0.344	0.66	0.477	0.146	0.428	0.821	0.85	0.855
HNRNPU	Q00839	Heterogeneous nuclear ribonucleoprotein U	0.979611	1	1	1	1	1	-0.127	0.709	0.127	0.709	0.882	0.419	0.728	1.51	0.429	1.42	0.779	0.617	0.578	1.49	1.53	0.651	1.03	1.33	0.653	1.36	0.626	0.699	0.423	1.47	1.49	1.92	0.323	1.06	1.68	1.5	2.37	0.99	0.527	0.64	0.359	0.464	0.522
SPTBN1	Q01082	Spectrin beta chain, non-erythrocytic 1	1	0.973241	1	1	1	1	0.209	0.537	-0.2	0.555	1.05	1	1.34	0.704	1.17	0.881	1.19	0.991	0.912	1.02	0.933	1.19	1.23	0.918	0.92	0.987	0.946	1.35	1.43	1.03	1.17	1.03	1.48	1.19	1.15	0.582	1.13	1.42	1.16	1.7	1.45	2.96	1.17
ANK2	Q01484	Ankyrin-2	0.259497	0.416619	0.496081	0.759435	0.329404	0.398266	-0.118	0.729	-0.345	0.298	0.96	1.1	0.723	0.685	1.1	1.03	1.13	0.894	1.2	1.12	1.27	1.05	1.13	0.723	1.15	0.985	1.01	1.17	1.01	1.16	1.16	1.41	1.7	1.58	1.64	1.62	1.58	1.15	1.28	1.12	1.93	1.78	0.766
CAP1	Q01518	Adenylyl cyclase-associated protein 1	0.87651	1	1	1	1	0.741134	0.264	0.433	0.327	0.326	1.15	1.59	0.724	1	0.908	1.21	1.47	0.588	0.616	1.18	1.08	1.21	1.13	1.44	0.719	0.549	1.16	0.983	0.88	0.73	0.777	0.84	0.839	1.04	0.979	0.654	0.924	0.761	1	1.08	1.31	1.37	0.975
SLC7A5	Q01650	Large neutral amino acids transporter small subunit 1	1	1	1	0.959903	0.948752	1	0.309	0.355	0.164	0.631	1.24	1.74	1.1	0.963	1.47	0.73	1.43	1.37	1.33	0.976	1.17	1.15	0.352	1.39	1.44	1.19	0.625	0.564	0.912	0.848	0.684	0.403	1.32	0.839	1.06	1.06	0.879	0.756	0.849	0.502	0.335	1.76	0.584
PFKP	Q01813	ATP-dependent 6-phosphofructokinase, platelet type	0.349738	0.297271	0.268373	0.303824	0.832745	0.509047	-0.536	0.089	-0.782	0.00447	0.816	0.763	0.772	0.254	0.998	1.25	0.863	0.802	0.625	0.797	1.16	0.929	1.26	0.445	0.923	1.35	1.02	1.26	1.29	1.12	1.31	1.28	1.37	1.04	1.2	2.41	0.903	1.36	1.7	2.04	1.31	3.99	1
ATP2B2	Q01814	Plasma membrane calcium-transporting ATPase 2	1	1	1	0.974751	1	1	-0.0182	0.958	-0.264	0.433	0.803	1.35	0.822	0.322	1.18	0.589	0.553	0.832	0.773	0.351	0.738	1.21	0.734	1.58	0.471	1.03	1.18	2.59	1.13	2.63	3.42	4.63	0.735	1.15	0.958	3.98	4.52	1.4	0.896	3.71	0.818	2.99	1.7
TAGLN	Q01995	Transgelin	1	1	1	0.959242	1	1	0.355	0.285	-0.136	0.689	1.14	1.06	2.3	0.624	1.57	0.532	0.769	1.11	0.784	1.12	0.944	0.897	1.82	0.713	0.63	1.36	0.473	1.35	0.614	0.861	0.381	1.13	2.01	0.637	1.95	25.4	0.947	0.717	1.12	1.15	1.14	2.76	0.515
PRKCE	Q02156	Protein kinase C epsilon type	0.657452	0.882382	0.604257	0.756261	0.891205	1	0.0455	0.894	0.145	0.67	1.41	1.9	1.14	0.817	1.08	1.35	2.16	1.07	0.704	1.74	1.36	1.32	0.724	0.376	1.51	1.19	1.2	1.06	0.982	1.55	1.44	2.18	2.52	1.76	1.75	4.45	2.04	1.12	1.65	1.82	1.77	0.637	1.33
OGDH	Q02218	2-oxoglutarate dehydrogenase, mitochondrial	0.899969	1	1	0.727508	0.997713	1	-0.309	0.355	0	1	0.909	1.1	0.581	0.776	0.451	1.66	0.882	0.655	1.31	1.47	2.38	0.339	0.563	0.597	0.634	1.21	1.99	1.17	0.473	2.16	1.47	2.03	0.75	2	3.58	2.08	2.71	0.22	1.03	1.14	2.05	0.797	0.764
ALDH6A1	Q02252	Methylmalonate-semialdehyde dehydrogenase [acylating], mitochondrial	0.500243	0.541688	0.980664	1	0.461947	0.525641	0.173	0.612	0.209	0.537	1.13	0.946	1.1	0.965	1.3	1.63	0.846	1.59	0.923	1.7	1.21	1.03	0.877	1.23	0.678	0.725	1.49	0.831	1.92	0.986	1.51	1.25	0.7	1.15	1.09	2.86	1.05	1.68	1.22	2.77	0.786	2.4	2.37
BDH1	Q02338	D-beta-hydroxybutyrate dehydrogenase, mitochondrial	0.77189	1	0.919905	1	0.783957	1	-0.164	0.631	-0.509	0.11	0.8	1.63	0.452	0.481	0.742	0.448	1.05	0.663	0.775	0.451	0.582	0.674	0.676	0.563	0.646	2.54	0.574	0.744	0.697	0.59	0.393	0.373	1.11	0.545	0.635	3.29	0.46	0.433	0.361	0.961	0.813	1.03	0.392
RPL18A	Q02543	60S ribosomal protein L18a	0.654864	0.690675	0.533332	0.871937	0.571679	0.524171	0.373	0.259	0.0818	0.811	1.05	1.41	1.89	0.688	0.831	0.2	1.28	1.13	1.09	1.21	1.17	1.44	1.56	0.812	1.29	0.752	0.589	0.71	0.978	0.786	0.821	0.551	0.386	0.45	0.329	0.563	0.995	0.8	0.431	1.13	1.4	1.21	1.24
MAP2K1	Q02750	Dual specificity mitogen-activated protein kinase kinase 1	0.431154	0.00319263	0.639178	0.694946	0.839306	0.752814	-0.473	0.142	-0.427	0.19	0.99	0.783	0.766	0.755	0.734	0.962	1.94	1.01	1.17	1.25	1.02	0.981	1.14	0.297	1.21	1.36	0.989	0.513	0.886	1.25	0.674	1.43	2.14	1.14	1.6	0.689	1.16	0.746	1.27	0.945	1.18	1.19	0.523
FKBP4	Q02790	Peptidyl-prolyl cis-trans isomerase FKBP4	0.664838	0.635065	0.219021	0.527936	0.135405	0.178127	-0.582	0.0604	-0.736	0.00976	0.441	0.122	0.77	0.628	0.94	0.0784	0.108	0.789	0.557	0.797	0.0525	1.08	1.38	0.798	0.955	0.894	0.969	0.828	0.863	0.471	0.781	1.21	0.868	1.19	0.738	1.49	1.27	0.712	1.01	1.19	0.924	1.99	1.06
NUCB1	Q02818	Nucleobindin-1	0.264059	0.320679	0.227894	0.0419311	0.131756	0.639747	-0.591	0.0556	-0.345	0.298	0.405	0.684	0.175	0.742	0.293	0.152	0.383	0.887	1.11	0.985	0.992	0.277	0.336	0.978	0.738	2.18	0.771	0.251	0.184	0.527	0.092	0.447	0.298	0.793	1.16	2.37	0.688	0.0945	0.219	0.591	1.01	0.478	0.517
RPL6	Q02878	60S ribosomal protein L6	0.510498	0.253479	0.333847	0.48688	0.352784	0.803334	0.291	0.385	0.418	0.201	1.55	1.38	0.979	1.78	1.44	1.19	2.54	0.711	0.423	1.44	1.28	0.807	0.659	1.34	0.65	0.613	1.74	1.3	1.71	1.46	0.628	1.2	0.584	0.927	1.05	2.53	1.07	0.644	0.617	2.23	1.15	1.01	0.849
TOP2B	Q02880	DNA topoisomerase 2-beta	0.278641	0.25717	0.209521	0.494032	0.971318	0.366598	0.427	0.19	0.545	0.0827	1.41	2.19	1.19	2.07	0.979	0.474	1.58	1.22	1.17	1.97	1.14	0.908	0.995	1.3	0.849	0.434	1.42	0.325	2.54	2.18	1.7	0.931	0.746	2.29	1.13	10.4	0.203	2.36	0.523	3.04	0.575	2.34	2.03
AKAP12	Q02952	A-kinase anchor protein 12	1	0.740244	0.681801	0.686652	0.787279	0.770199	0.173	0.612	-0.0727	0.832	1.19	1.19	1.07	0.481	1.15	0.894	2.36	0.903	1.04	0.86	0.965	1.58	1.2	1.18	1.08	0.768	0.768	0.783	0.803	0.68	0.792	1.22	0.478	1.18	1.42	1.91	0.925	0.834	1.25	1.41	1.3	0.993	1.2
ACY1	Q03154	Aminoacylase-1	1	1	1	0.998041	1	1	0.0545	0.873	0.0909	0.79	0.898	0.376	1.45	1.09	0.848	0.299	1.32	0.91	1.15	0.66	0.889	0.506	1.39	1.38	1.56	0.598	0.0702	0.363	0.156	0.813	0.323	0.226	1.19	1.13	0.916	1.67	0.44	1.19	0.567	0.46	1.53	0.475	0.965
LMNB2	Q03252	Lamin-B2	0.923904	1	1	0.878208	0.845378	0.863752	-0.2	0.555	-0.382	0.247	0.88	0.706	1.18	0.561	0.87	0.939	1.02	0.571	1.01	0.812	1.15	1.65	1.36	0.554	1.25	1.13	0.709	0.369	0.891	1.07	0.926	0.947	0.49	1.18	0.817	0.713	1.15	1.11	0.555	0.273	0.462	0.546	1.16
EIF4G1	Q04637	Eukaryotic translation initiation factor 4 gamma 1	1	1	1	0.970419	1	1	-0.0909	0.79	0.145	0.67	1.06	0.776	0.801	1.58	1.37	1.14	0.687	1.28	1.31	1.2	0.81	0.766	0.435	1.63	1.16	0.943	0.837	1.38	0.457	1.19	0.79	1.15	1.62	0.51	1.55	4.24	1.44	0.795	0.876	1.72	0.768	1.22	0.737
KRT17	Q04695	Keratin, type I cytoskeletal 17	1	0.749516	0.863956	1	0.702225	0.758005	-0.0364	0.915	-0.373	0.259	0.995	0.578	0.976	1.01	1.75	0.984	0.676	1.04	0.622	0.993	0.54	0.706	1.22	0.532	0.675	1.86	0.714	0.321	0.701	0.661	0.377	0.461	0.421	1.07	0.743	1.58	0.764	0.873	0.241	1.68	0.641	0.547	1.95
SSBP1	Q04837	Single-stranded DNA-binding protein, mitochondrial	0.849588	0.92993	0.863021	0.912612	0.799407	1	-0.127	0.709	-0.582	0.0604	0.895	1.14	0.782	0.637	0.923	0.82	1.07	0.732	0.827	0.646	1	0.997	1.17	0.726	0.779	1.47	0.858	1.02	0.754	1.05	0.936	0.868	1.89	1.25	1.11	0.095	1.09	0.801	0.809	0.804	1.38	3.41	0.751
YWHAH	Q04917	14-3-3 protein eta	0.605749	0.414642	0.282018	0.70878	0.710219	0.646042	-0.373	0.259	-0.818	0.00208	0.741	0.774	0.742	0.514	1.19	0.539	0.684	0.718	0.86	1.28	0.66	0.872	1.43	0.705	0.808	1.03	1.03	1.18	0.732	0.935	1.08	1.02	1.33	0.925	1.05	0.276	0.886	1.05	1.46	1.12	1.2	1.83	1.04
DNM1	Q05193	Dynamin-1	0.0811693	0.00170666	0.107728	0.117095	0.48442	0.837991	-0.627	0.0388	-0.691	0.0186	0.71	0.517	0.582	0.679	0.836	0.966	0.677	1.09	1.13	1.07	0.842	1.08	1.14	0.242	1.14	1.48	1.01	0.495	0.924	1.19	0.985	1.61	1.35	1.41	1.71	0.423	1.27	0.963	1.36	0.899	1.28	0.896	0.703
KDSR	Q06136	3-ketodihydrosphingosine reductase	0.556039	0.658877	0.553213	0.560224	0.849989	0.886509	-0.164	0.631	-0.127	0.709	1.14	0.358	3.73	0.954	0.461	0.991	0.339	1.31	1.15	0.787	0.243	1.32	1.03	1.44	0.285	1.19	1.05	0.376	1.03	0.724	0.146	0.175	0.971	0.867	1.06	1.96	1.04	0.851	0.0946	0.589	0.742	1.67	0.141
AOX1	Q06278	Aldehyde oxidase	0.553288	0.490551	0.365563	0.932982	0.307251	0.707747	0.309	0.355	0.491	0.125	2.64	6.96	0.953	2	0.81	1.63	3.46	1.39	0.677	1.07	1.1	0.188	0.762	1.08	0.289	0.999	1.87	0.639	0.247	0.367	0.269	0.0573	0.137	0.0662	0.33	0.799	0.275	0.54	0.112	0.602	0.439	1.1	0.352
PSME1	Q06323	Proteasome activator complex subunit 1	0.853637	0.806368	1	0.803953	0.95189	0.895944	0.327	0.326	0.636	0.0353	1.69	4.12	0.617	1.62	0.214	1.58	2.02	1.22	1.04	1.54	1.3	0.154	0.321	2.04	1.48	0.188	0.97	0.963	0.64	1.11	0.803	0.157	1.2	1.13	0.929	1.36	0.763	0.105	0.911	0.862	0.186	0.527	0.821
PRDX1	Q06830	Peroxiredoxin-1	0.3838	0.319545	0.622045	0.510849	0.332526	0.746706	0.736	0.00976	0.382	0.247	1.32	1.34	2.03	1.09	1.36	1.02	1.11	1.13	0.944	0.994	0.912	1.22	1.24	1.22	0.974	0.564	1	1.61	1.54	0.975	1.13	0.93	1.08	0.825	0.823	0.496	0.825	1.37	1.02	1.91	0.96	1.48	1.5
RPL18	Q07020	60S ribosomal protein L18	0.929257	1	0.897598	1	0.9001	1	0.282	0.401	0.391	0.235	1.12	1.02	1.17	1.37	1.05	0.181	1.94	1.27	0.913	1.38	1.52	1.08	0.965	0.909	1.56	0.572	0.992	1.43	1.48	0.984	0.844	1.69	1.78	1.33	1.47	1.51	1.63	0.802	0.89	1.61	1.54	0.465	1.39
C1QBP	Q07021	Complement component 1 Q subcomponent-binding protein, mitochondrial	0.687868	0.6147	0.759935	0.723391	0.844163	0.845437	0.0727	0.832	-0.473	0.142	0.942	1.05	0.939	0.492	1.65	0.79	0.729	0.969	0.979	0.632	0.789	0.0432	0.973	0.891	0.785	1.52	0.835	1.61	0.864	0.728	0.847	1.5	1.47	0.903	1.05	0.637	1.04	1.03	0.805	1.17	0.978	5.8	1.52
CKAP4	Q07065	Cytoskeleton-associated protein 4	1	0.647705	0.793133	1	1	0.939686	-0.191	0.574	-0.227	0.502	0.714	1.14	0.428	0.661	0.362	1.23	0.463	1.5	1.48	1.7	0.28	0.185	0.879	0.346	1.11	1.87	0.796	0.425	0.0689	0.542	0.255	0.932	0.451	1.46	1.18	1.88	0.615	0.181	0.378	0.522	0.586	0.566	0.586
LRP1	Q07954	Prolow-density lipoprotein receptor-related protein 1	0.498058	0.864195	0.587887	0.758961	0.355385	0.44121	0.155	0.65	0.173	0.612	0.974	1.1	0.82	1.48	0.727	0.644	1.07	0.651	0.873	0.761	1.01	0.969	1.24	1.2	0.727	1.04	0.791	0.847	0.88	0.926	1.06	0.389	0.604	0.954	0.916	2.52	0.748	0.902	0.467	1.16	0.68	3.19	1.3
ARHGAP1	Q07960	Rho GTPase-activating protein 1	0.513687	0.498646	0.3826	0.905555	0.378349	0.50761	-0.555	0.0767	-0.818	0.00208	0.617	0.918	0.463	0.161	0.919	0.885	0.355	0.787	0.233	1.03	0.738	0.93	1.26	0.509	1.13	1.12	0.981	0.625	0.516	0.774	0.474	0.953	1.13	0.671	0.741	3.23	0.683	0.424	0.95	0.592	0.879	0.47	0.193
PPP3CA	Q08209	Serine/threonine-protein phosphatase 2B catalytic subunit alpha isoform	0.178494	0.132086	0.300227	0.502042	0.790055	0.925473	-0.364	0.272	-0.609	0.0467	0.921	0.689	0.948	0.7	1.01	0.989	1.18	0.966	0.985	0.825	1.03	1.14	1.1	0.6	0.954	1.4	0.952	1.02	1.15	1.41	1.09	1.39	2.72	1.52	1.44	0.103	1.39	1.14	1.1	1.01	1.67	2.45	0.917
DHX9	Q08211	ATP-dependent RNA helicase A	1	1	1	0.863751	0.936036	1	-0.318	0.34	-0.491	0.125	0.899	0.829	0.654	1.09	0.851	0.78	1.19	0.989	0.962	0.881	1.23	0.508	1.25	0.348	1.04	1.53	0.835	0.926	0.98	1.27	1.07	0.942	1.32	0.993	0.988	1.98	1.02	1.29	1.01	1.02	0.751	1.02	1.47
CRYZ	Q08257	Quinone oxidoreductase	0.427848	0.360437	0.447919	0.483398	0.60967	0.498296	-0.2	0.555	-0.455	0.16	0.867	0.92	0.819	0.706	0.866	0.769	1.12	1.92	0.98	1.21	0.848	1.13	0.958	0.679	1.25	1.4	0.718	0.711	1.02	0.517	0.491	0.648	1.66	2.34	0.725	1.69	0.747	0.951	0.932	0.973	1.08	2.66	0.83
LGALS3BP	Q08380	Galectin-3-binding protein	1	0.765485	0.899637	0.573157	0.911777	0.87096	-0.0273	0.937	0.0545	0.873	0.956	1.28	1.08	0.566	0.795	1.01	1.01	0.806	0.596	0.627	1.05	0.905	0.774	1.14	0.745	1	1.35	0.454	0.543	0.545	0.469	0.645	0.736	0.386	0.574	2.51	0.795	0.352	0.512	0.729	0.36	2.24	0.724
EHHADH	Q08426	Peroxisomal bifunctional enzyme	1	1	0.992928	0.274501	1	0.302144	-0.173	0.612	-0.527	0.0956	0.976	2.03	0.534	0.448	0.885	0.776	1.18	0.704	0.989	0.542	0.607	0.689	1.24	0.719	0.895	1.33	0.816	1.15	0.844	0.587	0.471	0.479	1.43	0.813	0.567	6.92	0.643	0.745	0.525	1.66	0.644	1.5	0.72
DMTN	Q08495	Dematin	0.718349	0.939061	0.789548	0.757801	0.809904	0.904948	0.182	0.593	-0.0182	0.958	1.05	1.54	0.53	0.681	1.15	1.18	1.22	0.883	0.846	1.24	1.13	1.17	1.47	0.893	1.04	0.447	1.15	0.672	0.795	0.692	1.18	1.18	1.22	1.04	1.15	0.579	1.2	0.672	1.39	1.33	1.76	0.681	0.653
CD47	Q08722	Leukocyte surface antigen CD47	0.685379	0.84226	0.922924	0.807099	0.814932	0.656221	-0.282	0.401	-0.573	0.0655	0.929	0.76	1.1	0.522	1.43	1.17	0.579	1.35	0.968	0.611	1.14	1.84	0.944	0.655	0.815	1.47	1.12	1.54	1.66	0.975	1.54	1.76	0.986	2.19	1.26	0.596	1.48	2.22	1.35	1.93	1.81	3.46	1.56
PPID	Q08752	Peptidyl-prolyl cis-trans isomerase D	0.919003	0.917453	0.323568	0.773502	1	0.80292	0.691	0.0186	0.245	0.467	1.49	1.84	1.77	1.24	2.45	0.942	0.673	0.558	1.13	0.599	0.902	2.72	1.27	1.66	0.658	1.07	0.337	0.976	1.66	0.794	0.773	0.728	1.1	1.17	1.92	6.53	1.87	0.403	1.84	1.06	0.891	1.29	0.502
VAC14	Q08AM6	Protein VAC14 homolog	0.444377	0.882737	0.961176	0.279422	0.432704	0.938868	0.3	0.37	0.0364	0.915	1.27	1.7	0.674	0.882	1.39	1.49	1.49	0.862	0.755	0.992	1.3	1.75	1.84	0.692	0.815	0.515	1.13	1.67	0.47	0.507	0.745	1.66	2.02	1.35	1.35	3.66	1.58	0.626	1.64	2.56	1.16	1.53	0.848
RBBP4	Q09028	Histone-binding protein RBBP4	1	1	0.825469	0.920237	0.867092	1	-0.00909	0.979	0.00909	0.979	0.98	1	1.11	0.653	0.845	0.908	1.35	0.873	1.11	1.17	0.911	1.56	1.44	1.12	1.08	0.418	0.941	0.648	0.747	0.835	0.78	0.846	0.834	1.09	0.865	1.09	1.06	0.901	0.502	0.751	1.09	0.963	0.949
AHNAK	Q09666	Neuroblast differentiation-associated protein AHNAK	0.634182	0.359668	0.643585	0.35494	0.396119	0.677669	0.509	0.11	0.664	0.026	1.35	1.58	1.06	1.55	1.12	1.34	1.48	1.05	1.24	0.993	0.749	1.56	0.945	1.12	1.55	0.443	0.933	0.637	0.409	0.424	0.427	0.532	0.729	0.492	0.349	1.9	0.402	0.367	0.444	0.912	0.514	0.91	0.338
AP1B1	Q10567	AP-1 complex subunit beta-1	1	0.832132	0.633238	0.632272	0.534787	0.966656	0.145	0.67	0.0364	0.915	1.06	2.08	1.1	0.914	0.331	1.36	0.591	1.06	1.07	0.568	1.11	1.16	1.28	0.855	0.392	1.26	1.22	1.52	1.48	1.43	1.4	1.56	1.65	1.84	1.92	1.66	2.28	1.45	1.35	0.593	2.24	1.79	1.27
SCRN1	Q12765	Secernin-1	0.822431	0.808153	0.604456	0.714166	0.812369	0.346904	0.145	0.67	-0.0727	0.832	0.895	1.13	0.949	0.658	0.836	1.08	0.719	0.525	0.616	0.924	0.994	0.879	1.12	1.04	1.08	0.949	0.809	0.996	0.762	0.7	0.752	0.747	0.841	0.959	0.809	0.307	1.1	0.898	1.11	1.79	1.12	2.95	0.977
CNTN1	Q12860	Contactin-1	0.784054	0.593488	0.667545	0.323115	0.817959	0.418676	0.0364	0.915	-0.291	0.385	1.14	0.843	2.55	0.577	1.02	0.706	1.16	0.737	0.697	0.792	0.642	0.859	1.5	0.869	0.89	0.998	0.746	2.63	2.44	0.8	1.82	0.856	1.65	0.809	0.781	1.55	0.792	2.44	1.81	5.81	1.57	6.76	2.4
SF3A3	Q12874	Splicing factor 3A subunit 3	0.3353	0.156182	0.116114	0.916458	1	0.840451	0.509	0.11	0.773	0.0053	1.36	1.55	1.73	1.47	0.525	1.29	1.59	0.531	1.38	1.4	1.3	0.9	0.512	1.34	1.41	0.328	1.4	1.01	0.388	0.252	0.742	1.34	0.698	0.517	1.18	2.27	1.6	1.29	0.489	1.24	0.36	0.733	0.771
DPYD	Q12882	Dihydropyrimidine dehydrogenase [NADP(+)]	0.819768	0.887782	0.724197	0.718104	0.574859	0.794509	-0.109	0.75	-0.0545	0.873	1.27	1.43	0.0933	0.083	0.286	2.91	2.83	0.119	0.0747	0.0367	3.55	0.146	0.117	1.98	0.0421	0.15	2.71	2.03	0.146	0.0828	2.53	3.61	0.0819	0.225	3.65	1.39	3.51	0.0466	2.53	0.213	0.122	0.311	0.0765
AIMP1	Q12904	Aminoacyl tRNA synthase complex-interacting multifunctional protein 1	0.286276	0.63549	0.616435	0.108559	0.142474	0.83911	-0.218	0.519	0.0182	0.958	0.629	0.757	0.474	1.17	0.236	0.572	0.566	0.84	1.37	1.08	1.16	0.32	1.32	1.06	1.31	0.364	0.951	4.01	0.565	1.12	0.718	1	0.897	0.969	1.06	2.02	0.656	0.942	0.629	0.503	0.828	0.535	0.476
ILF2	Q12905	Interleukin enhancer-binding factor 2	0.981163	0.810031	0.793834	0.850814	0.832421	0.90996	-0.327	0.326	-0.291	0.385	0.87	1	0.678	0.769	0.629	1.12	1.03	1.01	1.15	1.05	1.22	0.658	1.36	0.545	1.16	0.823	1.11	1.02	0.878	0.964	0.784	1.11	0.893	1.14	0.996	1.17	1.21	1.01	0.669	0.78	0.85	0.983	1.28
ILF3	Q12906	Interleukin enhancer-binding factor 3	0.972378	1	0.973211	1	0.81492	1	-0.482	0.133	-0.155	0.65	0.904	1.11	0.53	1.06	0.58	0.904	1.24	0.41	1.26	0.849	1.29	2.15	0.588	0.661	1.32	1.09	1.34	1.04	0.625	1.11	0.785	0.266	0.561	0.751	1.28	3.01	1.11	0.305	0.752	1.92	0.746	1.37	0.489
TRAP1	Q12931	Heat shock protein 75 kDa, mitochondrial	0.384883	0.0408612	0.0660631	0.858876	0.639198	0.713852	-0.655	0.0289	-0.364	0.272	0.791	0.715	0.611	0.736	0.582	1.08	1.02	0.889	1.02	0.862	1.06	0.766	1	0.592	1.23	1.09	1.09	0.566	0.772	0.91	0.692	1.12	1.46	1.23	1.29	1.56	1.28	0.727	1.03	0.734	1.12	0.946	0.572
ANK3	Q12955	Ankyrin-3	0.22408	0.350818	0.38531	0.459329	0.474124	0.885323	-0.436	0.18	-0.336	0.312	1.02	0.942	0.806	0.844	0.939	1.28	1.28	0.973	0.898	0.785	0.999	1.24	0.888	0.585	0.945	1.22	1.36	0.757	1.54	1.47	0.908	1.63	1.8	1.52	1.34	0.377	1.44	0.938	1.1	0.846	1.34	2.44	0.855
DLG1	Q12959	Disks large homolog 1	1	1	1	0.915725	1	0.993393	-0.291	0.385	-0.191	0.574	0.861	1.12	0.737	0.595	0.783	1.33	0.603	1.09	0.622	0.359	0.917	2.03	0.409	1.16	0.978	1.55	0.908	1.17	0.993	1.59	1.61	1.46	2.33	2.11	1.2	1.85	1.63	1.37	1.49	0.935	2.57	1.52	0.406
ABR	Q12979	Active breakpoint cluster region-related protein	0.425309	0.244768	0.786256	0.192407	0.491355	0.257356	0.0364	0.915	-0.118	0.729	0.797	1.04	1.21	0.464	0.717	0.473	0.873	0.77	1.58	1.39	1.92	3.41	0.486	0.68	1.41	2.01	0.408	0.969	1.1	1.97	0.536	2.38	1.68	1.18	2.38	4.12	3.49	1.59	0.476	0.698	2.49	3.34	1.66
ECH1	Q13011	Delta(3,5)-Delta(2,4)-dienoyl-CoA isomerase, mitochondrial	1	1	1	0.838836	1	0.944755	0.0364	0.915	-0.2	0.555	0.971	1.01	1.22	0.442	0.893	1.08	1.17	0.904	0.828	1.07	0.934	1.3	1.32	1.08	0.749	1.09	0.753	0.169	0.61	0.577	0.791	0.911	1.84	1.07	0.77	0.851	1.19	1.03	0.763	0.707	1.21	4.16	0.846
COASY	Q13057	Bifunctional coenzyme A synthase	0.908063	0.556364	0.701326	0.716398	0.966583	0.75835	-0.255	0.45	-0.364	0.272	0.895	0.996	0.77	0.59	0.822	1.04	1.16	0.811	1.15	0.787	1.08	0.805	0.888	1.18	0.667	1.48	0.788	0.508	0.632	0.9	0.719	1.29	0.735	0.816	0.814	2.93	1.18	0.593	0.718	0.317	1.01	1.95	0.749
GPS1	Q13098	COP9 signalosome complex subunit 1	0.772308	0.68526	0.573993	1	0.943337	0.935067	0.227	0.502	0.436	0.18	1.67	2.34	0.985	1.08	0.261	2.1	3.23	0.163	0.482	1.67	2.08	0.399	0.297	1.91	0.212	0.62	1.96	0.102	0.44	1.94	1.33	2.77	0.275	2.25	2.5	3.37	2.52	0.187	1.77	2.3	3.09	0.484	1.42
PRKAA1	Q13131	5'-AMP-activated protein kinase catalytic subunit alpha-1	0.720596	0.616102	0.730249	0.634501	1	0.944561	0.0273	0.937	0.418	0.201	1.36	1.28	0.833	1.47	0.992	2.15	1.42	0.309	1.11	0.225	1.79	1.44	0.463	0.888	1.65	0.548	1.45	0.277	1.34	1.36	0.254	1.62	0.427	1.06	1.67	3.97	2.21	1.17	0.531	0.979	1.58	1.13	0.144
HNRNPA0	Q13151	Heterogeneous nuclear ribonucleoprotein A0	0.529242	0.855772	0.967416	0.378416	0.565519	0.820149	-0.109	0.75	0.118	0.729	0.82	0.681	1.21	1.34	0.564	0.216	0.9	0.857	1.69	0.557	1	0.531	0.549	0.753	0.62	2.07	1.01	0.867	0.281	0.479	0.315	0.916	0.95	0.347	0.42	1.77	0.54	1.83	0.385	1.4	0.732	1.67	1.88
PAK1	Q13153	Serine/threonine-protein kinase PAK 1	0.188153	0.0494728	0.440535	0.222363	0.947058	0.378352	-0.0636	0.853	-0.245	0.467	0.906	0.934	0.67	0.794	1.08	1.08	0.877	0.969	1.06	1.47	1.15	1.33	1.36	0.875	1.43	0.427	0.91	1.23	0.796	1.3	1.24	1.18	1.11	1.42	1.52	0.234	1.24	1.01	1.57	1.19	2.25	0.806	0.694
PSMD2	Q13200	26S proteasome non-ATPase regulatory subunit 2	1	1	1	1	0.976456	0.883287	-0.4	0.223	-0.191	0.574	0.949	1.25	0.292	0.891	0.402	1.16	1.69	0.863	1.19	1.16	1.12	0.521	0.542	0.647	1.13	1.42	1.26	0.787	1.04	1.19	0.948	1.05	1.32	0.723	1.34	2.48	1.23	0.852	0.787	1.39	1.3	0.331	0.85
SELENBP1	Q13228	Methanethiol oxidase	0.237364	0.129626	0.352188	0.546186	0.935575	0.632864	0.545	0.0827	0.709	0.0146	1.5	2.88	1.46	1.54	0.544	0.889	1.68	0.658	0.448	1.05	1.07	0.492	0.672	2.61	0.524	0.347	0.842	1.25	1.2	0.635	0.622	0.786	0.388	0.762	0.619	2.26	0.703	0.933	0.676	1.38	0.456	1.36	1.07
PABPC4	Q13310	Polyadenylate-binding protein 4	0.609007	0.400567	0.532448	0.747156	0.569774	0.531493	-0.518	0.102	-0.618	0.0426	0.575	0.256	0.336	0.859	0.878	0.941	0.181	0.919	1.03	0.95	1.06	0.242	1.04	0.986	0.18	1.52	1.27	0.847	0.153	0.928	0.159	0.992	0.698	1.02	1.16	2.74	1.03	0.955	0.0928	0.632	0.844	0.233	0.978
PTPRS	Q13332	Receptor-type tyrosine-protein phosphatase S	1	0.520074	0.974406	1	1	0.879484	-0.373	0.259	-0.418	0.201	0.816	0.798	0.999	0.507	0.616	0.136	1.84	1.27	1.03	0.975	0.832	0.803	1	0.936	0.885	1.37	0.809	0.824	1	0.838	0.633	0.933	3.23	1.13	1.15	1.15	0.948	0.916	1.15	0.692	1.64	1.55	0.856
CTBP1	Q13363	C-terminal-binding protein 1	0.222542	0.234336	0.150688	0.859183	0.713343	0.952868	-0.436	0.18	-0.373	0.259	0.89	0.853	0.426	0.779	0.807	1.11	1.36	1.17	1.11	0.816	1.03	0.91	0.849	0.672	1.09	1.32	1.07	0.764	1.03	1.22	0.927	1.43	1.65	1.24	1.34	0.995	1.29	0.967	1.07	0.803	1.55	1.43	0.901
AP3B2	Q13367	AP-3 complex subunit beta-2	0.852219	0.670012	0.9781	1	0.835871	0.658085	-0.191	0.574	-0.118	0.729	1	0.786	1.15	0.849	0.994	1.57	0.66	1.31	0.436	0.895	0.252	0.415	0.351	0.314	1.4	1.91	1.02	1.84	0.856	2.12	1.51	2.6	2.2	1.6	0.288	25.3	2.66	0.782	1.66	1.11	2.11	1.13	0.956
DYNC1I2	Q13409	Cytoplasmic dynein 1 intermediate chain 2	1	0.874065	0.687016	0.857371	0.990455	0.677459	0.236	0.484	0.00909	0.979	1	1.65	0.987	0.844	1.12	0.587	0.818	0.954	0.888	0.907	0.786	1.07	1.32	1.44	0.862	0.316	1.06	0.805	0.787	0.821	0.94	0.984	0.714	1.12	0.703	1.28	0.996	1.08	1.03	0.663	0.811	2.18	1.79
NNT	Q13423	NAD(P) transhydrogenase, mitochondrial	0.708369	0.70909	1	0.576945	0.576669	0.575301	-0.336	0.312	-0.618	0.0426	0.816	0.763	0.952	0.51	0.912	0.914	0.843	0.785	0.751	0.796	1.06	0.898	1.24	0.628	0.625	1.44	1.07	0.828	0.87	0.758	0.844	1.58	0.939	1.25	1.02	2.45	1.34	1.17	0.987	0.888	1.46	2.48	0.685
SNTA1	Q13424	Alpha-1-syntrophin	0.310705	0.349702	0.562252	0.371258	0.705473	0.427873	-0.418	0.201	-0.173	0.612	0.894	0.754	0.653	0.663	0.854	1.57	0.871	0.551	0.68	1.04	1.03	0.84	1.05	1.12	1.2	0.333	1.3	0.472	0.495	0.44	0.559	1.09	0.552	0.613	0.775	0.378	0.992	0.414	0.421	0.752	0.647	0.579	0.568
SNTB2	Q13425	Beta-2-syntrophin	0.1553	0.43313	0.176801	0.075153	0.70069	0.0999811	-0.145	0.67	-0.273	0.417	0.789	0.899	0.557	0.489	0.897	1.07	0.824	0.19	0.44	0.923	0.441	0.514	0.977	0.862	1.69	0.621	0.851	0.368	0.342	0.329	0.237	0.593	0.298	0.376	0.537	3.05	0.68	0.35	0.415	0.455	0.421	0.775	0.313
SF3B2	Q13435	Splicing factor 3B subunit 2	0.700821	0.560911	0.790093	0.622001	0.597236	0.687312	0.182	0.593	0.0182	0.958	0.919	0.967	0.815	1.51	1.01	0.281	0.928	0.235	2.12	1.07	1.85	1.93	1.93	0.328	1.63	0.206	0.903	0.293	0.142	1.49	1.06	1.35	0.169	1.01	1.6	1.25	1.9	1.23	0.447	0.325	0.6	0.392	0.506
LSAMP	Q13449	Limbic system-associated membrane protein	1	1	1	1	0.966377	1	0.227	0.502	-0.273	0.417	1.08	1.66	1.19	0.579	1.72	0.589	0.732	0.647	1	0.907	1.2	1.53	1.56	0.883	0.541	0.741	1.27	1.39	1.48	1.03	1.79	0.567	1.09	0.977	0.781	3.3	1.34	2.09	0.999	3.54	1.11	1.4	2.69
SQSTM1	Q13501	Sequestosome-1	0.985301	0.832441	1	0.995018	0.927556	1	-0.227	0.502	0.155	0.65	0.864	0.882	0.526	0.854	0.596	0.989	1.34	0.983	1.69	0.719	0.518	0.337	0.601	1.24	1.82	0.728	0.616	1.04	0.829	1.06	0.626	0.501	0.624	0.766	1.13	3.56	1.28	0.261	0.844	1.26	0.77	1.08	0.635
PIN1	Q13526	Peptidyl-prolyl cis-trans isomerase NIMA-interacting 1	0.197822	0.205893	0.150961	0.709479	0.975883	0.886052	-0.745	0.00845	-0.764	0.00623	0.729	0.0614	0.754	0.679	0.86	0.991	1.03	1.15	0.789	0.886	1.1	1.19	1.04	0.409	0.994	1.44	1.11	0.779	1.19	1.34	1.1	1.3	1.59	1.33	1.35	0.2	1.19	0.934	1.31	0.881	1.55	1.5	0.83
CAMK2B	Q13554	Calcium/calmodulin-dependent protein kinase type II subunit beta	1	0.977567	1	0.971581	0.987602	0.97307	0.264	0.433	-0.2	0.555	1.62	3.19	0.501	0.766	2.76	0.905	1.59	1.64	4.52	0.248	0.722	1.48	1.56	0.496	0.919	1.31	0.715	7.06	5.49	1.97	3.61	0.4	4.05	0.971	0.86	6.64	2.06	5.19	2.12	15.3	0.898	0.636	7.47
CAMK2D	Q13557	Calcium/calmodulin-dependent protein kinase type II subunit delta	0.458832	0.860472	0.662809	0.44542	0.859114	0.34755	0.482	0.133	0.0364	0.915	1.76	1.11	5.36	1.28	1.52	0.426	0.857	0.64	0.542	1.05	0.468	0.643	1.68	1.02	0.403	1.5	0.396	5.44	3.35	1.82	3.22	1.06	1.62	1.17	0.395	2.81	0.939	3.31	3.67	8.1	1.18	7.96	3.22
DCTN2	Q13561	Dynactin subunit 2	1	1	1	0.943889	1	1	0.155	0.65	0.355	0.285	1.19	1.97	0.512	1.16	0.985	1.64	0.854	1.45	1.11	1.59	0.523	1.22	0.643	1.37	1.26	0.479	1.24	1.26	0.673	0.587	1.33	2.47	2.08	0.475	1.9	2.83	1.88	1.18	1.33	2.3	1.71	2.15	1.6
TSTA3	Q13630	GDP-L-fucose synthase	0.609263	0.44428	0.31582	0.85747	0.893109	1	0.518	0.102	0.4	0.223	1.31	2.17	1.2	1.32	1.34	0.201	1.62	0.958	0.688	1.12	0.282	1.46	1.08	1.66	0.83	0.695	0.731	0.901	0.167	0.149	0.553	0.672	1.31	0.65	0.658	8.93	0.56	0.697	0.674	0.578	0.574	1.15	0.764
RAB32	Q13637	Ras-related protein Rab-32	0.868412	0.920772	1	0.949791	1	0.948264	-0.182	0.593	-0.527	0.0956	0.868	1	1.04	0.651	1.1	0.647	0.774	0.795	0.955	0.621	0.983	1.2	1.11	0.804	0.825	0.972	1.29	0.996	0.706	0.689	0.887	0.804	1.65	1.04	0.851	1.89	0.859	0.746	0.719	1.35	0.29	1.63	0.788
FHL1	Q13642	Four and a half LIM domains protein 1	0.771822	0.629716	0.407841	1	0.501714	0.580097	0.418	0.201	-0.00909	0.979	1.85	1.68	2.93	0.497	3.91	0.832	1.27	0.882	0.918	0.529	0.546	1.47	1.08	1.14	0.986	1.18	0.613	1.92	1.6	0.815	1.33	0.698	3.29	0.841	0.664	10.8	0.643	2.35	1.54	5.11	0.792	4.23	1.29
ITGA7	Q13683	Integrin alpha-7	0.760392	0.786638	0.916948	1	1	0.760635	0.264	0.433	0.282	0.401	1.25	1.27	1.17	1.05	1.06	1.03	1.95	0.881	1.38	0.939	0.806	1.6	1.22	1.5	1.25	0.242	0.795	0.314	0.398	0.295	0.247	0.16	0.37	0.291	0.207	1.05	0.225	0.248	0.208	0.604	0.324	0.665	0.367
MOGS	Q13724	Mannosyl-oligosaccharide glucosidase	0.925571	1	0.915266	0.943973	1	1	-0.0455	0.894	0.145	0.67	0.864	1.08	0.701	0.952	0.474	1.09	0.887	0.509	0.658	1.06	1.19	0.598	0.575	0.697	0.591	2.16	0.978	0.609	0.652	0.664	0.48	1.08	0.75	0.686	0.781	2.63	0.837	0.655	0.444	0.9	0.879	1.51	0.439
SPTAN1	Q13813	Spectrin alpha chain, non-erythrocytic 1	1	1	1	1	1	1	0.0455	0.894	-0.436	0.18	0.994	1.11	1.12	0.732	1.11	0.807	1.08	0.906	0.921	1.01	0.928	1.15	1.16	0.973	0.833	1.12	0.909	1.19	1.12	1.04	1.09	1.05	1.67	1.27	1.25	1.26	1.19	1.21	1.13	1.31	1.5	3.15	1.18
AUH	Q13825	Methylglutaconyl-CoA hydratase, mitochondrial	0.830196	0.543842	0.736197	0.698749	0.64127	0.446043	-0.227	0.502	-0.618	0.0426	0.79	0.98	0.673	0.494	1.15	0.74	0.705	0.829	0.843	0.65	0.944	0.807	0.944	1.12	0.671	1.39	0.877	1.5	1.11	0.982	0.94	0.835	1.42	1.25	1.13	1.07	1.22	0.935	0.736	2.62	1.21	0.216	1.08
SNTB1	Q13884	Beta-1-syntrophin	0.933601	0.818531	0.987793	1	1	1	0.0545	0.873	-0.0909	0.79	0.721	1.79	0.317	0.118	0.697	1.06	0.345	0.301	0.142	0.144	1.14	0.968	1.78	2.03	0.183	0.159	0.846	0.414	0.219	0.236	0.307	0.498	0.199	0.0773	0.384	1.85	0.478	0.265	0.597	0.632	0.936	0.315	0.57
TUBB2A	Q13885	Tubulin beta-2A chain	0.830506	0.665975	0.910879	0.921664	1	1	-0.0636	0.853	-0.0909	0.79	0.947	0.731	2.06	0.607	0.674	0.489	1.12	0.541	1.54	0.811	0.289	0.748	1.7	0.951	0.835	0.641	0.873	4.01	1.92	0.462	2.07	0.289	0.631	0.436	0.932	3.83	0.335	3.65	1.98	8.13	0.743	12.9	2.78
CAPS	Q13938	Calcyphosin	0.642628	0.732808	0.190155	0.878232	0.0414984	0.027185	0.564	0.071	0.527	0.0956	3.07	6.27	0.91	3.38	2.28	2.06	3.54	1.56	4.12	1.88	2.01	3.11	0.806	0.769	1.65	0.853	0.92	3.99	1.27	4.19	2.15	1.52	2.35	0.223	1.47	5.94	1.22	2.25	0.224	1.23	0.815	0.883	0.423
CIRBP	Q14011	Cold-inducible RNA-binding protein	0.476455	0.328687	0.296552	0.493477	0.374923	0.505529	0.4	0.223	0.536	0.089	1.71	1.15	2.01	2.51	0.918	1.42	2.26	0.914	1.2	1.8	1.29	0.908	0.767	0.718	0.857	1.71	0.944	2.19	1.58	1.91	0.924	0.43	1.03	0.764	2.86	8.42	3.48	2.81	0.527	1.13	0.938	3.67	1.94
COTL1	Q14019	Coactosin-like protein	0.701006	0.990885	0.514798	0.856123	0.95783	0.958149	0.436	0.18	-0.00909	0.979	1.16	1.43	1.92	0.791	1.3	0.627	0.907	1.02	1.27	0.627	0.456	1.15	1.5	0.904	1.14	0.939	0.526	1.43	0.946	0.579	0.892	0.577	1.69	0.765	0.641	3.16	0.548	1.16	0.376	1.51	0.579	2.09	1.34
SCARB2	Q14108	Lysosome membrane protein 2	0.564444	0.349152	0.582079	0.725236	0.376346	0.443767	0.0818	0.811	0.0364	0.915	0.949	1.06	1.63	0.86	0.669	0.529	0.95	0.993	0.68	0.657	0.389	1.15	1.18	0.564	0.938	0.722	1.59	1	0.309	0.337	0.278	0.433	1.01	0.437	0.514	1.8	0.215	0.872	0.399	1.46	0.469	2.49	0.748
LRP8	Q14114	Low-density lipoprotein receptor-related protein 8	0.709734	0.737466	0.70964	0.964172	1	0.851338	0.264	0.433	0.245	0.467	1.15	1.16	1.35	1.16	0.97	0.965	1.3	1.12	0.932	0.823	0.986	1.37	1.35	1.16	1.33	0.0574	1.11	0.244	0.192	0.211	0.193	0.164	0.0686	0.189	0.227	1.54	0.257	0.115	0.142	0.498	0.186	0.106	0.196
EIF3A	Q14152	Eukaryotic translation initiation factor 3 subunit A	1	0.942267	1	0.914332	0.996534	0.704845	0.109	0.75	0.00909	0.979	1.2	2.12	0.581	1.47	1.11	0.725	1.17	1.63	1.76	0.277	1.97	0.643	1.14	0.537	0.707	1.11	1.51	1.16	1.51	0.934	1.05	1.82	0.363	1.39	1.65	5.07	1.03	1.11	0.392	1.11	0.358	1.31	0.445
UBAP2L	Q14157	Ubiquitin-associated protein 2-like	0.476688	0.921451	0.267087	0.561299	0.381861	0.421475	-0.455	0.16	-0.573	0.0655	0.633	0.761	0.317	0.525	0.5	0.635	1.06	0.66	0.591	0.643	0.614	0.229	1.16	0.496	0.876	1.8	0.668	0.437	0.591	0.525	0.483	0.556	0.86	0.701	0.572	1.29	0.527	0.5	0.517	0.856	0.819	0.583	0.873
MPP2	Q14168	MAGUK p55 subfamily member 2	0.892588	1	1	1	0.857738	0.618662	-0.0727	0.832	-0.182	0.593	1.14	1.27	0.927	1.14	1.39	1.79	0.316	1.67	1.03	0.773	1.58	2.3	0.662	0.513	0.496	1.5	1.82	1.05	1.8	1.63	0.937	3.32	0.537	1.79	2.25	0.709	2.34	1.24	1.29	0.657	0.809	1.76	2.13
CRMP1	Q14194	Dihydropyrimidinase-related protein 1	0.938515	0.84445	0.649297	1	0.660306	0.365288	-0.418	0.201	-0.664	0.026	0.857	1.05	0.854	0.652	0.889	0.604	1.1	0.834	0.699	1.11	0.665	0.715	1.1	0.817	1.07	1.11	0.906	0.559	0.801	0.771	0.929	1.28	1.86	0.948	0.876	1.25	1.14	0.951	1.5	1.22	1.62	2.57	0.76
DCTN1	Q14203	Dynactin subunit 1	0.338151	0.318847	0.490822	0.375484	0.551847	0.352	-0.0273	0.937	0.2	0.555	1.2	1.13	0.937	1.18	1.01	1.46	1.47	1.12	1.13	1.27	1.21	1.14	0.972	0.612	1.11	1.04	1.26	1.09	1.08	1.49	0.999	1.73	0.854	1.74	1.95	2.73	1.66	0.81	1.29	0.774	1.46	0.92	0.624
DYNC1H1	Q14204	Cytoplasmic dynein 1 heavy chain 1	0.818159	0.624536	0.280945	0.798659	0.634826	0.535438	-0.764	0.00623	-0.582	0.0604	0.867	0.877	0.827	0.853	0.753	0.869	1.02	0.857	0.792	1.07	1.04	0.758	0.911	0.884	0.967	1.25	0.992	0.855	1.01	1.01	0.939	1.17	1.18	1.15	1.18	1.14	1.28	0.913	1.26	1.02	1.16	1.36	0.946
EIF4A2	Q14240	Eukaryotic initiation factor 4A-II	0.703732	0.0221023	0.119507	0.272502	0.290199	0.904205	-0.536	0.089	-0.427	0.19	0.814	0.818	0.799	0.757	0.695	1.02	0.8	1.06	0.965	0.824	1.03	1.07	0.868	0.756	1.1	1.26	1.02	0.557	0.953	1.01	0.757	1.27	0.797	1.2	1.14	0.125	1.21	0.785	0.762	0.617	0.891	1.05	0.865
FLOT2	Q14254	Flotillin-2	0.0860717	0.046644	0.0523596	1	0.946836	0.901443	-0.545	0.0827	-0.691	0.0186	0.761	0.49	0.641	0.589	0.932	0.697	1.22	0.848	0.653	1.34	1.15	1.11	1.46	0.618	1.05	1.05	0.817	0.327	0.793	0.783	0.643	1.08	1.63	1.13	1.05	1.6	1.06	0.84	1.24	0.72	1.75	1.17	0.371
PTK2B	Q14289	Protein-tyrosine kinase 2-beta	0.640388	0.585637	0.607023	1	0.944548	0.905365	-0.382	0.247	-0.0818	0.811	0.773	0.271	0.675	0.559	0.241	0.737	2.15	1.28	1.11	1.06	0.717	0.233	0.112	0.213	1.27	2.11	1.3	0.184	1.03	1.49	1.11	1.53	3.7	1.17	2.21	1.4	1.14	0.756	1.25	0.266	1.7	0.438	0.131
FLNC	Q14315	Filamin-C	1	1	1	1	0.926353	1	0.309	0.355	-0.0273	0.937	1.15	1.23	2.17	0.567	1.05	0.618	1.25	1.32	0.886	0.61	0.69	1.74	2.09	0.729	0.786	0.72	0.677	0.972	0.805	0.732	0.508	0.755	1.38	0.86	0.721	7.86	0.975	0.599	0.432	2.29	0.979	1.04	0.726
GNA13	Q14344	Guanine nucleotide-binding protein subunit alpha-13	0.709041	0.384237	0.425739	0.99918	0.336946	0.396961	0.173	0.612	0.145	0.67	1.13	1.53	0.647	2.56	0.737	0.758	0.532	1.72	0.644	0.463	0.324	0.226	1.83	0.702	0.938	0.556	0.969	0.493	3.03	1.78	1.26	0.398	0.995	0.677	0.472	1.98	1.81	2.05	2.06	6.49	0.556	1.11	1.87
PRPSAP1	Q14558	Phosphoribosyl pyrophosphate synthase-associated protein 1	0.0678353	0.0535402	0.0734123	0.382809	0.244326	0.483019	-0.355	0.285	-0.109	0.75	0.993	0.795	0.534	0.665	0.903	1.56	1.5	1.02	0.842	1.1	1.51	1.06	1	1.25	1.06	0.543	1.14	1.17	1.24	1.41	1.03	1.51	1.56	1.7	1.26	1.87	1.41	0.829	1.04	0.62	2.03	0.585	0.25
ITIH4	Q14624	Inter-alpha-trypsin inhibitor heavy chain H4	1	1	1	1	0.849007	0.949326	-0.245	0.467	-0.136	0.689	0.784	2.08	0.429	0.129	0.487	1.02	0.553	0.768	0.628	0.97	1.47	1.08	0.141	1.18	1.71	1.1	0.871	0.42	0.53	0.382	0.153	0.45	1.12	0.223	0.178	0.939	0.397	0.304	0.266	1.02	0.678	1.21	0.316
GANAB	Q14697	Neutral alpha-glucosidase AB	0.498452	0.299267	0.147034	0.113502	0.135985	0.105893	-0.573	0.0655	-0.582	0.0604	0.679	0.846	0.712	0.578	0.553	0.796	0.59	0.774	0.786	0.771	0.833	0.804	0.95	0.877	0.914	1.43	0.825	0.533	0.481	0.605	0.479	0.586	0.778	0.669	0.638	1.06	0.642	0.482	0.502	0.466	0.732	1.4	0.355
MVP	Q14764	Major vault protein	0.222183	0.206697	0.753866	0.816452	0.191646	0.275283	-0.0636	0.853	0.336	0.312	0.83	0.829	1.02	1.34	0.397	0.771	0.629	0.449	0.79	0.672	0.209	1.27	0.667	1.64	1.03	0.834	0.824	0.556	0.799	0.329	0.344	0.405	0.465	0.456	0.639	3.46	0.548	0.265	0.374	1.42	0.696	1.79	0.439
LASP1	Q14847	LIM and SH3 domain protein 1	0.961314	0.276486	0.172046	0.80628	0.755916	0.678353	-0.2	0.555	-0.4	0.223	0.769	0.743	0.662	0.688	1.27	0.747	0.507	0.758	1.02	0.925	0.691	1.27	1.28	1.11	1.26	0.537	0.815	0.708	0.647	0.375	0.679	0.791	1.02	0.748	0.788	0.634	0.851	0.699	0.961	1.08	1.05	0.538	0.903
CRYM	Q14894	Ketimine reductase mu-crystallin	0.858477	0.57516	0.714809	0.680896	0.769494	0.530853	0.0818	0.811	-0.482	0.133	0.877	1.08	0.996	0.606	1.17	0.577	0.83	0.678	0.676	0.828	0.547	0.803	1.56	0.861	0.795	1.13	0.647	3.31	1.07	0.689	1.39	0.581	0.995	0.917	0.91	4.22	0.563	1.38	1.66	4.5	1.36	3.89	0.749
PTGR1	Q14914	Prostaglandin reductase 1	0.586936	0.345988	0.605247	0.584358	0.418857	0.440703	0.345	0.298	0.227	0.502	1.79	3.17	3.14	0.684	1.56	0.883	1.33	1.66	1.62	0.774	0.648	2.62	0.432	1.18	1.07	0.911	1.4	1.71	1.73	1.5	0.875	1.73	3.46	1.74	0.506	3.52	0.343	2.03	0.219	2.01	1.09	1.57	1.08
KPNB1	Q14974	Importin subunit beta-1	1	0.91254	1	1	1	1	0.136	0.689	0.1	0.77	1.03	2.05	0.745	0.595	0.576	1.56	0.662	0.692	0.707	1.06	1.84	1.11	1.02	1.87	0.573	0.685	0.851	1.71	0.639	1.58	1.25	1.6	1.1	1.59	1.52	1.36	1.61	0.745	1.27	1.96	1.56	1.1	0.852
NUMA1	Q14980	Nuclear mitotic apparatus protein 1	0.998359	1	1	1	1	0.82778	-0.00909	0.979	0.245	0.467	1.26	1.73	0.165	1.88	0.279	1.53	1.97	0.973	0.264	1.13	1.54	0.157	0.376	1.9	2.19	0.278	0.253	0.124	0.675	1.38	0.211	1.05	0.215	0.296	1.29	11.7	1.35	0.688	0.116	0.419	0.442	0.244	1.41
HEPACAM	Q14CZ8	Hepatocyte cell adhesion molecule	0.325556	0.334048	0.354024	0.35995	0.615139	0.7099	0.618	0.0426	0.227	0.502	2.53	2.48	1.83	1.07	4.53	4.73	0.554	1.51	0.366	1.18	2.23	0.67	2.67	1.16	0.304	0.479	0.393	0.377	1.61	0.489	0.303	0.297	1.23	1.3	0.368	36.4	1.73	1.69	0.895	1.5	0.542	1.05	2.27
SEPT2	Q15019	Septin-2	0.488168	0.104936	0.395722	0.388201	0.772963	0.426565	-0.336	0.312	-0.136	0.689	0.961	0.954	0.878	0.821	0.875	1.23	1.01	0.997	1.28	1.04	1.04	1.46	1.05	1.03	1.25	0.636	1.04	0.776	0.982	0.947	1.06	1.3	1.12	0.782	1.05	1.21	1.05	0.943	0.891	1.2	1.1	0.37	0.865
SART3	Q15020	Squamous cell carcinoma antigen recognized by T-cells 3	1	1	0.843013	1	1	0.992421	-0.0455	0.894	-0.191	0.574	1.29	0.318	2.58	0.521	2.88	0.384	1.04	0.63	0.959	0.292	0.831	1.84	0.492	0.234	2.14	1.56	0.576	0.545	0.405	0.161	0.551	0.482	4.33	2.85	0.586	2.12	0.376	1.41	0.199	1.6	0.458	4.96	0.62
ACOX1	Q15067	Peroxisomal acyl-coenzyme A oxidase 1	0.232173	0.10494	0.162526	0.250189	0.124445	0.666429	-0.882	0.00033	-0.745	0.00845	0.646	0.708	0.0916	0.684	0.701	0.767	0.927	0.856	0.819	0.803	0.915	1.36	0.892	0.866	1.07	1.2	0.967	0.157	0.764	0.823	0.502	0.829	0.788	0.78	0.998	0.462	0.822	0.664	0.551	0.506	0.701	1.14	0.777
EEA1	Q15075	Early endosome antigen 1	1	1	1	1	0.962907	0.917819	0.418	0.201	0.0182	0.958	1.01	1.37	1.37	0.656	1.75	0.257	0.642	0.565	1.12	1.38	0.635	1.47	1.84	1.34	1.15	0.263	0.411	0.34	1.92	1.11	1.47	0.0838	2.28	1.93	1.51	1.25	1.14	1.21	0.902	2.88	2.67	7.08	0.13
PDIA6	Q15084	Protein disulfide-isomerase A6	1	0.816416	0.868231	1	0.87597	0.736733	-0.445	0.17	-0.0273	0.937	1.03	0.747	0.524	1.19	0.482	1.12	2.12	0.488	0.708	1.39	1.34	0.469	0.384	1.18	0.979	1.24	1.22	0.595	1.03	1.17	0.714	1.14	0.791	1.1	1.07	1.58	1.06	0.672	0.834	1.1	1.3	1.44	0.686
PAFAH1B3	Q15102	Platelet-activating factor acetylhydrolase IB subunit gamma	1	0.963161	1	1	1	1	0.0636	0.853	0.2	0.555	1.19	2.97	0.199	0.701	0.156	1.77	1.33	1.22	1.13	2.06	1.13	0.736	0.462	1.59	0.135	1.29	1.52	1.84	1.38	2.13	1.64	1.76	0.927	1.1	2.03	2.46	1.28	1.03	1.95	1.25	2.07	1.38	1.48
PEA15	Q15121	Astrocytic phosphoprotein PEA-15	1	1	0.871635	0.906209	1	0.887348	0.191	0.574	0.0455	0.894	1.01	1.39	0.589	0.727	0.952	1.08	1.34	0.621	0.921	2.13	1.04	1.06	1.44	1.03	1.33	0.469	0.717	1.15	0.615	0.677	0.927	0.99	1.9	0.538	0.877	0.35	0.905	0.607	1.55	1.07	1.33	0.72	0.606
PLEC	Q15149	Plectin	0.612295	0.256261	0.181566	0.138842	0.140266	0.585247	0.509	0.11	0.573	0.0655	1.33	1.5	1.19	1.4	1.23	1.23	1.43	0.947	1.16	1.06	0.899	1.38	0.9	1	1.59	0.707	0.797	0.916	0.747	1.32	0.898	1.3	1.18	0.805	1.05	1.65	1.08	0.721	0.999	0.815	0.798	0.842	0.577
PPA1	Q15181	Inorganic pyrophosphatase	0.0268759	0.00917912	0.0325319	0.0458075	0.754947	0.0379825	0.545	0.0827	0.673	0.0233	1.3	1.63	1.75	1.27	0.93	1.03	1.17	0.866	0.0873	0.544	0.874	0.173	1.07	1.32	0.739	0.655	1.22	1.59	1.8	1.36	1.84	1.26	0.593	0.991	0.356	3.81	0.934	2.37	1.57	2.69	0.498	2.92	2.34
PTGES3	Q15185	Prostaglandin E synthase 3	0.544184	0.0679121	0.0563854	0.174736	0.0667841	0.182501	-0.736	0.00976	-0.673	0.0233	0.461	0.231	0.327	0.658	0.382	0.836	0.332	0.93	0.835	0.933	0.687	0.546	1.13	1.06	0.506	1.29	1.02	0.844	0.685	0.763	0.87	1.05	1.07	1.12	0.854	2.73	0.991	1.05	1.05	0.119	0.933	2.88	0.869
PTPA	Q15257	Serine/threonine-protein phosphatase 2A activator	1	1	0.954659	1	1	1	-0.155	0.65	-0.0364	0.915	0.927	1.95	0.274	0.69	0.364	1.08	1.2	0.85	1.21	1.63	1.34	0.271	0.364	1.68	0.335	1.18	1.44	1.25	1.06	1.27	1.21	1.63	1.52	1.97	1.98	1.14	1.86	1.28	1.05	1.55	1.87	0.759	1.22
RAB35	Q15286	Ras-related protein Rab-35	0.963502	1	0.987962	0.698711	0.919802	1	-0.245	0.467	-0.0545	0.873	1.1	1.11	1.06	0.84	0.988	1.33	1.25	1.08	0.0115	1.28	1.25	1.16	0.384	1.09	1	1.32	1.21	1.29	1.36	1.1	1.2	1.57	1.68	1.35	1.27	0.148	1.53	1.42	1.46	1.29	1.68	2.41	1.45
PCBP1	Q15365	Poly(rC)-binding protein 1	0.252163	0.164009	0.013797	0.248263	0.0108882	0.54122	-0.809	0.00256	-0.745	0.00845	0.57	0.626	0.333	0.546	0.589	0.735	0.592	0.606	0.643	0.588	1.01	1.57	0.972	0.831	1.24	1.09	0.863	0.611	0.493	0.506	0.564	0.596	0.861	0.82	0.551	1.86	0.669	0.532	0.425	0.666	0.681	1.58	0.638
PCBP2	Q15366	Poly(rC)-binding protein 2	0.487825	0.197929	0.485484	0.20366	0.28749	0.38429	-0.591	0.0556	-0.773	0.0053	0.727	0.507	0.874	0.697	0.818	0.751	0.715	0.79	0.814	0.749	1.04	0.931	1.14	0.766	0.751	1.45	0.893	0.617	0.774	0.728	0.756	0.893	0.598	0.824	0.871	0.275	0.904	0.772	0.702	0.271	0.733	2.42	0.899
TOMM20	Q15388	Mitochondrial import receptor subunit TOM20 homolog	1	1	1	0.854476	0.951602	0.798407	0.0455	0.894	-0.255	0.45	1.02	1.2	0.308	0.962	1.83	1.38	0.41	1.12	1.58	1.25	1.34	0.372	1.69	0.552	1.58	0.541	0.634	0.287	0.366	1.45	1.24	1.36	1.25	2.06	1.95	2.85	1.61	1.1	1.54	1.14	1.47	0.212	0.961
SF3B3	Q15393	Splicing factor 3B subunit 3	0.919493	0.639258	0.862308	0.529714	0.790964	1	0.00909	0.979	0.182	0.593	0.988	0.834	1.4	0.867	0.768	1.05	1.01	0.53	0.29	0.676	1.22	0.989	1.25	1.04	0.854	0.64	1.22	0.784	0.957	0.872	0.795	0.911	0.749	1.21	1.27	2.31	0.184	0.901	0.344	1.09	0.898	0.906	1.28
RSU1	Q15404	Ras suppressor protein 1	0.914661	1	0.907574	1	1	1	0.173	0.612	0.409	0.212	1.12	1.48	0.264	1.43	0.727	1.1	1.74	0.728	1.15	1.13	0.13	0.508	0.767	2.17	1.61	0.221	0.235	0.432	0.607	1.09	0.293	0.174	1.8	2.83	0.66	9.73	0.492	0.464	0.153	1.24	0.103	0.683	0.624
PPP1R7	Q15435	Protein phosphatase 1 regulatory subunit 7	0.145966	0.240822	0.267012	0.274882	0.29521	0.840504	-0.418	0.201	-0.555	0.0767	0.981	0.878	0.8	0.672	1.34	1.26	0.936	1.01	0.785	1.3	1.05	0.719	0.908	0.922	0.772	1	1.4	1.36	0.964	0.953	0.953	2.21	1.69	1.57	1.54	4.52	2.18	0.916	1.32	2.57	1.09	1.87	0.943
SLC9A3R2	Q15599	Na(+)/H(+) exchange regulatory cofactor NHE-RF2	1	1	0.932894	1	1	1	0.291	0.385	0.318	0.34	1.06	1.16	0.942	0.941	0.937	0.934	1.44	1.08	0.99	0.918	0.905	1.46	1.14	1.44	1.09	0.446	0.886	0.311	0.33	0.301	0.352	0.448	0.442	0.379	0.418	0.653	0.398	0.267	0.236	0.169	0.362	0.421	0.232
ELAVL1	Q15717	ELAV-like protein 1	0.436247	0.0133721	0.0432886	0.0547698	0.113376	0.824706	-0.409	0.212	-0.164	0.631	0.597	0.603	0.44	0.6	0.594	0.496	0.851	0.67	1.23	1.08	1.11	1.1	0.956	1.35	1.16	0.426	1.11	0.743	0.565	1.6	1.05	1.43	0.509	1.01	1.32	1.18	1.02	0.938	0.694	1.09	0.766	0.554	1.07
MYLK	Q15746	Myosin light chain kinase, smooth muscle	0.910151	0.461861	0.841392	0.614468	0.808408	0.480617	0.173	0.612	0.345	0.298	1.09	1.01	1.16	1.14	0.994	0.773	1.48	0.891	1.04	0.584	0.577	1.19	1.03	1.23	1.14	0.819	0.777	0.195	0.243	0.5	0.275	0.388	0.902	0.48	0.649	0.371	0.291	0.288	0.355	0.498	0.461	1.98	0.448
MLF2	Q15773	Myeloid leukemia factor 2	0.230665	0.165824	0.353737	0.409406	0.455745	0.254291	-0.109	0.75	-0.555	0.0767	0.974	1.01	0.569	0.898	1.28	1.2	0.881	1.28	1.45	0.973	1.49	1.02	1.29	0.807	0.899	1.1	0.908	1.33	0.673	1.43	1.28	1.66	1.72	1.99	2.04	0.388	1.98	1	0.975	1.04	1.28	1.41	0.705
TBCC	Q15814	Tubulin-specific chaperone C	0.0153574	0.00137324	0.124053	0.601871	0.178954	0.153039	-0.427	0.19	-0.436	0.18	0.986	0.7	0.579	0.794	1.11	1.24	1.5	1.16	1.12	1.35	1.35	1.15	0.904	0.515	1.06	1.32	1.2	0.685	1.34	1.43	1.11	1.66	1.77	1.39	1.64	1.55	1.33	1.06	1.27	0.891	1.47	1.39	0.954
NPTX1	Q15818	Neuronal pentraxin-1	1	0.732601	0.861884	0.930041	1	0.86426	0.182	0.593	0.327	0.326	1.26	1.47	0.844	1.04	0.836	1.36	1.98	0.698	0.629	3.05	1.42	0.942	1.26	0.965	0.899	0.523	1.35	1.78	1.27	1.32	1.61	2.11	1.94	2.01	1.53	1.9	1.71	1.22	2.78	1.5	4.43	1.3	0.97
ATP6AP1	Q15904	V-type proton ATPase subunit S1	0.242121	0.282427	0.146945	0.698383	0.930629	0.618033	-0.345	0.298	-0.755	0.00728	0.823	0.859	0.61	0.523	1.3	0.708	0.943	0.827	1	0.735	0.946	0.981	1.34	0.86	0.96	1.19	0.649	1.63	1.04	1.4	1.23	1.09	2.13	1.38	1.36	0.765	1.33	0.976	1.84	1.81	2.44	4.33	1.07
ZYX	Q15942	Zyxin	0.980943	1	0.787183	0.545268	0.456367	1	-0.445	0.17	-0.136	0.689	0.675	0.334	0.612	1.09	0.12	0.924	0.97	1.09	1.52	0.161	1.03	1.44	1.29	1.29	1.1	0.169	1.16	0.0776	0.299	0.583	0.141	0.801	0.556	0.739	1.23	9.19	0.752	0.547	0.354	0.687	0.147	0.156	0.134
SNCB	Q16143	Beta-synuclein	0.859334	0.707221	0.665904	0.550924	0.597756	0.285384	0.391	0.235	0.164	0.631	1.21	1.74	0.696	1.11	1.67	1.32	0.744	1.91	1.96	0.78	1.98	1.41	1.3	1.34	0.976	0.356	1.02	2.82	0.79	1.79	1.75	1.85	1.27	2.66	2.65	0.096	2.49	1.43	1.28	1.81	2.14	1.06	1.08
SEPT7	Q16181	Septin-7	0.566656	0.491017	0.39395	0.404547	0.69785	0.456753	0.445	0.17	0.109	0.75	1.32	2.06	1.85	0.605	1.81	0.663	0.933	0.633	0.695	0.828	0.736	0.751	1.57	0.676	0.953	0.536	1.27	2.03	0.437	0.688	0.514	1.2	0.608	1.24	0.616	1.84	1.07	1.77	1.47	1.42	0.786	1.38	1.55
INA	Q16352	Alpha-internexin	0.838906	0.735944	0.731406	1	0.971294	0.819732	-0.0182	0.958	0.0273	0.937	1.09	1.12	1.28	1.16	0.993	1.2	0.782	1.43	1.03	0.799	1.14	1.26	0.745	0.5	0.773	1.61	1.37	0.713	1.72	2.21	1.39	2.23	0.83	1.92	1.58	0.434	2.17	1.37	1.65	1.4	1	1.82	1.82
PSMD5	Q16401	26S proteasome non-ATPase regulatory subunit 5	0.917453	1	1	1	1	0.994484	0.145	0.67	0.518	0.102	1.17	1.62	0.9	1.05	0.744	1.04	1.69	0.987	1.6	0.731	0.714	1.21	0.531	1.21	1.56	0.745	0.952	0.332	0.667	1.08	0.543	0.907	1.22	1.11	0.739	1.6	1.24	0.211	0.744	0.556	1.23	1.87	0.54
DPYSL2	Q16555	Dihydropyrimidinase-related protein 2	0.650875	1	0.813144	1	0.945889	1	-0.2	0.555	-0.627	0.0388	0.918	0.912	1.02	0.605	1.19	0.905	0.879	0.882	0.856	1.28	0.974	1.11	1.26	0.728	0.968	1.01	1.03	1.29	1.23	0.922	1.37	1.21	1.16	1.11	1.25	0.647	1.12	1.28	1.38	1.7	1.44	1.82	1.09
SYPL1	Q16563	Synaptophysin-like protein 1	0.566626	0.955703	0.609018	0.710554	0.938826	1	-0.1	0.77	-0.173	0.612	0.905	0.905	0.43	0.626	0.76	0.364	2.34	1.05	0.428	0.91	0.254	0.576	0.605	1.54	0.621	1.63	0.601	1.52	2.28	0.472	1.06	0.632	0.568	0.432	0.747	2.95	0.479	1.44	0.179	1.05	0.354	1.05	1.8
STX1A	Q16623	Syntaxin-1A	0.430458	0.461203	0.496455	0.614969	0.347798	0.499177	-0.473	0.142	-0.682	0.0208	0.613	0.89	0.408	0.342	0.808	0.588	0.641	0.788	0.581	1.42	0.551	0.725	1.69	0.683	0.897	0.681	1.05	0.961	0.504	0.763	0.755	0.763	1.29	0.97	1.11	0.642	0.92	0.823	1.35	0.883	2.48	1.59	0.671
SRSF7	Q16629	Serine/arginine-rich splicing factor 7	0.302373	0.402632	0.465843	0.0561213	0.104004	0.365809	0.0364	0.915	0.173	0.612	0.957	0.559	3.16	0.921	0.34	0.316	0.45	1.02	0.585	0.924	0.561	0.557	1.24	1.79	0.518	0.37	1.08	1.51	1.19	0.514	1.04	0.383	1.04	0.593	0.448	2.36	0.393	2.22	0.345	4.87	0.256	1.42	2.1
DBN1	Q16643	Drebrin	1	0.992079	0.135156	0.894198	0.181944	0.248342	-0.527	0.0956	-0.464	0.151	0.47	0.449	0.672	0.19	0.792	0.147	0.574	0.401	0.932	0.112	0.177	0.554	0.865	0.941	1.44	0.296	1.46	0.219	0.654	0.165	1.86	2.16	2.49	0.739	2.12	0.985	2.19	1.09	1.65	0.369	2.88	0.994	0.189
MOG	Q16653	Myelin-oligodendrocyte glycoprotein	0.810618	0.763804	0.441819	0.445267	0.548668	0.761745	0.0182	0.958	0.0818	0.811	1.06	1.26	2.01	0.752	0.772	0.704	0.861	0.787	0.815	1.31	1.21	0.536	0.579	0.872	0.595	1.47	1.49	0.664	1.93	1.55	1.02	0.77	0.724	1.23	1.93	2.49	1.69	0.611	1.82	1.19	2.33	3.76	1.58
DECR1	Q16698	2,4-dienoyl-CoA reductase, mitochondrial	0.939881	0.853652	0.879228	1	0.924668	0.772969	0.336	0.312	-0.0273	0.937	1.08	1.36	0.977	0.891	1.08	1.2	0.979	0.648	0.907	0.902	1.07	1.23	1.19	0.811	0.969	0.965	1.07	0.749	0.78	0.83	0.752	1.05	1.38	0.953	1.06	3.47	0.897	0.716	0.886	0.693	1.25	2.63	0.931
NDUFA5	Q16718	NADH dehydrogenase [ubiquinone] 1 alpha subcomplex subunit 5	1	0.895284	0.813962	0.974844	1	0.609966	-0.173	0.612	-0.509	0.11	0.777	0.782	1.13	0.504	0.807	0.79	0.654	0.912	0.625	0.485	1.02	0.694	1.09	0.684	0.63	1.63	0.965	1.52	1.14	1.07	1.18	1.27	1.28	1.14	1.06	0.461	1.38	0.964	1.36	1.03	1.34	0.185	1.6
ATP2B3	Q16720	Plasma membrane calcium-transporting ATPase 3	0.87114	1	0.908228	0.921497	0.565471	0.716238	0.291	0.385	-0.136	0.689	1.13	1.47	0.691	1.03	1.46	0.973	1.15	1.34	1.28	1.18	0.782	1.47	1.14	0.797	0.973	1.15	0.945	1.33	1.56	1.7	1.25	1.79	2.49	1.95	1.79	2.35	1.87	1.73	1.45	0.79	1.75	2.46	0.923
HAGH	Q16775	Hydroxyacylglutathione hydrolase, mitochondrial	1	0.88863	1	0.774418	1	0.978531	-0.0909	0.79	-0.136	0.689	0.979	1.25	0.823	0.66	0.911	1.07	1.16	1.01	0.851	0.871	1.3	0.977	1.02	0.818	1.03	0.979	1.15	0.953	0.949	0.869	0.871	1.23	1.69	1.25	1.1	0.335	1.53	0.788	1.01	0.539	1.28	1.34	0.968
ME3	Q16798	NADP-dependent malic enzyme, mitochondrial	0.289255	0.105203	0.184815	0.532078	0.770544	0.242072	-0.7	0.0165	-0.818	0.00208	0.707	0.637	0.439	0.443	0.683	0.525	1.52	0.591	0.682	0.897	0.688	0.637	1.19	0.644	0.828	1.65	0.697	0.844	0.775	0.584	0.724	0.717	2.61	0.967	0.88	0.277	0.667	0.658	1.13	0.877	1.63	2.46	0.787
RTN1	Q16799	Reticulon-1	0.142749	0.026901	0.0555359	0.136069	0.464995	0.153684	-0.536	0.089	-0.745	0.00845	0.838	0.775	0.853	0.585	1.06	0.79	0.96	1.02	1.07	1.02	1.18	1.39	1.17	0.841	1.07	0.956	0.964	1.47	0.758	0.864	0.971	1.09	1.45	1.35	1.24	0.454	1.58	0.969	1.19	1.76	1.78	1.69	1.06
PCK2	Q16822	Phosphoenolpyruvate carboxykinase [GTP], mitochondrial	1	0.99852	1	1	0.920215	1	-0.445	0.17	0.0364	0.915	0.971	0.812	0.661	1.24	0.385	0.886	1.84	0.786	0.93	0.475	0.935	1.2	0.75	1.04	0.822	0.963	1.42	0.585	0.725	0.45	0.716	0.779	1.81	0.99	1.32	3.14	0.672	0.839	0.727	1.11	0.459	1.24	1.22
HADH	Q16836	Hydroxyacyl-coenzyme A dehydrogenase, mitochondrial	0.712491	0.72558	0.512124	0.738951	0.832478	0.668603	-0.582	0.0604	-0.136	0.689	0.747	0.831	0.457	0.74	0.27	1.15	1.03	0.676	0.971	2.11	1.21	0.696	0.316	1.12	0.85	1.12	1.59	1.04	0.541	0.771	0.843	0.396	0.652	1.26	0.967	1.42	0.806	0.852	0.923	0.526	1.21	1.46	1.31
UGP2	Q16851	UTP--glucose-1-phosphate uridylyltransferase	0.93509	0.862818	0.745901	0.933905	1	1	0.282	0.401	0.109	0.75	1.1	0.991	1.3	0.839	1.15	0.972	1.35	0.895	1.1	1.04	1.01	1.43	1.12	1.17	0.98	0.879	0.857	0.914	1.08	0.781	0.764	1.06	1.69	1.09	0.916	3.49	1.19	1.32	1.03	1.35	1.55	1.81	1.25
ATP6V1F	Q16864	V-type proton ATPase subunit F	0.898648	1	0.411113	0.849156	0.625684	0.280473	-0.391	0.235	-0.727	0.0112	0.68	0.989	0.395	0.576	0.818	0.577	0.724	0.488	0.765	1.01	0.839	0.533	0.983	0.78	0.758	1.62	0.863	1.3	0.908	1.12	0.927	0.903	2.25	0.979	1.38	1.28	1.22	0.913	1.26	0.7	1.92	4.25	1.06
TXNRD1	Q16881	Thioredoxin reductase 1, cytoplasmic	0.680035	0.846637	0.388675	0.179727	0.767981	0.469467	0.591	0.0556	0.736	0.00976	1.12	1.47	1.1	1.03	0.98	1.09	1.04	1.21	1.24	1.05	1.09	1.18	0.848	1.5	0.931	0.773	0.949	0.904	0.753	0.702	0.726	0.869	1.46	1.03	1.08	2.28	0.865	0.838	0.995	0.957	0.905	1.36	0.572
TPD52L1	Q16890	Tumor protein D53	0.424264	0.318366	0.537051	0.243363	0.226439	0.944271	0.682	0.0208	0.391	0.235	1.4	2.08	1.19	1.32	1.17	1.21	1.46	0.785	1.68	0.888	0.869	0.847	1.54	0.912	0.655	1.02	0.87	1.46	0.527	1.6	0.639	1.23	1.27	1.02	1.83	5	1.2	0.696	0.652	1.44	0.535	2.49	1.3
IMMT	Q16891	MICOS complex subunit MIC60	0.405585	0.848449	0.736767	0.13589	0.267023	0.931282	-0.0182	0.958	-0.355	0.285	0.949	1.06	1.75	0.649	0.879	0.716	0.638	1	0.941	0.824	0.975	1.21	1.23	0.726	0.729	1.34	0.981	1.3	1.8	0.918	1.17	1.04	1.46	1.56	1.23	1.67	1.19	1.53	1.15	1.98	1.65	5.33	1.5
MAP7D1	Q3KQU3	MAP7 domain-containing protein 1	0.76566	0.747138	1	0.957477	1	0.569515	-0.0909	0.79	-0.109	0.75	0.878	0.633	1.54	0.78	0.859	0.329	1.12	0.615	0.85	0.629	0.813	0.885	1.39	0.718	1.17	0.713	1.01	0.56	0.822	0.589	0.476	0.81	1.37	0.502	0.447	2.95	0.855	0.708	0.868	1.11	1.17	1.46	0.856
TKFC	Q3LXA3	Triokinase/FMN cyclase	0.619751	0.595049	0.604704	0.716498	0.454822	0.433044	0.391	0.235	0.218	0.519	1.28	2.19	0.971	0.988	1.3	0.838	1.43	0.909	0.84	0.725	0.841	1.17	1.11	1.15	1.16	0.685	0.894	0.705	0.529	0.816	0.598	0.707	1.25	0.845	0.833	2.5	0.917	0.435	0.951	0.962	0.929	1.85	0.742
RABL6	Q3YEC7	Rab-like protein 6	0.94625	1	1	0.775701	0.759151	0.943725	-0.409	0.212	-0.118	0.729	0.964	1.04	0.558	0.748	0.434	0.785	2.22	0.86	1.27	0.917	0.831	0.76	0.682	1.39	0.808	1.2	0.912	1.1	0.488	0.469	0.4	0.526	0.855	0.641	0.508	3.27	0.593	0.92	0.431	1.72	0.49	2.5	0.416
TIMM50	Q3ZCQ8	Mitochondrial import inner membrane translocase subunit TIM50	0.196412	0.202263	0.369676	0.43449	0.505937	0.380257	-0.0545	0.873	-0.482	0.133	0.978	1.03	0.809	0.856	1.06	1.12	0.99	1.22	1.17	0.833	1.22	1.3	1.3	0.892	0.835	1.04	0.935	1.12	1.12	1.15	0.846	1.17	1.25	1.59	1.68	1.47	1.59	0.976	0.859	0.828	1.71	1.92	0.937
VPS26B	Q4G0F5	Vacuolar protein sorting-associated protein 26B	0.477868	0.772757	1	0.971527	1	0.814609	0.0727	0.832	-0.309	0.355	0.949	1.13	0.56	0.67	1.27	1.25	0.812	1.01	0.878	1.36	1.19	0.932	1.87	0.172	1.5	1.07	0.397	1.07	0.938	1.09	1.32	1.69	1.8	1.62	1.32	1.49	1.41	0.723	1.57	1.43	1.89	1.18	0.652
PDCD4	Q53EL6	Programmed cell death protein 4	1	0.899546	0.726267	0.988032	0.559026	0.652171	-0.473	0.142	-0.2	0.555	0.666	0.393	0.412	1.32	0.84	0.147	0.885	0.298	0.797	0.766	0.718	0.789	0.488	1.4	1.41	0.887	0.815	0.465	0.23	0.606	0.145	0.535	0.307	0.325	0.502	1.42	0.227	0.424	0.359	0.41	0.553	0.493	0.21
EIPR1	Q53HC9	EARP and GARP complex-interacting protein 1	1	0.875486	0.626442	0.769117	0.693402	0.845477	0.1	0.77	-0.0545	0.873	1.11	1.89	0.981	0.973	0.782	0.95	1.06	0.932	1.1	1.1	1.11	0.661	1.25	0.915	0.87	0.985	0.981	1.03	1.28	1.12	1.19	1.27	1.63	1.69	1.68	1.07	1.54	0.917	1.1	1.06	1.26	4.36	0.2
YIF1B	Q5BJH7	Protein YIF1B	0.401919	0.292219	0.435606	0.147154	0.920768	0.174871	-0.391	0.235	-0.536	0.089	0.933	1.08	0.746	0.724	0.786	0.975	1.29	0.812	0.803	0.354	0.131	0.82	1.01	0.765	0.782	1.25	1.2	0.242	0.163	0.829	0.592	0.9	1.11	1.23	1	1.64	0.917	0.434	0.63	0.418	0.845	1.18	0.607
CMPK2	Q5EBM0	UMP-CMP kinase 2, mitochondrial	0.424004	0.169835	0.264339	0.339136	0.48546	0.513876	0.591	0.0556	0.564	0.071	1.32	1.73	1.53	1.11	0.998	0.943	1.59	0.303	0.409	0.86	1.12	1.3	1.08	1.62	0.87	0.457	0.973	1.36	0.642	0.873	0.935	0.38	0.181	0.725	0.784	2.79	0.988	0.882	0.458	0.757	0.845	0.617	0.377
RABL3	Q5HYI8	Rab-like protein 3	0.804252	0.556059	0.649089	0.970077	0.782357	0.715897	-0.155	0.65	-0.182	0.593	0.817	0.371	1.12	0.837	0.919	0.777	0.882	0.952	0.893	0.811	0.978	1.14	1.4	1.07	0.967	0.67	0.889	1.02	0.985	0.743	0.867	0.916	0.818	0.787	0.736	0.551	0.82	0.962	0.875	1.02	1.03	2.01	1.22
WDR44	Q5JSH3	WD repeat-containing protein 44	0.429339	0.761174	0.900211	0.515205	0.527776	0.905459	0.173	0.612	-0.0182	0.958	0.946	2.32	0.833	0.655	0.738	0.413	0.715	1.67	0.754	0.768	0.623	1.36	1.64	1.49	0.719	0.231	0.915	0.645	0.378	0.993	0.994	0.745	1.57	0.95	1.23	1.82	1.01	0.851	1.04	0.768	0.939	1.68	0.55
TOR1AIP1	Q5JTV8	Torsin-1A-interacting protein 1	0.530011	0.691474	0.518905	0.369911	0.635191	0.656803	0.00909	0.979	0.109	0.75	1.09	0.918	0.658	0.349	0.992	2.46	1.17	0.461	0.568	0.537	1.76	0.431	0.607	1.76	0.317	0.332	1.98	0.624	0.62	1.53	0.497	1.33	0.794	0.732	1.8	3.43	1.98	0.129	0.812	0.913	0.427	1.21	0.355
GNAS	Q5JWF2	Guanine nucleotide-binding protein G(s) subunit alpha isoforms XLas	0.943961	0.552613	0.650838	0.088598	0.219563	0.464636	0.245	0.467	0.0727	0.832	1.11	1.09	1.51	0.751	1.1	1.03	1.18	1.01	0.924	0.929	0.816	1.02	0.889	1.03	0.972	1.11	0.996	1.05	1.7	1.16	0.968	1.17	0.801	1.24	1.32	1.58	1.28	1.13	0.983	1.62	1.01	1.66	0.893
HP1BP3	Q5SSJ5	Heterochromatin protein 1-binding protein 3	0.476024	0.29726	0.543441	0.196202	0.437786	0.607553	0.109	0.75	0.318	0.34	1.31	0.803	1.51	1.17	1.65	1.78	0.963	1.15	0.864	0.784	0.771	0.75	0.535	0.89	1.67	0.658	1.25	1.25	0.501	1.46	0.662	1.19	0.84	0.879	0.746	3	1.44	0.718	0.545	1.53	0.656	0.359	1
IBA57	Q5T440	Putative transferase CAF17, mitochondrial	1	0.997596	0.793908	0.969527	0.835944	0.991925	-0.418	0.201	-0.155	0.65	1.01	1.18	0.513	0.964	0.829	1.27	1.33	0.969	1.04	0.932	1.07	1	0.171	1.2	1.07	1.37	1.19	0.465	0.606	1.2	0.69	0.895	0.93	0.865	0.977	0.749	1.03	0.766	0.653	0.597	0.888	0.277	0.733
HECTD3	Q5T447	E3 ubiquitin-protein ligase HECTD3	0.959987	0.884265	0.752126	1	0.665222	0.897132	-0.0273	0.937	-0.3	0.37	1	1.18	0.914	0.409	1.29	0.636	1.57	0.469	0.374	0.585	1.75	0.774	1.29	1.18	0.714	0.543	1.27	1.02	1.27	0.499	1.44	1.98	0.772	0.873	2.27	9.13	0.575	1.4	1.19	0.848	1.4	1.89	1.2
STXBP5	Q5T5C0	Syntaxin-binding protein 5	0.895457	0.993415	0.692357	1	1	0.807397	0.327	0.326	0.364	0.272	1.85	2.94	0.697	0.687	0.489	2.67	3.62	0.386	0.564	2.55	3.29	0.452	0.613	0.452	0.471	0.532	2.93	2.94	0.181	3.8	2.63	4.22	0.606	4.28	4.3	2.08	5.16	0.579	2.86	2.94	6.1	1	0.289
CROCC	Q5TZA2	Rootletin	0.460364	1	0.975862	1	0.601157	0.950338	0	1	-0.0727	0.832	1.69	1.08	1.11	0.944	1.19	1.25	4.59	0.906	0.83	0.95	1.07	1.31	1.32	1.17	1.28	0.279	0.957	0.727	0.726	0.742	0.763	2.1	1.18	0.722	0.725	2.99	0.987	0.775	0.782	1.35	1.06	0.691	0.723
VPS53	Q5VIR6	Vacuolar protein sorting-associated protein 53 homolog	0.746802	0.719	0.832206	0.546545	0.752273	0.963693	0.191	0.574	0.0273	0.937	1.43	1.25	2.05	0.64	2.21	1.14	1.28	1.81	0.819	0.35	1.28	0.798	0.595	0.946	0.815	1.16	1.48	1.04	1.2	1.96	1.22	1.77	0.853	2.04	1.26	9.21	0.909	1.43	0.596	1.92	0.543	2.04	1.25
MARC1	Q5VT66	Mitochondrial amidoxime-reducing component 1	0.714841	0.393549	0.508555	0.974789	0.924458	0.856078	-0.382	0.247	-0.573	0.0655	0.83	0.468	1.03	0.36	1.93	0.449	0.746	1.51	0.731	1.57	1.13	0.766	0.633	0.732	0.731	1.66	1.25	2.1	1.34	0.767	0.621	0.433	0.248	0.322	0.693	9.94	1.13	1.09	1.04	0.888	0.982	2.82	0.635
STEAP3	Q658P3	Metalloreductase STEAP3	0.583752	1	0.659265	0.832742	0.790762	0.668477	0.382	0.247	0.0727	0.832	1.21	1.68	1.88	0.576	0.966	0.891	1.28	0.764	1.04	1.09	0.874	0.779	1.17	0.794	1.11	1.39	0.534	1.14	0.639	0.897	0.523	0.47	1.19	1.04	0.694	4.99	0.891	0.66	0.63	2.06	0.78	1.59	1.07
MAP1S	Q66K74	Microtubule-associated protein 1S	1	0.987702	1	1	0.791732	0.930355	-0.273	0.417	-0.155	0.65	0.929	1.44	0.309	0.744	0.928	0.954	1.2	1.1	1.2	1.07	0.888	0.564	0.738	0.99	0.973	1.12	1.18	0.517	0.883	0.971	1.01	1.25	1.08	0.253	1.38	5.28	1.19	1.06	0.673	2.37	1.16	0.821	0.631
HGSNAT	Q68CP4	Heparan-alpha-glucosaminide N-acetyltransferase	0.104274	0.00669836	0.0140211	0.762116	0.904629	0.341769	0.718	0.0128	0.4	0.223	1.42	1.96	2.19	1.51	1.68	0.688	0.51	0.933	0.762	0.668	0.549	1.11	1.36	1.23	0.928	0.878	0.601	0.299	0.699	0.789	0.573	0.664	0.523	0.919	0.729	2.68	0.751	0.587	0.493	0.857	0.812	0.961	0.597
MBLAC2	Q68D91	Metallo-beta-lactamase domain-containing protein 2	1	1	1	1	0.881325	1	-0.255	0.45	-0.00909	0.979	0.895	1.4	0.412	0.753	0.0951	1.01	1.7	1.13	1.04	0.0834	1.21	0.326	0.231	1.07	1.21	1.33	1.16	1.01	0.912	1.05	0.874	1.12	1.92	0.0914	1.1	0.51	1.3	0.855	0.877	1.03	1.46	0.7	1.08
STUM	Q69YW2	Protein stum homolog	1	0.667403	0.873119	0.680101	1	0.682269	-0.0727	0.832	0.0364	0.915	1.47	0.753	0.984	0.336	0.675	0.957	5.13	0.298	0.573	5.09	0.383	0.564	0.37	0.782	2.39	1.14	0.322	1.17	0.715	0.251	0.791	0.916	11	0.497	0.366	2.38	0.459	0.16	2.8	2.5	5.62	2.97	0.395
LAMTOR1	Q6IAA8	Ragulator complex protein LAMTOR1	1	0.88805	1	1	1	0.861086	0.3	0.37	-0.109	0.75	1.05	2.01	0.67	0.928	0.946	0.702	1.07	0.739	1.62	1.8	0.431	0.703	1.93	0.781	0.671	1.05	0.564	1.01	0.577	0.634	1.28	2.42	0.777	0.723	1.18	6.04	0.546	1.24	0.476	1.26	2.27	0.821	0.623
KANK3	Q6NY19	KN motif and ankyrin repeat domain-containing protein 3	0.62493	0.548105	0.715141	0.556821	0.512169	0.672033	0.109	0.75	-0.00909	0.979	1.31	1.77	0.943	0.952	1.22	0.968	2.02	0.995	0.945	0.799	0.71	0.936	1.08	1.05	1.58	0.238	1.04	0.258	0.604	0.411	0.297	0.21	0.201	0.418	0.191	0.966	0.398	0.107	0.28	0.451	0.311	0.757	0.0765
CAVIN1	Q6NZI2	Caveolae-associated protein 1	0.945069	1	0.978421	0.950582	0.747636	0.914137	0.236	0.484	0.555	0.0767	0.893	0.733	0.806	1.49	0.696	0.907	0.723	1.24	0.974	0.246	0.377	0.8	0.748	1.06	2.29	0.384	0.515	0.131	0.117	0.117	0.0897	0.118	0.205	0.132	0.106	0.684	0.174	0.124	0.215	0.262	0.236	0.416	0.095
PRPF8	Q6P2Q9	Pre-mRNA-processing-splicing factor 8	0.740363	0.240195	0.689778	0.350857	0.806293	0.159182	0.145	0.67	-0.236	0.484	0.984	1.21	1.06	0.875	1.1	0.55	1.11	0.181	0.12	0.867	0.772	0.969	1.24	0.699	1.13	1.09	0.832	0.647	1.12	0.347	0.342	0.839	0.702	0.785	0.434	3.56	0.704	0.601	0.556	0.788	0.62	0.811	0.748
VWA1	Q6PCB0	von Willebrand factor A domain-containing protein 1	1	1	0.895509	1	1	1	0.00909	0.979	0.345	0.298	0.998	1.31	0.235	1.29	0.554	1.01	1.6	0.611	0.681	0.93	0.795	0.813	0.537	2.23	0.749	0.694	0.79	0.19	0.205	0.131	0.18	0.283	0.215	0.274	0.251	1.01	0.171	0.162	0.189	0.274	0.326	1.2	0.31
PGM2L1	Q6PCE3	Glucose 1,6-bisphosphate synthase	1	0.862916	0.729702	1	1	1	0.00909	0.979	-0.527	0.0956	1.01	1.15	1.11	0.496	1.37	0.619	1.32	0.627	0.861	1.25	0.812	0.668	1.5	0.554	0.865	1.2	0.882	0.885	0.57	1.04	0.888	0.906	3.31	0.977	1.26	1.74	0.795	0.905	1.52	1.15	2.02	2.43	0.581
DARS2	Q6PI48	Aspartate--tRNA ligase, mitochondrial	0.783268	0.952281	0.517592	0.733564	0.655033	0.633485	0.391	0.235	-0.127	0.709	1.27	1.12	1.32	1.14	2.06	1.09	0.871	1.31	1.39	1.09	1.3	1.07	1.35	0.599	0.976	1.17	0.906	0.599	0.953	0.586	0.249	1.56	1.66	1.06	0.772	4.66	1.86	0.484	1.31	1.3	1.13	3.67	1.08
TMEM65	Q6PI78	Transmembrane protein 65	0.916514	1	1	1	1	1	0.227	0.502	0.182	0.593	1.2	1.9	1.09	0.545	0.43	1.77	1.49	0.317	0.397	1.36	2.23	1.19	1.6	1.25	0.208	0.446	1.5	1.94	2.56	2.45	1.88	2.6	0.26	2.84	2.17	2.18	3.02	1.27	1.88	1.5	3.05	2.36	3.12
LARP1	Q6PKG0	La-related protein 1	0.940021	0.925597	0.71883	1	0.873076	0.811881	0.0182	0.958	0.0182	0.958	1.09	1.35	0.448	0.744	0.74	1.06	2.2	0.447	0.787	1.1	1.12	0.901	1.53	0.851	1.37	0.597	0.653	0.729	0.712	0.855	0.787	1.86	0.605	0.726	0.832	5.39	1.4	0.228	1.53	0.776	1.67	2.76	0.458
ENPP6	Q6UWR7	Ectonucleotide pyrophosphatase/phosphodiesterase family member 6	1	1	1	0.789006	0.729175	0.99967	0.155	0.65	0.327	0.326	1.47	2.37	0.631	1.6	0.555	1.53	2.15	0.329	0.629	1.34	1.84	0.866	0.441	0.481	0.442	0.859	2.78	0.675	3.14	1.69	1.05	1.41	0.239	2.59	3.11	2.69	2.46	0.396	2.09	2	2.2	1.63	2.79
PACS1	Q6VY07	Phosphofurin acidic cluster sorting protein 1	1	0.942031	1	1	0.883804	0.987999	0.218	0.519	-0.0455	0.894	0.96	1.01	0.65	1.03	1.2	0.886	0.986	0.799	1.15	0.809	0.882	1.16	1.48	0.825	1.31	0.761	0.616	1.13	0.956	0.954	1.22	1.09	1.68	1.39	0.94	2.88	1.17	1.21	1.27	2.27	1.89	0.997	0.909
HSDL2	Q6YN16	Hydroxysteroid dehydrogenase-like protein 2	0.264315	0.238642	0.340861	0.458667	0.414933	0.50126	-0.0273	0.937	-0.191	0.574	1.01	1.03	0.667	0.749	1.1	1.54	0.951	0.947	1.01	1.05	1.22	1.16	1.09	1.28	0.935	0.759	0.939	0.46	0.586	0.912	0.882	0.94	0.797	1.01	1.2	1.12	1.07	0.699	0.767	0.519	0.917	0.792	0.558
TOM1L2	Q6ZVM7	TOM1-like protein 2	0.879565	0.857063	1	0.954636	1	0.126178	0.3	0.37	0.118	0.729	1.1	1.49	1.28	0.41	1.29	1.75	0.349	1.36	1.15	1.22	1.53	1.71	0.557	1.05	1.13	1.07	1.2	1.63	1.38	1.58	1.09	1.29	2.33	1.58	1.95	3.83	0.451	0.477	1.55	1.04	2.01	2.87	1.59
SND1	Q7KZF4	Staphylococcal nuclease domain-containing protein 1	0.508301	0.773381	0.647399	0.586816	0.877759	0.629226	0.336	0.312	0.227	0.502	1.1	1.16	1.17	1.15	1.13	0.832	1.17	0.939	1.19	1.08	1.15	1.35	1.25	1.18	0.845	0.759	0.968	0.644	0.714	1.05	0.568	0.774	1.02	0.753	1.07	3.6	0.897	0.638	0.784	0.893	0.462	1.31	0.553
RUFY3	Q7L099	Protein RUFY3	0.51747	0.53025	0.735435	0.422781	0.368773	0.525746	-0.664	0.026	-0.327	0.326	0.702	0.707	0.251	0.945	0.651	0.652	1.01	0.963	0.771	1.01	0.787	0.957	0.56	0.94	1.1	1.37	1.03	0.76	0.858	0.968	0.704	1.11	1.32	1.11	1.16	1.2	1.12	0.878	1.05	1.23	1.07	0.614	0.86
SV2A	Q7L0J3	Synaptic vesicle glycoprotein 2A	0.263357	0.329383	0.981648	0.308097	0.216962	0.17822	0	1	0.173	0.612	1.11	1.3	0.834	0.885	1.19	1.15	1.3	1.32	1.43	1.1	1.31	1.45	0.789	1.03	1.35	0.551	1.29	1.42	1.37	1.95	1.36	1.77	2.8	2.38	2.18	0.167	1.82	1.21	1.54	1.04	2.74	1.05	1
SV2B	Q7L1I2	Synaptic vesicle glycoprotein 2B	0.00308881	0.000817924	0.0045492	0.24503	0.209219	0.623077	-0.709	0.0146	-0.891	0.000233	0.627	0.361	0.451	0.462	0.928	0.734	0.826	0.805	0.841	1.03	0.904	1.13	1.3	0.65	1.01	1.17	0.874	0.955	0.784	0.826	0.934	1.34	1.36	1.1	1.03	1.26	1.02	1.11	1.38	1.1	1.8	2.41	0.792
ASRGL1	Q7L266	Isoaspartyl peptidase/L-asparaginase	0.51823	0.771445	0.551439	0.488825	0.596427	0.569908	0.336	0.312	0.273	0.417	1.18	0.88	2.68	0.976	0.771	0.488	1.26	1.01	0.386	0.593	0.441	0.824	1.45	0.684	1.73	0.592	0.544	2.12	1.56	0.191	0.475	0.549	0.729	0.66	0.298	3.77	0.392	1.9	0.385	4.68	0.825	7.41	2.64
CYFIP1	Q7L576	Cytoplasmic FMR1-interacting protein 1	0.736914	0.741861	0.64487	0.421357	0.669798	0.78314	-0.255	0.45	0.2	0.555	1.08	0.479	0.339	1.64	0.479	1.41	2.14	1.07	0.285	1.04	0.442	0.281	0.471	1.21	1.42	0.725	1.17	0.7	0.973	1.4	1.07	1.14	0.386	0.208	1.23	1.39	1.19	0.951	0.879	0.521	0.849	0.613	0.673
NEGR1	Q7Z3B1	Neuronal growth regulator 1	0.416776	0.0178672	0.250208	0.0351091	0.307052	0.367419	-0.336	0.312	-0.373	0.259	0.766	0.887	0.766	0.488	0.885	0.912	0.66	1.4	1.15	1.05	1.2	1.08	0.94	0.977	0.857	0.687	1.54	1.72	1.26	1.02	1.45	1.37	0.885	1.72	1.39	0.959	1.54	1.99	1.68	2.58	2.12	0.626	2.44
DGLUCY	Q7Z3D6	D-glutamate cyclase, mitochondrial	0.976637	0.625	0.554002	0.99734	0.687894	1	-0.318	0.34	-0.227	0.502	0.849	1	0.986	0.553	0.775	0.961	0.815	1.01	1.26	0.636	1.05	1.11	0.79	1.26	0.679	1.1	1.16	0.45	0.781	0.991	0.826	1.1	0.971	0.998	1.2	1.04	0.805	0.963	0.655	0.771	1.01	2.51	0.857
MON2	Q7Z3U7	Protein MON2 homolog	0.959965	0.966022	1	1	1	1	-0.382	0.247	-0.136	0.689	0.772	1.11	0.315	0.773	0.403	0.702	1.33	0.402	1.18	0.739	0.945	0.345	0.332	0.849	1.54	1.51	0.769	0.879	0.82	1.34	0.669	1.2	1.62	1.45	1.35	2.15	1.26	0.163	0.709	0.678	2.74	0.878	0.569
MYH14	Q7Z406	Myosin-14	0.682764	0.4661	0.442551	0.354577	0.809114	0.561325	0.5	0.117	0.455	0.16	1.27	2.67	0.711	1.53	1.38	0.444	0.893	0.791	0.45	0.417	0.625	0.894	0.614	2.3	1.04	0.636	0.413	0.412	0.593	0.692	0.467	0.564	0.596	0.681	0.582	3.07	0.531	0.253	0.585	0.993	0.486	1.37	0.374
DCXR	Q7Z4W1	L-xylulose reductase	0.713105	0.884931	0.729348	0.950231	0.57035	0.739191	0	1	-0.0818	0.811	1.02	0.849	1.28	0.713	1.03	1.17	1.09	1.01	0.981	0.867	1.11	1.19	1.11	0.99	0.894	0.934	1.07	0.779	1.18	1	0.778	1.1	1.58	1.33	1.22	0.45	1.26	0.813	0.657	0.843	1.08	2.42	1.17
HSD17B13	Q7Z5P4	17-beta-hydroxysteroid dehydrogenase 13	0.933978	0.692974	0.966854	1	0.786993	0.89167	0.109	0.75	0.327	0.326	0.802	0.435	1.35	0.464	0.499	1.45	0.613	0.521	0.759	0.301	0.445	0.423	0.402	2.99	0.819	0.476	0.309	1	0.122	0.303	0.392	0.379	0.406	0.691	0.381	1.57	0.333	0.542	0.44	6.58	0.449	0.643	0.416
ANKS1B	Q7Z6G8	Ankyrin repeat and sterile alpha motif domain-containing protein 1B	0.546392	0.617796	0.706881	0.500242	0.652442	0.639304	0.0909	0.79	0.164	0.631	1.61	1.43	1.43	0.515	0.936	3.26	2.09	1.6	0.431	1.78	2.55	0.724	0.698	1.34	0.558	0.714	1.69	2.29	0.405	3.57	3.44	5.7	1.34	3.28	3.53	4.99	4.88	0.189	4.13	4.71	3.37	1.34	0.716
PRRT2	Q7Z6L0	Proline-rich transmembrane protein 2	0.973991	1	1	0.87392	0.890805	1	0.118	0.729	0.0636	0.853	1.07	0.981	1.62	0.712	1.08	1.38	0.638	1.44	1.42	1	0.934	1.59	1.24	0.944	0.982	0.433	1.4	0.951	1.57	1.31	0.998	1.52	1.44	2.17	1.4	2.14	1.86	1.45	0.992	1.14	2.08	0.743	1.16
HUWE1	Q7Z6Z7	E3 ubiquitin-protein ligase HUWE1	0.538284	0.876366	0.805694	0.476993	0.430911	0.813394	0.155	0.65	-0.0636	0.853	1.18	1.57	0.696	0.441	1.3	1.94	1.14	0.336	0.524	0.173	1.81	0.976	1.87	0.644	0.878	0.184	1.43	1.19	0.112	1.74	1.4	1.24	0.36	0.592	1.96	0.883	0.426	0.207	0.82	1.21	1.91	0.7	0.282
TMED4	Q7Z7H5	Transmembrane emp24 domain-containing protein 4	0.448937	0.298651	0.589209	0.58762	0.986875	0.515974	-0.473	0.142	-0.591	0.0556	0.741	0.492	0.276	0.649	0.651	0.304	2.07	0.518	0.568	0.656	0.89	0.772	1.06	0.203	0.966	1.97	0.799	0.273	0.625	0.609	0.548	0.128	0.682	0.855	0.459	0.617	0.625	0.546	0.627	0.564	0.204	1.99	0.845
PABPN1	Q86U42	Polyadenylate-binding protein 2	0.891486	0.833101	1	0.769806	0.937324	0.896239	0.4	0.223	0.218	0.519	1.13	0.975	1.19	1.72	0.942	1.05	0.906	1.06	1.6	0.994	1.41	0.691	1.01	0.435	0.34	2.84	0.38	1.09	1.02	1.78	1.35	1.1	0.47	1.03	1.95	3.57	0.865	0.93	0.392	0.861	0.322	1.41	1.1
MTDH	Q86UE4	Protein LYRIC	0.472134	0.410848	0.574286	0.587627	0.950921	0.791038	-0.00909	0.979	-0.118	0.729	0.831	0.875	0.158	0.904	1.02	1.18	0.851	1.08	0.946	0.97	1.33	1.23	1.83	0.89	1.26	0.307	0.72	0.344	0.0945	0.835	0.669	1.03	0.761	1.01	0.863	1.92	1.28	0.593	0.686	0.238	0.959	0.271	0.479
ITIH5	Q86UX2	Inter-alpha-trypsin inhibitor heavy chain H5	0.660462	0.285042	0.666738	0.100331	0.281813	0.182563	0	1	0.291	0.385	0.826	0.455	1.26	0.951	0.695	0.805	0.788	0.549	0.522	0.465	0.328	0.843	1.22	1.23	1.37	0.429	0.756	0.205	0.151	0.227	0.265	0.167	0.224	0.166	0.146	0.668	0.235	0.311	0.143	0.405	0.193	0.18	0.28
CD163	Q86VB7	Scavenger receptor cysteine-rich type 1 protein M130	0.815479	0.270993	0.281816	0.644239	0.625689	0.799484	-0.336	0.312	-0.273	0.417	0.623	0.924	0.257	0.462	0.253	0.409	1.44	0.891	0.664	1.44	1.05	1.22	1.45	1.36	0.789	0.486	0.917	1.52	0.87	0.438	1.41	1.14	1.45	2.08	0.628	3.69	0.509	2.07	1.63	2.08	1.36	2.03	0.315
CAND1	Q86VP6	Cullin-associated NEDD8-dissociated protein 1	0.936216	0.901506	0.90221	1	1	0.80339	0.155	0.65	0.318	0.34	1.22	1.69	0.602	0.992	0.876	1.62	1.57	0.998	1.06	1.21	1.79	0.616	0.789	1.08	0.836	0.805	1.49	1.92	1.5	1.55	1.62	1.68	1.43	1.68	1.74	2.29	2.13	1.19	1.4	1.45	1.75	1.44	1.02
ZSWIM9	Q86XI8	Uncharacterized protein ZSWIM9	0.70788	0.871918	0.772385	0.971139	1	0.879983	-0.0455	0.894	-0.127	0.709	0.805	1.3	0.682	0.768	0.909	1.04	0.137	0.895	0.898	0.977	0.999	0.948	1.14	0.945	1.14	0.736	1.04	0.844	0.61	0.918	0.756	0.886	1.54	1.16	1.15	1.39	0.947	0.611	1.06	0.643	1.28	1.05	0.868
STX12	Q86Y82	Syntaxin-12	1	1	1	1	0.998278	1	0.218	0.519	-0.218	0.519	1.01	1.02	1.31	0.752	1.39	0.263	1.35	1.08	0.93	1.17	0.915	1.08	1.78	0.556	1.05	0.871	0.744	1.1	1.01	0.856	0.875	1.17	2.07	1.35	1.12	2.46	1.13	1	1.39	0.649	1.94	1.79	0.762
HRNR	Q86YZ3	Hornerin	0.999403	1	1	1	1	0.934914	0.0273	0.937	-0.445	0.17	1.31	0.796	2.57	0.313	2.57	0.573	1.04	1.55	0.823	0.634	0.43	1.46	1.55	0.635	0.648	1.14	1.03	0.519	0.569	0.385	0.572	0.688	1.1	0.32	0.619	1.39	0.538	0.919	0.41	2.57	0.52	1.4	0.736
TRAPPC5	Q8IUR0	Trafficking protein particle complex subunit 5	0.109159	0.1008	0.455203	0.136875	0.0783479	0.141598	-0.155	0.65	-0.1	0.77	1.41	1.08	0.661	0.858	1.96	2.65	1.23	1.41	1.44	0.979	1.53	1.17	0.521	0.835	1.4	1.08	1.16	1.22	1.15	1.4	1.14	1.77	1.55	1.78	1.45	2.2	1.81	1.02	0.926	0.631	1.54	2.65	0.109
PLD3	Q8IV08	Phospholipase D3	1	1	1	1	0.868658	1	0.164	0.631	0.4	0.223	1.12	1.29	0.666	1.62	0.776	1.08	1.27	0.79	0.73	1.48	1.58	0.826	0.851	1.59	0.455	0.563	1.54	1.24	1.82	1.67	0.982	0.739	0.802	1.19	1.52	2.3	0.905	0.726	0.552	1.32	1.06	1.13	1.22
NAXD	Q8IW45	ATP-dependent (S)-NAD(P)H-hydrate dehydratase	1	1	0.949829	1	1	0.960754	-0.0364	0.915	-0.0364	0.915	1.03	0.503	1.46	0.774	0.61	1.02	1.82	1.01	0.92	0.897	1.24	0.992	1.66	1.25	0.263	1.17	0.659	1.48	0.115	1.13	1	1.33	2.03	1.2	1.18	1.98	1.41	0.901	0.547	1.87	1.37	1.36	1.08
LRRC8A	Q8IWT6	Volume-regulated anion channel subunit LRRC8A	0.707011	0.718833	0.149227	0.72908	0.650323	0.201416	-0.482	0.133	-0.545	0.0827	0.773	0.803	0.576	0.794	1.17	0.534	0.757	1.17	0.804	0.279	0.685	0.394	0.793	0.856	1.22	1.1	1.03	0.914	0.818	0.901	0.72	1.34	1.35	1.06	0.86	3.71	1.74	0.675	0.726	1.27	1.16	0.807	0.91
RHOT1	Q8IXI2	Mitochondrial Rho GTPase 1	0.670313	0.273842	0.351765	0.918804	0.84498	0.748701	-0.291	0.385	-0.373	0.259	0.895	0.921	0.87	0.372	1.2	1.16	0.842	1.14	1.07	0.845	1.71	0.669	0.78	0.967	1.12	1.11	1.03	0.68	1.05	1.67	1.3	2.26	1.46	1.07	1.83	3.9	2.09	1.07	1.02	0.972	1.27	2	0.724
SIRT2	Q8IXJ6	NAD-dependent protein deacetylase sirtuin-2	0.884813	0.828342	0.758824	0.870376	1	1	-0.0182	0.958	-0.0727	0.832	1.2	1.71	0.907	0.716	1.14	1.72	1.01	1.88	1.19	1.42	1.76	0.682	0.586	0.722	0.56	1.21	1.93	0.58	2.91	1.73	1.24	2.22	1.86	1.94	2.83	1.52	2.57	1.37	2.42	1.04	2.28	1.36	2.22
CEND1	Q8N111	Cell cycle exit and neuronal differentiation protein 1	0.994389	0.397892	1	0.580037	1	1	0.0364	0.915	-0.191	0.574	0.978	1.03	1.22	0.679	1.22	1.01	0.703	1.41	1.37	0.58	1.32	1.76	0.888	1.22	0.625	1.06	1.2	1.42	1.54	1.32	1.35	1.51	1.38	2.22	1.9	0.586	1.7	1.67	0.874	0.995	1.47	2.97	1.61
LGI3	Q8N145	Leucine-rich repeat LGI family member 3	1	1	0.950168	1	1	1	-0.145	0.67	-0.345	0.298	0.926	0.799	1.65	0.485	0.853	1.16	0.613	1.32	1.07	0.101	1.24	1.38	0.715	0.682	0.624	1.69	1.29	0.254	2.17	0.963	0.687	1.14	0.198	1.68	1.38	0.851	1.12	0.919	0.965	0.438	1.33	3.32	1.18
CCAR2	Q8N163	Cell cycle and apoptosis regulator protein 2	0.900134	1	1	0.936933	1	1	-0.309	0.355	-0.336	0.312	0.878	0.61	1.33	0.653	0.722	0.865	1.09	0.753	0.948	0.648	0.956	1.36	1.35	0.975	0.709	0.962	0.999	0.729	0.725	0.958	0.614	0.777	0.689	0.774	1.03	0.439	0.858	0.749	0.482	0.814	0.624	0.804	1.02
GHDC	Q8N2G8	GH3 domain-containing protein	1	1	0.959333	1	1	1	-0.155	0.65	0.155	0.65	0.889	1.67	0.233	1.16	0.245	0.846	1.18	1.27	1.2	0.867	1.59	0.327	0.342	1.05	1.54	0.647	1.42	0.801	0.712	1.22	0.797	0.617	0.246	1.49	1.46	3.71	1.54	0.917	0.784	0.711	1.01	0.337	1.25
GPD1L	Q8N335	Glycerol-3-phosphate dehydrogenase 1-like protein	1	0.838206	0.960182	0.86006	1	0.812012	-0.0636	0.853	-0.318	0.34	1.08	1.58	0.603	0.529	1.35	1.39	1.01	1.83	0.665	0.769	1.07	1.7	1.19	0.412	0.324	1.4	1.68	0.565	1.26	1.13	0.844	1.02	1.59	1.58	1.29	2.34	1.19	1.07	0.994	0.639	1.68	2.26	1.01
PLCD3	Q8N3E9	1-phosphatidylinositol 4,5-bisphosphate phosphodiesterase delta-3	0.190287	0.54038	0.538223	0.108219	0.375187	0.650017	-0.245	0.467	-0.364	0.272	1.06	0.926	0.923	0.556	1.12	1.22	1.62	0.605	0.868	0.834	1.17	1.07	0.762	0.569	0.736	1.52	1.42	0.844	0.974	1.66	0.753	1.19	1.3	0.822	1.08	0.895	1.12	0.867	0.733	1.1	1.02	1.63	1.56
CADM2	Q8N3J6	Cell adhesion molecule 2	0.26952	0.328708	0.59338	0.791387	0.748558	0.671949	0.473	0.142	0.0727	0.832	0.949	1.22	1.18	0.939	1.1	0.637	0.616	0.835	0.618	1.03	0.992	0.932	1.8	0.931	0.67	0.687	0.917	1.33	1.63	0.846	1.28	0.843	0.935	1.38	0.995	0.777	1.19	0.969	1.15	1.42	1.77	2.38	2.02
OXR1	Q8N573	Oxidation resistance protein 1	0.753087	1	1	0.977277	1	0.866818	-0.155	0.65	-0.336	0.312	0.84	0.412	1.15	0.824	1.19	1.08	0.388	1.4	1.35	1.27	1.16	0.272	1.49	0.49	1.24	0.686	1.09	1.52	1.08	1.05	1.5	1.53	1.42	1.87	1.95	2.19	1.7	0.96	1.73	0.462	2.54	0.431	1.14
ARFGAP1	Q8N6T3	ADP-ribosylation factor GTPase-activating protein 1	0.995881	0.922876	0.995433	0.845593	0.59307	0.836326	-0.218	0.519	-0.318	0.34	0.788	1.73	0.571	0.46	0.43	0.954	0.584	0.325	0.985	1.2	0.739	1.17	1.19	0.806	0.894	1.43	0.679	0.902	0.539	0.641	0.566	1.72	0.748	1.25	0.475	2.14	0.787	0.682	1.35	0.966	1	1.32	0.324
GATD1	Q8NB37	Glutamine amidotransferase-like class 1 domain-containing protein 1	0.765196	0.895153	1	1	0.911838	1	0.182	0.593	0.391	0.235	1.26	1.82	0.896	1.3	0.93	1.7	0.923	1.96	1.4	1.43	1.3	0.792	0.472	0.553	1.87	0.538	1.57	1.58	1.08	1.59	1.48	0.561	2.02	2.18	2.13	4.01	1.39	1.31	1.49	1.09	2.22	1.51	1.35
PCYOX1L	Q8NBM8	Prenylcysteine oxidase-like	1	0.919293	0.993075	1	1	1	-0.164	0.631	-0.136	0.689	0.94	0.373	1.46	0.593	1.18	0.822	1.21	0.844	1.03	0.782	1.12	0.101	0.183	0.682	1.07	2.3	0.767	0.108	0.844	0.852	0.665	1.08	1.4	1.14	1.22	0.991	0.827	0.77	0.67	0.821	1.33	1.74	0.504
RDH13	Q8NBN7	Retinol dehydrogenase 13	0.233035	0.108025	0.753869	0.735116	0.122696	0.138971	0.173	0.612	0.0727	0.832	1.61	0.772	1.54	1.28	2.27	2.29	1.53	2.05	2.51	1.22	2.58	1.19	0.756	0.296	0.238	1.47	2.24	0.508	2.19	2.12	2.22	2.29	1.48	3.21	2.7	1.51	2.71	1.12	0.525	0.884	1.49	2.87	2.04
CAMKV	Q8NCB2	CaM kinase-like vesicle-associated protein	1	1	1	1	1	0.857391	0.118	0.729	-0.273	0.417	0.997	0.92	1.11	0.667	1.49	0.588	1.21	0.585	0.819	1.14	0.93	1.71	1.27	1.24	0.871	0.865	0.757	1.05	0.594	1.11	1.08	1.11	1.77	0.881	1.03	1.21	0.705	1.22	0.81	1.73	1.29	2.01	0.679
CHDH	Q8NE62	Choline dehydrogenase, mitochondrial	0.789799	0.454806	0.895152	0.0298569	0.401539	0.456283	0.236	0.484	-0.209	0.537	1.11	1.56	1.05	0.629	1.11	1.24	1.08	1.04	0.758	0.812	0.617	0.885	1.2	0.914	0.859	1.28	0.741	1.32	1.31	0.699	0.475	0.993	1.23	1.03	1.13	2.37	0.595	0.695	0.715	1.95	1.02	2.87	0.818
ABCF1	Q8NE71	ATP-binding cassette sub-family F member 1	0.912069	0.369743	0.540542	0.377307	0.818587	0.494422	0.382	0.247	0.164	0.631	2.24	2.74	3.44	0.366	1.56	1.25	4.11	0.786	1.36	1.04	1.09	1.68	0.573	1.14	1.38	1.4	0.511	2.67	1.25	0.799	1.33	0.449	2.14	2.17	1.17	4.13	0.709	0.435	0.987	4.18	1.79	11.9	0.721
MCU	Q8NE86	Calcium uniporter protein, mitochondrial	0.245547	0.37487	0.187972	0.64643	0.88926	0.78482	0.573	0.0655	0.2	0.555	1.32	1.47	2.36	1.19	1.09	0.73	1.09	0.789	0.236	0.403	0.642	1.88	1.72	0.728	0.576	1.1	0.874	1.11	1.4	0.768	0.296	0.973	1.46	0.877	0.364	4.74	0.58	1.7	0.778	2.14	0.534	4.43	2.09
LPCAT1	Q8NF37	Lysophosphatidylcholine acyltransferase 1	0.600989	0.443805	0.936171	0.833576	0.724365	0.89472	-0.445	0.17	-0.164	0.631	0.937	0.532	0.986	0.547	0.509	1.27	1.78	0.648	1.45	0.478	1.33	0.949	0.652	1.09	1.21	1.47	0.587	0.899	0.861	0.984	1.01	0.944	1.91	1.36	1.24	3.94	1.49	0.906	1.22	2.6	1.38	0.607	0.482
STOML3	Q8TAV4	Stomatin-like protein 3	1	1	0.837315	1	0.770827	0.672231	0.336	0.312	0.191	0.574	1.15	2.8	0.832	0.594	0.771	0.732	1.17	0.769	0.636	0.618	0.515	1.36	1.2	2.31	0.803	0.0855	0.595	0.34	0.14	0.116	0.386	0.535	0.71	0.112	0.341	2.23	0.512	0.471	0.332	0.299	0.574	0.187	0.0678
TMEM167A	Q8TBQ9	Protein kish-A	0.6686	1	1	0.959902	1	0.767747	-0.0727	0.832	-0.445	0.17	0.872	1	0.7	0.812	1.01	1.01	0.703	0.82	0.794	0.758	0.937	1.26	0.994	0.959	0.858	1.4	0.789	0.571	0.821	0.783	0.717	0.918	0.874	1.1	1.04	1.7	0.743	0.654	0.667	0.601	0.705	2.15	0.822
TBC1D15	Q8TC07	TBC1 domain family member 15	1	1	0.903099	1	0.815162	1	0.0636	0.853	-0.0364	0.915	1.03	0.928	1.83	0.618	1.11	0.567	1.11	0.769	1.42	0.736	0.425	0.845	0.777	0.818	1.87	1.28	0.248	0.977	0.786	0.666	0.449	0.924	0.841	1.57	0.791	3.94	0.784	0.836	0.693	0.935	0.569	1.07	0.423
DMXL2	Q8TDJ6	DmX-like protein 2	0.914672	0.909115	0.754115	0.258077	0.416273	0.985377	0.191	0.574	0	1	1.33	2.31	0.739	0.866	1.57	1.35	1.14	0.676	0.41	1.2	0.982	1.48	0.82	0.703	1.51	0.92	1.04	1.37	1.46	1.13	1.34	1.18	1.75	0.534	1.21	4.72	1.21	0.452	1.14	1.46	1.92	1.7	1.28
DTD1	Q8TEA8	D-aminoacyl-tRNA deacylase 1	0.691282	0.568149	0.735623	0.62381	0.981211	0.901258	-0.0455	0.894	-0.273	0.417	0.932	0.936	1.04	0.622	0.837	0.854	1.3	0.837	0.121	0.804	0.904	1	1.23	0.779	1.03	1.22	0.745	1.32	0.872	0.973	0.713	0.964	1.69	1.12	1.18	1.15	1.14	0.84	0.863	1.02	1.52	2.42	0.959
FBXO41	Q8TF61	F-box only protein 41	0.815364	0.86378	1	0.942173	0.872226	1	0	1	-0.255	0.45	1.15	1.57	1.23	0.911	1.77	1.12	0.319	1.38	1.27	1.04	1.55	1.46	0.494	0.298	1.25	1.32	1.64	1.21	1.35	1.8	1.45	2.47	0.454	1.63	1.32	3.33	2.1	0.575	1.13	0.333	1.1	0.574	1.36
PDCD6IP	Q8WUM4	Programmed cell death 6-interacting protein	0.313677	0.180549	0.234734	0.629921	0.693875	0.687997	-0.418	0.201	-0.3	0.37	0.931	0.714	0.628	0.595	0.872	0.762	2.01	0.972	1.01	0.703	0.682	1.24	0.724	1.65	1.17	0.69	0.767	0.555	0.68	0.665	0.479	0.681	0.761	0.833	0.776	1.59	0.733	0.491	0.617	1.13	0.68	1.37	0.55
FAR1	Q8WVX9	Fatty acyl-CoA reductase 1	0.983171	1	1	0.899279	0.851452	0.833052	-0.0909	0.79	-0.391	0.235	0.57	0.492	0.265	0.943	1.26	0.323	0.139	0.713	0.0554	1.15	0.0587	1.54	1.64	0.925	1.35	0.958	0.134	0.162	0.653	0.637	0.051	0.0638	0.0682	0.68	0.0986	0.729	0.616	0.0686	0.113	3.68	1.13	1.36	0.569
ATL1	Q8WXF7	Atlastin-1	0.118382	0.0664703	0.129649	0.32779	0.615459	0.39068	-0.482	0.133	-0.745	0.00845	0.769	0.769	0.568	0.531	0.878	0.834	1.03	0.815	0.77	0.973	0.834	0.775	1.14	0.487	0.982	1.55	0.844	0.712	0.701	0.849	0.727	0.932	1.23	1	1.09	0.647	0.921	0.649	0.987	1.01	1.25	2.08	0.411
DDX1	Q92499	ATP-dependent RNA helicase DDX1	1	1	0.964851	0.664509	0.629479	1	-0.282	0.401	-0.209	0.537	0.9	0.926	0.835	1.21	0.773	0.983	0.676	0.674	1.09	0.921	1.25	0.896	0.975	0.484	0.934	1.57	1.03	0.682	0.733	1.26	0.712	1.38	0.711	1.07	1.38	1.51	1.73	0.788	0.788	1.34	0.796	0.487	0.682
HSD17B8	Q92506	Estradiol 17-beta-dehydrogenase 8	0.382772	0.579563	0.172045	0.525765	0.517216	0.434488	-0.618	0.0426	-0.445	0.17	0.744	0.822	0.297	0.653	0.703	0.872	1.12	0.978	1.09	0.903	0.786	0.122	1.02	1.25	1.02	0.874	0.829	0.3	0.683	0.829	0.834	0.71	1.54	1.02	0.979	1.36	1.05	0.0978	0.48	0.398	1.02	0.329	0.718
CCT6B	Q92526	T-complex protein 1 subunit zeta-2	0.45237	0.506509	0.652206	0.666477	0.760161	0.559675	-0.0636	0.853	0.155	0.65	1.15	1.56	0.209	0.695	1.04	1.64	1.75	1.18	0.987	1.67	1.62	0.579	0.185	1.15	1.1	1.03	1.54	1.08	0.661	1.26	1.11	1.92	1.4	1.6	1.45	34.4	1.72	0.682	1.46	1.13	1.55	2.07	0.822
NCSTN	Q92542	Nicastrin	0.957855	0.157531	0.0119485	0.126529	0.0213098	0.986596	-0.782	0.00447	-0.845	0.00105	0.301	0.446	0.292	0.126	0.414	0.189	0.337	1.44	0.174	0.898	2.18	0.331	0.914	0.538	0.93	1.48	1.13	1.11	1.33	0.811	0.788	0.246	1.12	0.608	2.15	1.42	1.2	0.965	0.174	1.36	1.33	0.997	1.19
TM9SF4	Q92544	Transmembrane 9 superfamily member 4	0.679172	0.758654	0.525677	0.592148	0.862955	0.43479	-0.327	0.326	-0.309	0.355	0.629	0.762	0.958	0.465	0.0958	0.507	0.984	0.701	0.7	0.628	0.89	0.515	0.899	0.833	0.626	1.81	0.83	0.539	0.62	0.436	0.39	0.0613	0.592	0.582	0.639	0.475	0.542	0.516	0.366	0.0905	0.588	1.17	0.604
AP3S1	Q92572	AP-3 complex subunit sigma-1	0.352089	0.271343	0.403933	0.352524	0.324393	0.628284	-0.0273	0.937	-0.264	0.433	1.03	0.969	0.229	0.911	1.52	0.974	1.58	1.19	0.979	1.04	1.05	1.27	1.74	0.76	1.21	0.357	0.928	1.05	0.741	0.763	0.895	1.13	2.13	1.17	1.12	2.29	1.02	0.903	1.26	1.2	1.56	1.58	0.072
NDRG1	Q92597	Protein NDRG1	0.658997	0.459794	0.272959	0.515735	0.450787	0.673033	-0.191	0.574	-0.1	0.77	0.513	0.627	0.534	0.424	0.474	0.412	0.604	0.388	1.02	0.587	0.27	1.73	0.969	1.78	1.31	0.323	0.614	0.647	1.11	0.373	1.13	0.252	0.423	1.01	1.51	2.31	0.844	0.959	0.903	1.47	1.52	0.852	0.294
HSPH1	Q92598	Heat shock protein 105 kDa	0.0569915	0.414173	0.0637281	0.0933979	0.107496	0.0399559	-0.709	0.0146	-0.927	3.97e-05	0.586	0.542	0.351	0.512	0.818	0.603	0.691	0.513	0.65	0.693	0.369	0.438	1.23	0.544	1.04	1.4	0.784	1.5	1	0.718	0.777	1.35	2.2	1.18	0.945	2.3	0.777	0.653	1.53	0.824	1.32	0.834	1.23
MYO18A	Q92614	Unconventional myosin-XVIIIa	0.311171	0.410788	0.4426	0.885904	1	0.963744	-0.2	0.555	-0.1	0.77	0.869	0.423	0.544	0.995	1.27	1.38	0.597	1.1	1.39	0.863	1.18	0.709	1.17	0.888	1.32	0.384	1.24	0.787	1.19	1.28	1.23	1.67	1.05	1.4	1.88	2.64	1.66	1	1.38	0.765	1.44	2.02	1.13
NECTIN2	Q92692	Nectin-2	0.94068	0.109213	0.850783	0.165085	0.945522	0.493317	0.291	0.385	0.327	0.326	1.07	1.51	0.92	0.933	0.878	0.904	1.28	0.424	0.569	0.723	0.825	0.762	1.4	1.79	1.12	0.136	0.556	0.387	0.191	0.168	0.196	0.495	0.942	0.484	0.169	1.09	0.56	0.318	0.378	0.359	1.09	1.01	0.125
HTRA1	Q92743	Serine protease HTRA1	0.357487	0.372359	0.244829	0.878719	0.276835	0.0188597	0.482	0.133	0.564	0.071	5.42	16.4	0.829	5.98	0.739	3.6	4.97	3.9	3.23	2.6	3.47	1.45	1.24	0.904	0.262	0.597	1.99	2.7	3.74	1.62	2.99	1.71	2.03	3.07	2.12	6.44	1.91	1.13	1.41	2.89	0.394	1.38	1.35
ARPC1A	Q92747	Actin-related protein 2/3 complex subunit 1A	1	1	0.837501	0.868459	1	0.794275	0.255	0.45	0.0818	0.811	0.963	0.863	1.57	0.731	0.962	0.697	0.953	0.997	0.736	1.09	0.881	0.909	1.48	1.22	1.08	0.71	0.5	1.02	0.431	0.813	0.972	0.934	1.94	1.22	1.15	0.43	1.21	0.615	0.984	1.33	1.63	1.33	0.546
TNR	Q92752	Tenascin-R	0.881185	0.988772	1	0.912154	1	1	0.209	0.537	0.0455	0.894	1.2	0.857	1.92	0.989	1.2	0.756	1.46	0.892	0.922	1.69	1.16	0.905	1.48	0.957	0.491	0.818	1.26	2.44	2.87	1.29	2.15	1.08	2.37	1.44	1.43	1.06	1.38	2.55	2.53	4.68	2.52	4.24	3.37
NRCAM	Q92823	Neuronal cell adhesion molecule	0.767045	0.766933	1	0.881898	0.942053	0.854206	-0.182	0.593	-0.327	0.326	0.807	0.649	1.02	0.498	1.03	0.599	1.05	0.542	0.714	1.26	0.924	1.35	1.64	0.798	0.915	0.496	1.15	1.08	1.12	0.714	1.12	0.999	1.78	1.01	1.01	2.17	1.11	1.14	1.5	1.6	2.05	1.74	1.38
DDX17	Q92841	Probable ATP-dependent RNA helicase DDX17	1	0.872215	0.966264	0.894389	0.669574	1	-0.273	0.417	-0.436	0.18	0.704	0.416	1.34	0.142	0.53	0.731	1.07	0.367	0.931	0.508	0.751	1.2	1.36	0.963	1.01	1.36	0.314	1	0.261	0.791	0.519	0.913	0.563	0.43	0.302	2.41	0.402	0.849	0.568	1.67	0.352	1.75	0.841
GLG1	Q92896	Golgi apparatus protein 1	0.726604	1	0.890363	1	0.917489	1	0.109	0.75	-0.118	0.729	0.931	0.999	1.58	0.55	1.05	0.45	0.965	0.9	0.956	0.755	0.734	0.645	0.77	1.48	0.597	1.42	0.736	0.592	0.516	0.479	0.359	0.753	0.383	0.967	0.801	3.55	0.401	0.579	0.709	1.76	0.945	3.3	0.483
UPF1	Q92900	Regulator of nonsense transcripts 1	1	0.971881	0.985998	0.900802	1	0.566916	0.155	0.65	-0.2	0.555	1.1	2.24	0.871	0.505	1.17	0.917	0.862	1.2	0.839	1.62	1.41	1.04	1.27	1.04	1.14	0.653	0.894	0.757	1	0.582	1.35	1.65	0.49	1.04	0.426	9.3	0.492	0.591	1.7	0.953	1.93	2.24	0.512
COPS5	Q92905	COP9 signalosome complex subunit 5	1	1	0.994391	1	1	1	0.1	0.77	-0.309	0.355	0.961	0.501	1.55	0.94	1.56	0.196	1.02	0.363	0.212	0.189	0.676	1.76	1.84	0.618	1.04	1.31	0.19	0.383	0.867	1.32	1.14	1.45	1.78	0.108	1.38	1.68	1.65	1.47	1.45	0.418	1.25	3.32	0.945
RAB8B	Q92930	Ras-related protein Rab-8B	0.944663	0.964408	0.969329	1	1	1	0.0909	0.79	0.409	0.212	1.27	1.88	1.02	0.95	0.554	1.14	2.06	0.87	0.84	1.85	1.21	2.08	0.915	0.93	1.18	0.676	1.3	1.13	0.985	1.6	0.741	1.26	1.83	1.31	1.22	6.8	1.38	1.42	1.45	1.56	2	6.08	0.45
KHSRP	Q92945	Far upstream element-binding protein 2	0.450282	0.386334	0.563123	0.471327	0.420175	0.736883	-0.364	0.272	-0.664	0.026	0.678	0.877	0.251	0.645	0.985	0.655	0.654	0.718	0.709	0.694	1.33	1.22	1.23	1.49	0.696	0.912	0.672	0.691	0.231	1.3	0.994	1.38	0.333	1.37	1.46	1.11	1.42	1.11	0.468	0.644	0.83	0.579	0.723
GCDH	Q92947	Glutaryl-CoA dehydrogenase, mitochondrial	1	1	0.842237	1	0.939633	1	0	1	0.164	0.631	0.917	1.04	1.32	0.21	0.746	1.13	1.06	0.958	1.22	1.12	0.707	1.55	1.03	1.74	0.621	0.318	1.28	0.556	0.761	0.995	0.517	1.14	1.37	0.926	0.152	1.42	0.927	0.705	0.572	0.792	1.21	2.04	1.68
ARHGEF2	Q92974	Rho guanine nucleotide exchange factor 2	0.78615	0.811387	0.956411	1	0.82136	0.941564	0.0455	0.894	-0.00909	0.979	0.886	1	0.59	0.915	0.875	1.36	0.577	0.938	0.663	1.43	1.39	1.17	1.74	0.714	1.11	0.452	0.988	0.757	0.649	1.18	1.25	1.69	1.07	1.41	0.146	1.08	1.23	0.73	1.43	1.26	1.59	0.347	0.669
ATP6V0A1	Q93050	V-type proton ATPase 116 kDa subunit a isoform 1	1	1	1	0.989812	0.918837	0.672909	-0.236	0.484	-0.391	0.235	0.985	0.706	1.53	0.599	0.911	0.669	1.49	0.798	0.938	0.78	0.73	0.804	1.06	0.766	0.839	1.41	0.923	1.73	1.88	1.3	1.55	0.839	1.92	1.23	1.02	1.6	1.05	1.81	1.26	3.32	1.54	4.01	1.56
MAL2	Q969L2	Protein MAL2	0.683514	0.463801	0.672164	1	0.944304	1	-0.445	0.17	-0.273	0.417	0.76	0.79	0.0173	0.814	0.907	0.952	1.08	1.36	1.06	1.29	0.945	0.0446	0.0571	1.04	1.37	1.79	0.738	1.46	1.96	1.41	1.18	1.11	2.87	2.26	1.31	0.299	1.22	1.41	1.85	2.09	3.14	0.0366	0.924
IGSF8	Q969P0	Immunoglobulin superfamily member 8	0.832986	1	0.900485	1	0.807895	0.833962	-0.391	0.235	-0.364	0.272	0.922	0.88	1.1	0.693	0.954	0.893	1.02	1.01	0.933	1.23	1.09	0.851	0.743	0.898	0.924	1.36	1.07	1.66	1.64	1.17	1.32	1.16	1.82	1.53	1.31	0.549	1.4	1.84	1.37	4.1	2.23	3.57	1.84
NCLN	Q969V3	Nicalin	1	0.873565	0.439937	0.844051	1	0.689658	-0.3	0.37	-0.436	0.18	0.796	0.724	0.896	0.564	0.703	0.311	1.58	0.726	0.806	0.634	0.742	0.801	1.09	0.833	0.651	1.58	0.85	0.629	0.588	0.789	0.446	0.778	0.772	0.889	0.797	2.6	0.821	0.579	0.589	0.287	0.695	1.62	0.456
MARC2	Q969Z3	Mitochondrial amidoxime reducing component 2	0.943321	1	0.926472	1	0.986784	1	-0.00909	0.979	-0.318	0.34	0.846	1.86	0.358	0.371	0.768	0.625	1.1	0.473	0.376	0.989	0.583	0.95	1.52	1.52	0.576	0.937	0.451	2.55	0.484	0.445	1.79	0.691	0.432	0.336	0.586	3.32	6.21	2.7	0.639	5.63	0.519	6.41	3.56
FERMT2	Q96AC1	Fermitin family homolog 2	1	1	0.924342	0.863662	1	0.796338	-0.145	0.67	0.218	0.519	0.935	0.881	0.935	1.22	0.886	1.09	0.601	0.93	1.04	0.98	0.619	1.14	0.945	1.07	1.33	0.64	1.01	0.344	0.408	0.64	0.338	0.501	0.105	0.139	0.196	2.61	0.241	0.385	0.197	0.598	0.491	0.658	0.0673
FUBP1	Q96AE4	Far upstream element-binding protein 1	0.678276	0.0904175	0.527229	0.373211	0.696213	0.706869	0.373	0.259	0.464	0.151	1.26	1.26	1.21	1.45	1.13	0.843	1.67	1.01	1.15	0.972	0.83	0.408	1.18	0.885	1.59	0.281	1.06	0.892	1.13	1.5	0.495	1.59	0.882	1.3	1.66	2.56	1.53	1.23	0.974	0.973	1.39	0.853	1.32
LRRC59	Q96AG4	Leucine-rich repeat-containing protein 59	0.904626	0.527815	0.385992	0.606113	0.674825	0.48088	-0.436	0.18	-0.345	0.298	0.752	0.942	0.478	0.867	0.925	0.854	0.443	1.2	0.876	0.986	0.646	0.826	1.01	1.12	1.02	0.716	1.14	0.307	0.257	0.775	0.138	1.03	0.446	0.492	0.663	1.02	0.149	0.779	0.138	0.77	0.166	0.271	1.32
PBXIP1	Q96AQ6	Pre-B-cell leukemia transcription factor-interacting protein 1	0.989103	0.440139	0.601463	0.991636	0.574251	0.531986	-0.0273	0.937	0.0273	0.937	1.03	1.3	0.261	0.84	0.967	1.43	1.4	1.33	1.25	0.374	1.36	2	0.946	1.17	1.45	0.87	0.564	0.704	1.2	1.07	0.565	1.12	0.847	1.51	0.527	0.868	1.22	0.756	0.356	0.639	1.03	1.07	0.395
CCDC127	Q96BQ5	Coiled-coil domain-containing protein 127	0.595474	0.113662	0.75364	0.8439	0.959913	0.907247	-0.136	0.689	-0.3	0.37	0.802	0.33	0.419	0.992	1.16	0.267	1.64	1.07	1.19	0.98	1.14	1.4	1.06	1.45	0.417	1.89	0.181	1.49	1.23	1.42	1.04	0.144	2.01	1.79	1.48	8.26	1.67	0.913	0.889	0.652	1.41	3.61	1.24
EFHD2	Q96C19	EF-hand domain-containing protein D2	0.97325	0.614227	1	0.501585	0.976875	0.355505	0.4	0.223	0.0636	0.853	1.03	1.14	0.91	1.04	1.3	0.889	0.914	1.19	1.41	0.954	1.15	1.28	1.39	0.935	0.962	0.806	0.905	1	0.74	1.61	1.06	1.18	0.561	1.51	1.84	0.284	1.67	0.913	1.26	1.05	1.44	2.03	0.78
ACSF2	Q96CM8	Acyl-CoA synthetase family member 2, mitochondrial	0.910623	1	0.840098	1	0.906206	1	-0.445	0.17	-0.564	0.071	0.91	0.832	0.997	0.711	1.47	0.565	0.884	1.13	0.93	0.749	0.663	1.16	0.743	1.08	1	1.12	1.06	0.978	0.844	0.957	1.15	0.802	1.07	1.61	1.19	3.43	0.919	0.764	0.79	0.71	1.17	2.11	1.15
AP2M1	Q96CW1	AP-2 complex subunit mu	0.551584	0.465628	0.405933	0.867086	1	0.959917	-0.591	0.0556	-0.455	0.16	0.784	0.861	0.438	0.671	0.482	1.08	1.18	0.909	1.04	1.09	1.15	0.557	0.684	0.674	0.756	1.65	1.24	0.657	0.929	1.19	0.984	1.4	0.939	1.42	1.4	0.266	1.25	0.994	1.21	0.736	1.6	0.933	0.847
KCTD12	Q96CX2	BTB/POZ domain-containing protein KCTD12	0.895728	0.278529	0.653864	0.542279	0.816671	0.482201	0.273	0.417	0.1	0.77	1.12	1.11	0.945	1.47	1.43	0.402	1.38	0.954	1.02	0.505	0.856	0.598	1.23	0.597	1.2	0.892	1.08	0.545	0.64	0.436	0.588	0.438	1.47	0.452	0.412	3.37	0.339	0.439	0.782	1.21	0.584	1.89	0.666
HVCN1	Q96D96	Voltage-gated hydrogen channel 1	0.00805482	0.0596808	0.0491849	0.035106	0.0283208	0.957096	-0.136	0.689	-0.245	0.467	1.15	0.61	0.206	0.432	1.74	1.63	2.25	1.21	1.3	0.463	1.48	0.459	1.53	0.667	1.44	0.333	1.02	0.367	0.223	0.684	0.696	0.202	0.325	0.632	0.594	2.73	0.28	0.193	0.438	1.53	1.04	0.584	0.208
CMBL	Q96DG6	Carboxymethylenebutenolidase homolog	0.88993	0.859142	0.802461	0.729011	1	1	-0.264	0.433	-0.509	0.11	0.439	0.0696	1.49	0.00916	0.994	0.0127	0.0601	0.793	1.09	0.0247	0.0432	1.08	1.47	0.073	1.51	1.92	0.0347	0.0121	0.0175	0.00592	0.00361	0.00355	0.0282	0.0128	0.0223	0.0299	0.00566	0.698	0.0106	0.0124	0.00456	1.57	0.998
CYFIP2	Q96F07	Cytoplasmic FMR1-interacting protein 2	0.0921339	0.0616945	0.0518322	0.374988	0.956866	0.31159	-0.582	0.0604	-0.727	0.0112	0.761	0.394	0.741	0.456	1.07	0.728	1.18	0.949	0.625	0.956	0.685	1.02	1.09	0.66	1.08	1.23	0.943	0.631	0.886	0.789	0.839	0.957	2.29	0.993	0.953	1.09	0.829	0.731	1.28	0.983	1.59	1.45	0.66
CNRIP1	Q96F85	CB1 cannabinoid receptor-interacting protein 1	1	0.652991	0.56872	0.723035	0.81172	0.759824	0.473	0.142	0.0273	0.937	1.18	2.31	1.64	0.592	1.27	0.428	0.81	0.905	1.04	0.876	1.1	0.82	1.43	1.2	0.685	1.19	0.495	4.05	1.54	1.87	1.98	0.717	1.47	1.87	1.12	4.37	0.899	2.9	1.86	2.75	1.26	2.68	2.44
SIPA1	Q96FS4	Signal-induced proliferation-associated protein 1	0.10841	0.0610363	0.171318	0.138057	0.490081	0.715285	0.518	0.102	0.409	0.212	1.38	1.84	1.23	1.66	1.26	1.02	1.27	1.03	1.14	0.571	0.725	1.11	1.02	0.531	1.73	1.15	0.563	0.63	0.591	1.34	0.771	1.34	1.3	0.803	0.994	0.871	1.11	0.511	0.733	0.506	0.545	0.911	0.396
OTUB1	Q96FW1	Ubiquitin thioesterase OTUB1	1	0.954135	1	1	1	1	0.127	0.709	-0.0455	0.894	1.02	0.453	1.45	0.992	0.946	0.956	1.33	0.906	0.891	0.907	1.03	1.02	1.42	0.376	0.928	1.33	0.946	1.19	2.19	1.36	1.66	1.11	2.14	1.26	1.3	1.44	1.29	1.94	1.8	2.66	1.23	3.38	1.44
CHMP6	Q96FZ7	Charged multivesicular body protein 6	0.218933	0.0988915	0.0776278	0.880234	0.519141	0.423756	-0.464	0.151	-0.355	0.285	0.583	0.139	0.762	0.0801	0.411	1.08	1.03	0.623	0.832	0.94	1.19	0.77	1.19	1.03	1.07	0.693	1.02	0.803	0.563	0.0711	0.926	1.08	1.19	0.678	1.07	1.45	1.52	0.0992	1.3	1.13	1.53	1.08	1.11
PGM2	Q96G03	Phosphoglucomutase-2	0.158665	0.224128	0.223541	0.731022	0.850687	0.755366	0.445	0.17	0.445	0.17	1.28	1.64	1.47	1.28	1.42	0.935	0.924	1.25	1.14	1.09	0.857	1.41	0.178	1.51	1.07	1.06	1.18	0.0877	0.124	0.52	0.563	0.733	1.6	0.849	0.694	1.07	0.737	0.531	0.242	0.779	0.63	1.85	0.243
PDXP	Q96GD0	Pyridoxal phosphate phosphatase	0.450068	0.572282	0.140339	0.711626	0.960607	0.498971	-0.6	0.051	-0.436	0.18	0.842	0.856	0.591	0.56	0.532	0.833	1.68	0.855	0.705	1.19	0.922	0.568	0.914	0.706	1.2	1.13	1.05	0.99	0.803	1.16	0.808	1.21	2.47	1.28	1.31	1.01	1.21	0.772	1.19	0.938	1.76	1.63	0.778
BCAN	Q96GW7	Brevican core protein	0.481727	0.408203	0.684757	0.548579	0.207439	0.0137215	0.0818	0.811	-0.109	0.75	0.949	1.03	1.84	0.53	0.829	0.549	0.92	0.565	0.673	0.88	0.608	0.694	1.17	1.05	1.01	0.951	0.812	1.95	2.03	0.833	1.04	0.482	1.22	1.13	0.578	3.04	0.669	0.796	0.946	3.98	0.988	2.62	1.45
PDLIM5	Q96HC4	PDZ and LIM domain protein 5	0.46545	0.890999	0.435285	0.436929	0.804014	0.585792	-0.273	0.417	0.209	0.537	0.796	0.816	0.281	0.878	0.593	1.34	0.864	0.39	0.902	0.639	0.71	0.34	0.436	1.21	1.72	0.793	0.845	0.338	0.491	0.538	0.201	0.547	0.596	0.49	0.258	2.54	0.448	0.396	0.326	0.525	0.269	1.3	0.494
ERO1A	Q96HE7	ERO1-like protein alpha	0.836501	0.498777	0.68143	0.680388	0.584866	0.609654	0.0182	0.958	-0.209	0.537	0.667	1.25	0.724	0.535	0.376	0.525	0.599	0.44	1.07	0.237	0.904	0.325	1.33	0.427	0.303	2.34	0.604	0.557	0.635	0.548	0.135	1.01	0.548	0.987	0.254	2	0.76	0.773	0.506	0.901	1.02	1.35	0.643
REEP6	Q96HR9	Receptor expression-enhancing protein 6	0.357284	0.31006	0.256429	1	0.85605	0.883727	-0.227	0.502	-0.291	0.385	0.755	0.775	0.583	0.402	0.868	1.14	0.755	1.05	1.38	0.611	0.23	1.97	1.52	1.03	1.26	0.326	0.86	1.15	0.331	1.08	0.306	0.829	0.513	1.29	0.592	7.09	1.79	0.903	0.424	0.852	1.22	3.43	0.827
PGAM5	Q96HS1	Serine/threonine-protein phosphatase PGAM5, mitochondrial	0.721465	0.145357	0.337551	0.340777	0.289332	0.634964	-0.536	0.089	-0.655	0.0289	0.717	0.621	0.809	0.664	0.791	0.525	0.894	0.919	0.917	0.7	1.01	0.923	0.973	0.766	0.636	1.65	0.98	0.837	1.01	1.04	0.816	1.02	1.5	1.2	1.03	0.587	1.04	0.844	0.755	0.649	1.28	3.94	1.02
DIRAS2	Q96HU8	GTP-binding protein Di-Ras2	0.229925	0.219756	0.376147	0.14004	0.491121	0.161001	-0.3	0.37	-0.591	0.0556	0.985	0.886	0.954	0.63	1.04	0.919	1.48	0.942	0.433	0.412	0.154	0.874	1.35	0.449	0.938	1.25	1.02	0.595	0.942	0.815	1.18	1.01	1.85	1.21	1.12	1.61	1.02	0.94	1.31	1.4	1.43	3.21	0.816
DDRGK1	Q96HY6	DDRGK domain-containing protein 1	0.0676728	0.391441	0.111717	0.133179	0.327046	0.423469	-0.336	0.312	-0.3	0.37	0.911	0.809	0.69	0.549	0.944	1.19	1.28	0.393	0.804	0.834	1.2	0.879	1.24	0.867	1.24	0.647	1	0.628	0.479	0.447	0.126	0.778	1.18	0.588	0.514	2.43	0.631	0.584	0.551	1.06	0.588	0.439	0.498
IGSF21	Q96ID5	Immunoglobulin superfamily member 21	0.890114	1	1	0.613367	0.698083	0.85072	0.0545	0.873	0.245	0.467	1.28	1.44	0.985	1.36	1.39	0.836	1.66	1.44	1.26	1.14	0.892	0.732	0.67	0.984	1.59	0.301	1.45	1.62	1.43	2.19	1.48	1.13	2.23	1.8	1.44	1.99	1.49	1.53	1.54	1.7	2.17	1.5	1.57
ABHD14B	Q96IU4	Protein ABHD14B	0.959449	0.911775	1	1	1	1	0.227	0.502	0.4	0.223	1.15	1.66	0.87	0.905	0.83	1.07	1.58	0.84	0.983	0.853	0.88	1.52	1.02	1.31	1.06	0.731	0.879	0.444	0.42	0.58	0.475	0.579	0.48	0.496	0.558	0.221	0.583	0.38	0.384	0.602	0.515	1.13	0.491
CDK5RAP3	Q96JB5	CDK5 regulatory subunit-associated protein 3	0.443467	0.589256	0.20452	0.529147	0.49278	0.153556	-0.673	0.0233	-0.455	0.16	0.751	0.857	0.615	0.438	0.703	0.726	1.17	0.833	0.692	0.824	0.879	0.335	0.714	0.844	1.24	1.02	1.19	0.804	0.713	0.661	0.485	0.414	0.905	0.545	0.7	3.48	0.765	0.678	0.454	1	0.664	0.841	0.76
MAP6	Q96JE9	Microtubule-associated protein 6	0.114353	0.0687355	0.506747	0.456812	0.413179	0.382855	-0.164	0.631	-0.309	0.355	0.982	0.972	0.382	0.83	1.19	1.43	1.09	1.41	1.08	1.14	1.56	1.46	1.67	1.04	0.54	0.386	1.36	1.87	0.774	1.6	1.75	1.93	1.3	1.7	2.29	3.16	2.39	0.96	2.16	2.57	2.27	0.685	0.944
TMX3	Q96JJ7	Protein disulfide-isomerase TMX3	1	0.709002	0.92764	0.947157	0.812747	0.6879	0.155	0.65	-0.355	0.285	1.01	1.62	1	0.614	1.26	0.343	1.2	1.11	0.594	0.559	0.936	0.455	1.21	0.964	0.705	1.31	0.808	0.784	0.506	0.503	0.5	0.872	0.995	0.831	0.68	2.9	0.711	0.546	0.392	1.72	0.618	0.728	0.534
RNF170	Q96K19	E3 ubiquitin-protein ligase RNF170	0.433033	0.329384	0.246505	0.885144	0.672224	0.591551	-0.518	0.102	-0.727	0.0112	0.681	0.523	0.547	0.522	0.898	0.367	1.23	0.822	0.909	0.709	0.281	1.25	1.76	0.814	0.571	0.847	1.01	0.642	0.928	0.894	0.745	1.38	0.636	1.37	1.32	1.85	0.31	0.312	0.643	1.21	0.842	1.73	0.402
CNDP2	Q96KP4	Cytosolic non-specific dipeptidase	1	0.750657	1	0.88671	0.650421	0.762506	-0.227	0.502	-0.0455	0.894	0.961	1.27	0.54	0.569	0.712	1.21	1.47	0.67	0.832	1.39	1.08	0.802	0.891	1.32	0.919	0.75	1.12	0.985	0.493	0.673	0.638	1.1	0.686	0.904	0.972	0.237	1.08	0.511	0.847	0.829	1.05	1.13	0.485
SNX27	Q96L92	Sorting nexin-27	1	1	1	0.961561	1	0.921819	0.0545	0.873	-0.0636	0.853	1.09	0.657	1.19	1.25	1.15	1.07	1.21	0.922	1.08	0.49	0.918	1.5	1.26	0.708	0.742	1.16	1.13	0.684	0.959	1.3	1.15	0.777	1.02	1.07	1.24	1.57	0.913	0.896	0.916	1.56	1.09	1.93	0.511
HSPA12B	Q96MM6	Heat shock 70 kDa protein 12B	0.562384	0.549252	0.691126	0.186309	0.281402	0.654546	0.118	0.729	0.445	0.17	1.3	1.17	0.601	1.61	1.28	1.31	1.84	0.677	1.02	0.206	0.935	1.36	0.642	1.58	1.35	0.458	0.972	0.292	0.297	0.451	0.123	0.283	0.456	0.536	0.381	1.22	0.211	0.517	0.154	0.483	1.07	1.06	0.477
INPP4A	Q96PE3	Type I inositol 3,4-bisphosphate 4-phosphatase	0.716399	0.867781	0.781307	0.882725	0.694719	0.584787	0.127	0.709	0.255	0.45	1.47	2.04	0.475	1.44	0.859	2.43	1.57	1.82	1.45	2.26	2.11	0.796	0.854	0.972	0.387	0.599	2.19	1.81	1.47	2.9	2.37	3.16	1.9	2.1	2.76	4.15	2.81	0.595	2.52	1.68	2.33	1.31	1.25
VPS35	Q96QK1	Vacuolar protein sorting-associated protein 35	1	1	1	1	0.926034	1	-0.173	0.612	0.0727	0.832	0.987	1.15	0.903	0.828	0.7	1.07	1.27	1.03	0.978	1.38	0.983	0.819	0.87	1.15	0.916	0.93	1.13	1.37	1.34	1.41	1.06	1.61	1.23	1.41	1.49	2.84	1.55	1.03	1.33	1	1.48	1.18	0.757
SIGLEC11	Q96RL6	Sialic acid-binding Ig-like lectin 11	0.586026	0.259895	0.330485	0.331371	0.759068	0.294534	-0.309	0.355	-0.2	0.555	0.875	0.708	0.733	0.566	0.938	1.53	0.777	0.553	0.786	0.813	0.804	0.918	1.16	1.11	1.38	0.261	1.09	0.0364	0.553	0.557	0.563	0.627	0.0273	0.454	0.649	0.168	0.766	0.538	0.47	0.696	0.682	0.428	0.664
MCCC1	Q96RQ3	Methylcrotonoyl-CoA carboxylase subunit alpha, mitochondrial	1	0.874776	0.635889	0.958748	0.503325	0.935827	0.318	0.34	-0.0636	0.853	1.45	1.9	1.48	0.83	1.77	1.09	1.64	1.45	1.37	1.19	1.39	1.84	0.844	0.49	1.23	2.05	0.385	0.781	0.248	1.43	1.15	0.558	0.588	1.21	0.487	1.59	1.61	1.05	0.785	2.88	0.749	3.58	0.52
RMDN3	Q96TC7	Regulator of microtubule dynamics protein 3	0.902156	0.796001	0.593473	0.971208	0.875375	1	-0.336	0.312	0.173	0.612	0.751	0.635	0.49	0.756	0.243	1.48	0.905	0.579	0.784	1.44	1.38	0.264	0.528	1.31	1.32	0.484	1.36	0.476	0.556	0.869	0.562	0.647	1.07	1.37	1.08	4.34	1.51	0.684	0.818	1.33	1.58	0.451	0.822
TBCB	Q99426	Tubulin-folding cofactor B	0.940386	0.952422	0.991871	1	1	1	0.00909	0.979	0.0545	0.873	0.962	0.876	1.36	0.768	0.853	0.919	0.992	1.01	0.869	0.918	0.9	1.1	1.21	1.15	0.918	0.835	0.885	0.729	1.16	0.76	1.05	1	1.02	0.891	0.933	1.73	0.832	1.17	1.38	1.39	0.894	2.01	1.04
PSMB7	Q99436	Proteasome subunit beta type-7	0.723578	0.938517	0.856093	1	0.965584	0.982978	0.0273	0.937	-0.155	0.65	0.847	1.01	1.14	0.532	0.732	0.657	1	0.663	0.877	0.883	0.857	1.26	1.38	1.03	0.863	0.989	0.744	1.29	0.952	0.474	0.846	0.774	1.21	0.534	0.737	4.08	0.7	0.913	0.824	1.06	1.05	3.17	1.11
PCYT2	Q99447	Ethanolamine-phosphate cytidylyltransferase	0.443996	0.512938	0.512335	0.61854	0.536177	0.566063	-0.427	0.19	-0.0545	0.873	1.07	0.272	0.139	1.15	0.253	2.3	2.32	1.43	1.36	1.98	1.57	0.145	0.259	0.261	1.61	1.18	1.69	1.44	1.55	0.875	1.16	1.68	2.07	1.42	1.29	2.96	1.47	0.996	1.61	2.25	2.12	0.377	0.991
PARK7	Q99497	Protein/nucleic acid deglycase DJ-1	0.796798	1	0.73736	1	1	0.983154	-0.00909	0.979	-0.391	0.235	0.93	0.991	0.967	0.67	1.12	1.03	0.802	0.96	1.06	0.9	0.993	1.09	1.15	0.941	0.963	0.863	1.08	1.01	0.977	0.791	0.812	1.2	0.993	1	0.968	0.735	1.01	0.864	1.05	0.752	1.13	2.7	1.29
VAT1	Q99536	Synaptic vesicle membrane protein VAT-1 homolog	0.796385	0.555585	0.796397	0.724102	1	0.446416	0.0545	0.873	0.273	0.417	0.918	1.67	0.625	0.95	0.699	0.843	0.714	0.842	0.566	0.926	1.02	0.79	0.868	1.61	1.13	0.46	0.932	0.463	0.554	0.444	0.518	0.516	0.469	0.502	0.567	0.85	0.475	0.453	0.365	0.577	0.759	0.687	0.564
PHB2	Q99623	Prohibitin-2	0.319437	0.418113	0.40782	0.763863	0.419297	0.52343	0.227	0.502	0.0545	0.873	1.06	1.23	1.64	0.896	0.722	0.883	0.995	0.817	0.949	0.596	1.07	0.748	1.09	0.811	0.71	1.45	0.944	1.48	1.53	1.29	1.27	1.22	1.63	1.08	1.2	2.97	1.32	1.63	0.891	2.33	1.07	3.97	1.76
CHP1	Q99653	Calcineurin B homologous protein 1	0.609303	0.127267	0.690715	0.547044	0.947002	0.53177	-0.245	0.467	-0.273	0.417	0.772	0.73	0.55	0.217	0.367	2.46	0.312	1.67	1.73	1.3	2.71	0.461	0.346	0.287	0.584	1.42	2.36	1.58	1.93	2.71	2.01	2.59	0.341	3.02	3.14	4.25	2.68	0.199	1.72	1.78	2.65	0.973	2.12
MGLL	Q99685	Monoglyceride lipase	1	0.74271	0.816727	0.705731	0.989438	0.796703	0.1	0.77	0.0364	0.915	1.86	3	0.694	0.373	0.602	3.48	3.04	0.493	0.296	3.12	3.25	1.14	0.572	0.419	0.418	0.49	3.1	2.75	0.945	2.43	2.28	3.27	0.643	3.07	3.22	6.03	3.68	0.151	2.65	0.894	4.06	1.03	0.23
HSD17B10	Q99714	3-hydroxyacyl-CoA dehydrogenase type-2	0.941733	0.882731	1	1	1	1	0.155	0.65	0.445	0.17	1.17	1.74	0.639	1.09	0.724	1.45	1.37	0.861	1.09	1.02	1.2	1.14	0.539	1.53	1.02	0.88	1.04	0.993	0.535	1.18	0.783	1	1.69	1.09	1.2	2.17	1.25	0.848	0.692	0.646	0.968	1.02	0.675
SEPT5	Q99719	Septin-5	0.342983	0.568639	0.497759	0.424947	0.397051	0.319031	-0.627	0.0388	-0.473	0.142	0.679	0.903	0.393	0.452	0.829	0.695	0.802	0.45	0.571	1.05	0.682	0.641	0.45	1.49	0.911	1.15	0.996	0.54	0.592	0.461	0.911	1.29	0.928	1.18	0.999	0.961	1.16	1.11	1.41	0.896	1.59	0.575	0.493
SIGMAR1	Q99720	Sigma non-opioid intracellular receptor 1	0.945381	0.82804	0.46472	0.98789	0.358941	0.707192	-0.473	0.142	-0.427	0.19	0.665	0.486	0.955	0.648	0.197	0.705	0.996	0.625	0.883	0.66	0.62	0.833	1.03	0.945	0.669	1.62	0.743	0.66	1.01	0.509	0.609	0.45	1.13	0.866	0.778	2.37	0.645	0.452	0.581	2.56	1.04	2.68	0.323
NAP1L4	Q99733	Nucleosome assembly protein 1-like 4	1	0.901168	1	0.861992	0.81271	1	-0.164	0.631	-0.1	0.77	0.909	1.13	0.753	0.642	0.842	0.92	1.16	0.603	0.941	0.811	1.03	1.25	1.09	1.16	1.11	0.778	0.86	0.733	0.601	0.725	0.72	0.967	0.922	0.843	0.92	0.682	0.666	0.635	0.878	0.6	0.741	1.16	0.609
MGST2	Q99735	Microsomal glutathione S-transferase 2	0.358277	0.757489	0.083056	0.0967494	2.94662e-05	0.0411694	-0.336	0.312	-0.455	0.16	0.315	1.01	0.191	0.158	0.27	0.123	0.14	0.814	0.818	0.15	0.76	0.156	1.09	0.977	1.11	0.907	0.917	0.294	0.364	0.434	0.323	0.0845	0.223	0.333	0.382	2.34	0.459	0.305	0.13	0.526	0.197	0.328	0.393
NAPG	Q99747	Gamma-soluble NSF attachment protein	0.553769	0.248699	0.467852	1	0.956227	1	-0.318	0.34	-0.409	0.212	0.763	0.98	0.343	0.316	1.21	1.46	0.27	1.2	0.794	1.01	0.957	1.26	0.708	0.359	1.2	0.938	1.8	1.07	0.91	0.775	0.95	1.97	2.26	2.46	1.85	1.09	1.29	1.35	1.29	0.766	1.26	3.45	0.957
OLFM1	Q99784	Noelin	0.128841	0.133915	0.183867	0.199123	0.301095	0.101596	-0.591	0.0556	-0.736	0.00976	0.5	0.395	0.296	0.239	0.99	0.596	0.487	0.317	0.576	0.46	0.33	0.674	0.872	2.07	0.682	0.628	0.744	0.585	0.666	0.393	0.773	0.228	1.13	1.14	0.802	1.12	0.684	0.827	0.851	0.963	1.49	2.06	0.711
ACO2	Q99798	Aconitate hydratase, mitochondrial	0.87741	0.750091	0.668483	0.467196	0.807015	0.97702	-0.3	0.37	-0.282	0.401	0.883	0.898	0.986	0.649	0.885	0.87	1.01	1.09	1.02	0.996	1.06	0.857	0.676	0.894	0.687	1.72	1.02	1.46	1.47	1.07	1.28	1.13	1.39	1.5	1.03	1.41	1.3	1.53	1.17	1.7	1.32	4.54	1.59
CPNE1	Q99829	Copine-1	1	0.984234	0.965059	1	0.896092	1	-0.145	0.67	0.0545	0.873	0.942	1.38	0.31	0.877	0.959	1.27	0.848	0.949	0.538	1.36	0.294	0.781	0.546	1.14	1.09	0.695	1.53	0.503	0.717	1.2	1.01	1.73	0.885	0.878	1.04	2.72	0.838	0.392	1.11	1.42	0.333	1.02	0.538
CCT7	Q99832	T-complex protein 1 subunit eta	0.281925	0.0440945	0.0357423	0.612516	0.6818	0.851999	-0.455	0.16	-0.482	0.133	0.805	0.638	0.791	0.701	0.94	1.09	0.677	1.15	0.95	0.786	1.1	0.926	1.26	0.874	1.01	0.788	1.07	0.425	0.639	0.776	0.681	1.29	0.916	0.942	0.992	0.935	0.884	0.574	0.881	1	0.98	0.795	0.971
SH3GL1	Q99961	Endophilin-A2	0.274413	0.312844	0.511865	0.941545	0.382477	0.466776	0.0182	0.958	0.00909	0.979	1.04	0.872	1.02	0.869	1.24	1.35	0.92	1.19	1.39	0.797	1.29	1.13	0.952	0.835	1.33	0.814	1.07	0.701	0.885	1.42	1.02	1.29	1.72	1.68	1.84	0.623	1.3	1.05	1.33	1.32	1.4	1.03	0.64
ARPC5L	Q9BPX5	Actin-related protein 2/3 complex subunit 5-like protein	1	0.939368	0.86605	0.722006	1	0.966307	0.155	0.65	0.427	0.19	1.82	2.84	0.198	0.871	0.502	2.92	3.59	0.298	0.16	3.01	3.04	0.358	0.116	1.69	0.194	0.147	2.85	11	3.51	2.99	3.58	3.57	0.0554	4.95	3.32	1	3.38	2	3.42	0.152	5.03	0.27	2.26
APOL2	Q9BQE5	Apolipoprotein L2	0.644555	0.24859	0.404952	0.156171	0.541254	0.104249	-0.327	0.326	-0.564	0.071	0.882	1.15	0.669	0.669	1.14	0.876	0.789	1.36	1.22	0.896	1.22	1.62	0.967	1	0.829	1.03	1.17	0.731	0.882	1.02	1.02	1.37	0.625	1.87	1.62	1.14	1.56	1.17	0.834	0.858	0.981	1.21	0.748
CORO1B	Q9BR76	Coronin-1B	1	1	1	0.939875	1	1	-0.00909	0.979	0.327	0.326	1.01	1.72	0.136	1.5	0.23	1.29	1.22	0.935	1.21	0.989	1.13	0.175	0.149	1.84	1.58	0.426	1	0.745	0.487	0.852	0.791	0.861	0.719	0.844	1.07	0.731	1.13	0.726	0.583	1.02	0.751	0.295	0.452
TXNDC17	Q9BRA2	Thioredoxin domain-containing protein 17	0.976535	1	1	1	0.910826	1	0.164	0.631	-0.291	0.385	1.04	0.982	1.35	0.841	1.24	0.767	1.04	0.7	0.972	1.01	0.758	1.19	1.29	0.889	0.861	1.08	0.88	0.793	0.679	0.989	0.82	0.848	1.17	0.812	0.83	2.38	0.972	0.995	0.71	1.23	0.732	1.47	1.21
CPPED1	Q9BRF8	Serine/threonine-protein phosphatase CPPED1	1	1	1	1	0.873224	0.870486	0.00909	0.979	0.0636	0.853	0.985	1.19	1.5	0.856	0.223	0.199	1.94	0.748	0.744	0.376	1.52	1.96	0.202	1.26	1.32	2.1	0.109	0.422	0.941	0.333	0.864	1.43	1.54	0.509	0.284	1.85	0.139	0.121	0.171	0.388	1.33	3.04	1.75
PRXL2A	Q9BRX8	Peroxiredoxin-like 2A	1	1	1	1	1	0.977416	0.00909	0.979	0.327	0.326	0.942	1.27	0.827	0.665	0.478	1.3	1.12	2.21	0.276	0.829	1.16	0.479	0.753	1.69	0.787	0.635	1.14	1.49	0.791	1.26	1.05	1.37	0.792	1.44	0.944	2.96	1.22	1.3	1.24	2.6	1.42	1.44	0.274
ERP44	Q9BS26	Endoplasmic reticulum resident protein 44	0.213081	0.286344	0.475558	0.484406	0.361301	0.510624	0.255	0.45	-0.0545	0.873	0.961	1.38	1.21	0.881	0.836	0.672	0.784	0.768	1.01	0.561	0.825	1.27	1.13	0.928	0.707	1.47	0.763	0.896	0.879	0.971	0.719	0.708	0.977	0.992	0.875	1.56	0.815	0.931	0.72	0.85	0.806	1.85	0.753
TIMM29	Q9BSF4	Mitochondrial import inner membrane translocase subunit Tim29	0.798305	0.426585	0.94984	0.790256	0.844513	0.899145	-0.136	0.689	-0.318	0.34	0.744	1.02	0.933	0.165	0.808	1.12	0.417	0.863	1.23	1.16	1.37	0.915	0.904	0.148	0.586	2.25	1.11	1.12	1.6	1.11	1.66	1.29	2.69	2.2	0.685	2.43	1.8	1.01	1.41	1.95	1.95	4.1	0.248
ESYT1	Q9BSJ8	Extended synaptotagmin-1	0.704758	0.699082	0.729612	1	0.767286	0.747165	0.227	0.502	0.418	0.201	1.3	1.66	0.752	1.19	0.745	1.89	1.59	0.635	0.578	0.99	1.65	0.748	0.704	1.47	0.533	0.915	1.38	0.879	1.03	1.63	0.832	1.96	0.286	1.3	1.77	1.04	1.55	0.786	1.04	1.12	1.13	0.86	0.669
TBCD	Q9BTW9	Tubulin-specific chaperone D	0.385708	0.506092	0.795555	0.609281	0.738554	0.502314	-0.0727	0.832	0.0818	0.811	1.18	1.26	0.779	0.827	0.95	1.48	1.81	0.848	0.743	1.31	1.38	1.43	0.693	1.07	0.756	1.17	1.31	0.828	1.12	1.8	1.27	1.66	1.25	0.705	1.75	4.55	1.83	0.659	1.34	1.19	1.51	1.69	0.524
DERL1	Q9BUN8	Derlin-1	1	0.934187	1	0.915924	1	0.905439	0.336	0.312	0.173	0.612	1.28	1.12	1.62	0.838	2.32	1.17	0.631	1.19	0.802	0.777	2.37	0.964	1.06	1.25	0.8	0.739	1.15	1.63	0.728	0.383	0.582	0.831	0.887	1.17	0.813	9.48	1.46	0.506	0.641	2.76	0.614	1.19	0.956
APOO	Q9BUR5	MICOS complex subunit MIC26	0.343282	0.453798	0.387891	0.551284	0.8388	0.497307	-0.409	0.212	-0.8	0.00311	0.757	0.829	0.213	0.624	1.28	0.885	0.716	0.843	1.01	0.818	1.1	0.303	1.22	0.724	0.628	1.4	1.03	1.1	1.23	1.24	1.04	1.23	1.64	1.58	1.39	0.938	1.42	1.05	0.923	0.331	1.6	4.67	1.27
BDH2	Q9BUT1	3-hydroxybutyrate dehydrogenase type 2	0.913229	1	1	1	1	1	0.0364	0.915	0.0364	0.915	0.751	0.568	0.231	1.65	1.11	0.656	0.293	0.161	2.04	1.5	0.995	0.306	1.18	1.11	2.11	0.374	0.228	0.471	1.35	0.277	1.18	0.11	0.313	0.552	0.0928	1.32	1.39	1.01	0.19	0.595	0.266	0.43	0.449
DUSP23	Q9BVJ7	Dual specificity protein phosphatase 23	0.311971	0.206318	0.634748	0.573697	0.461341	0.566438	0.245	0.467	0.0182	0.958	0.925	1.62	0.825	1.32	0.273	0.608	0.905	0.611	1.11	0.621	0.907	0.73	1.94	1.41	0.112	1.4	0.139	0.183	0.65	0.669	0.373	0.368	0.472	1.24	1.2	3.07	0.96	0.4	0.442	1.02	0.179	0.405	0.379
SPATA5L1	Q9BVQ7	Spermatogenesis-associated protein 5-like protein 1	0.674939	0.794245	0.682521	0.372519	0.642702	0.595525	-0.0727	0.832	-0.364	0.272	0.71	1.19	0.209	0.554	0.836	0.489	0.985	0.712	0.582	0.51	0.42	0.482	2.04	1	0.709	0.671	0.574	2.23	0.711	0.514	0.438	0.594	0.936	0.659	0.557	3.84	0.573	0.449	0.19	0.586	0.684	0.81	0.456
ACAT2	Q9BWD1	Acetyl-CoA acetyltransferase, cytosolic	1	1	0.935164	1	1	0.732436	-0.0455	0.894	-0.436	0.18	1	2.09	0.246	0.543	1.1	0.69	1.35	0.825	0.739	1.01	0.639	0.89	1.48	0.625	0.769	1.05	1.08	0.228	0.506	0.56	0.731	0.805	1.51	0.636	0.954	2.63	0.722	0.608	1.12	0.27	1.23	1.54	0.607
SFXN3	Q9BWM7	Sideroflexin-3	0.428585	0.354876	0.654319	0.777577	0.969163	0.855825	-0.255	0.45	-0.618	0.0426	0.916	0.954	0.728	0.794	1.06	0.751	1.21	1.03	0.989	1.05	0.867	0.816	1.25	0.94	0.855	1.15	0.813	1.1	1.11	1.09	0.975	0.918	3.19	1.33	1.34	0.525	0.978	0.835	1.06	0.731	1.98	1.09	0.868
CHID1	Q9BWS9	Chitinase domain-containing protein 1	0.706368	0.745986	0.613399	0.639495	1	0.61013	0.145	0.67	-0.2	0.555	0.932	1.55	0.885	0.868	1.08	0.408	0.799	0.889	0.489	0.978	0.816	1.29	1.12	1.02	1.07	0.839	0.954	0.994	0.698	0.846	0.715	0.587	1.2	0.591	0.625	0.564	0.975	0.626	0.375	0.68	0.741	1.09	0.57
RAB11FIP5	Q9BXF6	Rab11 family-interacting protein 5	0.851347	0.393168	0.296406	0.416689	0.429931	1	-0.527	0.0956	-0.573	0.0655	0.676	0.914	0.686	0.506	0.063	1.01	0.877	1.12	0.817	0.579	0.967	1.38	1.13	0.84	0.762	1.16	1.11	0.778	0.628	0.723	0.865	1.15	0.959	0.412	1	1.09	1.18	0.751	0.845	1.1	1.21	3.14	1.13
BCL2L13	Q9BXK5	Bcl-2-like protein 13	0.74399	0.506717	0.807287	0.960924	0.925199	0.747267	0.145	0.67	-0.00909	0.979	0.775	0.996	0.664	0.754	1.01	0.838	0.385	0.169	1.29	1.5	1.59	1.4	1.34	1.87	1.29	0.264	0.237	1.93	0.544	0.861	1.09	0.142	0.742	1.11	2.04	1.42	1.49	0.174	1.16	0.489	1.81	0.273	0.698
TMEM59	Q9BXS4	Transmembrane protein 59	0.141606	0.113941	0.136522	0.152191	0.141516	0.607133	0.00909	0.979	-0.109	0.75	1.56	0.504	0.36	0.253	1.77	1.68	4.8	1.5	1.53	0.338	0.754	1.88	1.59	0.355	1.7	0.204	1.15	0.701	1.09	0.266	1.23	0.229	1.65	1.26	0.864	3.71	1.16	0.339	0.204	0.912	0.654	4.65	0.508
PACSIN1	Q9BY11	Protein kinase C and casein kinase substrate in neurons protein 1	0.453644	0.51967	0.713988	0.45301	0.435959	0.175196	-0.0636	0.853	-0.382	0.247	0.949	0.805	2.38	0.406	0.922	0.527	0.653	0.596	0.443	0.693	0.5	0.68	1.62	0.95	0.825	0.991	0.61	1.59	0.894	0.527	0.73	0.689	0.797	0.625	0.863	1.72	0.508	1.26	1.04	1.51	0.804	2.34	0.928
SEC11C	Q9BY50	Signal peptidase complex catalytic subunit SEC11C	0.0416688	0.0303131	0.22429	0.8522	0.886658	0.825259	-0.336	0.312	-0.373	0.259	0.821	0.634	0.591	0.241	1	1.12	1.34	0.891	0.793	0.937	1.52	1.47	0.444	0.969	0.611	2.08	0.901	0.967	0.441	0.786	0.846	0.993	1.09	1.17	1.28	5.97	1.01	0.952	0.363	1	1.2	2.79	0.167
CADM1	Q9BY67	Cell adhesion molecule 1	0.104714	0.13202	0.152182	0.219414	0.658572	0.528828	-0.255	0.45	-0.464	0.151	0.894	0.841	0.672	0.625	1.12	0.84	1.27	0.885	0.783	0.95	0.959	0.916	1.49	0.871	1.05	0.65	0.948	0.685	1.25	0.854	0.997	1.16	1.97	1.34	0.859	0.404	1.04	0.902	1.07	1.13	2.05	1.21	0.978
SHANK3	Q9BYB0	SH3 and multiple ankyrin repeat domains protein 3	0.0186338	0.0598216	0.060171	0.00527158	0.0156978	0.927682	-0.209	0.537	-0.3	0.37	0.977	0.81	0.338	0.781	1.26	1.32	1.35	1.19	0.945	0.909	1.01	0.905	1.2	0.849	1.19	0.787	0.975	0.297	0.243	1.28	1.22	2.17	1.69	1.1	0.222	1.23	1.34	0.723	0.827	0.872	0.834	0.571	0.552
OSBPL8	Q9BZF1	Oxysterol-binding protein-related protein 8	0.706638	1	0.865382	0.986789	0.950911	1	-0.445	0.17	-0.155	0.65	0.878	0.717	0.398	1.21	0.579	1.05	1.32	0.81	0.444	1.01	1.11	0.366	0.518	0.963	0.606	1.61	1.3	0.579	0.819	1.09	0.925	1.28	0.85	1.34	1.5	6.11	0.926	0.228	1.18	1.28	1.31	1.02	0.695
UBXN6	Q9BZV1	UBX domain-containing protein 6	0.723677	0.560987	0.815687	0.493736	1	0.512408	-0.0818	0.811	-0.282	0.401	1.81	1.16	0.894	1.06	5.35	1.28	1.14	1.36	1.37	1	0.909	1.06	0.801	0.532	0.955	1.42	1.29	0.52	0.737	0.387	1.02	1.68	1.3	1.36	1.82	2.86	1.3	1.06	1.34	1.02	0.726	1.06	0.816
LNPK	Q9C0E8	Endoplasmic reticulum junction formation protein lunapark	0.336473	0.324305	0.436755	0.291305	0.625416	0.61936	-0.164	0.631	-0.5	0.117	0.898	0.852	0.578	0.593	1.44	0.797	1.13	0.683	1.07	0.58	1.11	0.869	1.68	0.511	1.03	0.673	1.11	0.447	0.378	0.648	0.576	0.771	0.716	0.28	0.544	1.94	0.76	0.165	0.892	1.23	1.04	1.16	0.497
ROGDI	Q9GZN7	Protein rogdi homolog	0.130617	0.178566	0.599799	0.166347	0.130912	0.141768	0.345	0.298	0.473	0.142	1.91	0.88	1.05	1.43	1.46	3	3.61	1.7	0.919	2.17	2.54	1.07	0.844	1.04	1.72	0.757	0.639	0.657	0.391	3.41	3.14	3.18	6.58	4.01	3.84	9.44	2.39	1.72	3.38	1.55	4.38	1.63	0.436
HAPLN2	Q9GZV7	Hyaluronan and proteoglycan link protein 2	0.716081	0.649963	0.719955	0.273276	0.966986	0.649852	-0.264	0.433	-0.227	0.502	0.839	1.23	0.284	0.569	0.725	0.858	1.37	0.616	0.421	0.787	0.571	0.298	0.318	0.85	0.465	2.43	0.939	0.481	1.77	0.62	0.56	0.604	1.17	0.849	0.911	0.563	0.374	0.265	0.897	1.16	1.38	3.06	0.617
LHPP	Q9H008	Phospholysine phosphohistidine inorganic pyrophosphate phosphatase	0.638255	0.695937	0.87224	0.762591	0.677445	0.682777	0.264	0.433	0.0636	0.853	1.13	1.03	1.36	0.692	1.03	1.03	1.62	0.869	0.973	0.843	0.863	1.11	1.13	1.14	0.878	0.938	0.912	0.638	0.982	0.778	0.692	0.944	1.56	0.892	1.05	0.619	0.879	0.593	0.773	0.863	1.1	2.04	0.704
TMEM126A	Q9H061	Transmembrane protein 126A	0.575239	0.573141	0.300236	0.510882	0.794561	0.70236	-0.318	0.34	-0.627	0.0388	0.715	0.555	0.505	0.481	1.3	0.519	0.926	0.455	0.623	0.281	0.605	1.49	0.752	1.23	0.337	1.96	0.718	0.813	0.265	1.03	1.06	0.284	0.387	0.29	1.37	9.05	1.7	0.555	0.505	1.94	0.422	5.04	1.23
PAIP1	Q9H074	Polyadenylate-binding protein-interacting protein 1	0.920599	1	0.989319	1	1	0.554847	-0.2	0.555	-0.4	0.223	0.927	1.56	0.611	0.651	0.789	0.828	1.12	0.86	0.936	0.815	0.788	0.89	1.23	0.932	0.876	1.15	0.82	0.881	0.88	0.749	0.661	1.02	1.16	0.954	0.824	0.523	0.799	0.77	0.732	1.02	1.03	0.929	0.671
TOLLIP	Q9H0E2	Toll-interacting protein	0.18149	0.0989656	0.216035	0.785235	0.286282	0.388059	-0.118	0.729	-0.436	0.18	0.975	0.905	0.94	0.698	1.17	0.987	1.16	1	1.16	0.959	0.99	1.31	1.23	0.913	0.985	0.94	0.934	1.85	1.64	0.93	1.53	1.1	1.28	1.12	1.21	2.07	1.13	2.22	1.34	4.14	1.12	1.95	1.65
NAPB	Q9H115	Beta-soluble NSF attachment protein	0.475197	0.265606	0.477539	0.727874	0.850175	0.746924	-0.3	0.37	-0.718	0.0128	0.835	1	0.607	0.511	1.07	0.629	1.19	0.942	1.21	1.38	0.841	1.05	1.22	0.591	0.794	1.46	0.943	0.893	0.971	1.18	0.915	1.2	2.36	1.24	1.52	0.808	0.945	0.877	1.27	0.936	1.53	1.98	0.8
NUCKS1	Q9H1E3	Nuclear ubiquitous casein and cyclin-dependent kinase substrate 1	0.980417	0.200033	0.976814	0.184563	1	0.341265	0.327	0.326	0.255	0.45	1.02	1.18	0.695	1.14	0.972	1.16	0.984	1	1.48	1.12	1.36	1.83	1.27	1.1	1.12	0.692	0.819	0.681	0.433	1.13	0.85	1.3	0.51	0.744	0.995	0.609	1.38	0.841	0.564	0.834	0.828	1.06	0.527
TMX4	Q9H1E5	Thioredoxin-related transmembrane protein 4	0.725064	0.64075	0.40897	0.466418	0.411645	0.622475	-0.364	0.272	-0.591	0.0556	0.71	0.636	0.882	0.523	0.77	0.597	0.853	0.862	0.916	0.656	0.878	1.13	0.891	0.781	0.572	1.9	0.856	0.608	0.716	0.782	0.621	0.658	0.732	0.955	1.07	0.467	0.754	0.871	0.524	0.582	0.758	2.35	0.475
OSBPL2	Q9H1P3	Oxysterol-binding protein-related protein 2	0.926534	1	0.882035	1	1	0.925524	-0.0182	0.958	0.273	0.417	1.62	2.04	0.338	1.12	0.482	1.14	4.58	0.463	0.196	2.25	1.53	0.348	0.283	1.94	0.777	0.836	1.16	2	1.7	1.49	1.58	1.37	0.426	1.72	1.71	1.91	1.7	1.36	2.3	2.76	5.96	0.523	0.85
WDR13	Q9H1Z4	WD repeat-containing protein 13	0.45856	0.625703	0.47892	0.905881	1	0.996195	-0.582	0.0604	-0.364	0.272	0.794	0.848	0.271	0.819	0.78	1.04	1	0.883	0.805	1	1.06	1	0.315	0.535	1.22	1.67	1.26	0.488	0.817	1.03	0.867	1.38	1.39	1.11	1.41	9.32	0.963	0.804	0.688	0.481	1.13	0.325	0.671
EHD4	Q9H223	EH domain-containing protein 4	0.927908	0.845746	0.996896	0.825837	0.611506	0.762757	0.436	0.18	0.536	0.089	1.38	1.36	0.779	1.88	1.24	1.35	1.69	0.744	1.94	0.882	0.996	1.79	1.21	0.943	1.7	0.663	0.48	1.2	0.528	0.406	0.644	1.23	1.3	0.446	1.17	2.49	0.97	0.451	0.492	1.39	1.7	1.91	0.963
SH3BGRL3	Q9H299	SH3 domain-binding glutamic acid-rich-like protein 3	0.0617893	0.121085	0.0794736	0.606409	0.0631572	0.0556167	0.391	0.235	0.345	0.298	1.38	2.11	3.51	1.21	0.447	0.581	0.435	0.408	0.42	0.431	0.509	0.935	1.41	1.45	0.781	0.786	0.574	2.68	2.03	0.436	0.784	0.487	1.2	1.18	0.37	1.28	0.465	1.56	0.954	4.36	1.19	4.48	1.71
TRIOBP	Q9H2D6	TRIO and F-actin-binding protein	0.86319	0.393759	0.56762	0.335717	0.308925	1	0.655	0.0289	0.391	0.235	1.27	1.54	1.2	1.1	1.3	1.03	1.43	1.02	0.951	0.978	0.653	1.56	1.15	1.27	1.04	0.799	0.732	1.05	0.771	1.42	0.949	1.25	1.45	0.817	0.904	3.03	0.781	0.564	0.674	2.56	0.911	1.8	0.697
RAB3GAP2	Q9H2M9	Rab3 GTPase-activating protein non-catalytic subunit	1	0.76222	0.891357	0.749254	1	0.889783	0.00909	0.979	-0.3	0.37	1.25	1.52	0.908	0.937	1.16	1.11	1.87	1.32	0.977	1.1	1.11	1.38	1.42	0.183	1.22	1.95	0.236	1.11	1.09	1.34	0.988	1.21	2.33	1.66	1.4	7.34	1.2	0.873	1.09	0.409	1.39	2.95	1.1
SLC12A5	Q9H2X9	Solute carrier family 12 member 5	0.273349	0.278079	0.333064	0.723309	0.867479	0.593691	-0.345	0.298	-0.536	0.089	0.85	1.01	0.334	0.489	1.06	1.51	0.689	1.53	1.2	0.54	1.21	1.41	0.943	0.74	0.67	1.33	1.32	1.06	1.66	1.7	1.4	1.63	1.05	1.94	1.55	2.23	2.2	1.98	1.06	1	0.698	2.51	1.78
TTYH1	Q9H313	Protein tweety homolog 1	0.417081	0.151243	0.601082	0.629178	0.718769	0.799063	-0.364	0.272	-0.182	0.593	1.04	0.674	0.447	0.777	0.449	1.2	2.68	0.792	0.826	1.41	1.41	0.92	0.646	0.603	0.48	1.87	1.4	0.468	1.36	1.16	0.987	1.49	4.3	1.37	1.44	0.771	1.74	0.785	1.34	0.924	2.43	2.36	0.906
TMEM245	Q9H330	Transmembrane protein 245	0.709882	0.720156	0.821257	0.941368	0.993538	0.970663	0.0545	0.873	0.164	0.631	1.04	1.37	0.614	0.882	0.987	1.02	1.34	1.05	1.12	1.06	1.03	1.49	0.874	1.19	0.977	0.85	1.11	0.866	0.681	1.17	0.84	0.994	0.948	0.922	1.24	0.918	1.18	0.728	0.742	0.444	1.58	1.19	0.527
TMX1	Q9H3N1	Thioredoxin-related transmembrane protein 1	0.610488	0.683037	0.601926	0.494335	0.642404	0.490217	-0.127	0.709	0.145	0.67	0.956	1.17	0.157	0.93	0.925	1.3	1.25	0.717	0.638	0.873	0.821	1.29	0.572	1.18	1.29	1.05	0.904	0.716	0.537	0.768	0.591	0.576	0.0898	0.919	0.644	1.17	0.779	0.636	0.185	0.471	0.815	0.424	1.26
DNAJC5	Q9H3Z4	DnaJ homolog subfamily C member 5	1	1	1	1	0.901714	1	0.173	0.612	-0.327	0.326	1.1	1.05	1.83	0.539	1.97	0.477	0.729	0.822	1.38	0.992	1.16	1.91	1.89	0.562	0.259	1.03	1.26	1.27	1.37	0.96	1.46	1.6	1.35	1.66	1.15	2.88	1.97	1.86	2.46	0.947	1.57	0.664	2.28
CHMP4B	Q9H444	Charged multivesicular body protein 4b	0.538182	0.477213	0.436412	0.596924	0.4128	0.383869	-0.327	0.326	-0.427	0.19	0.742	0.737	0.811	0.443	0.625	0.955	0.884	0.947	0.667	0.555	0.821	0.831	1.33	0.793	1.3	0.966	0.615	0.491	0.524	1.26	0.528	0.964	0.686	1.04	0.801	0.631	0.656	0.704	0.61	0.803	0.588	1.44	0.725
RNPEP	Q9H4A4	Aminopeptidase B	0.983595	0.511769	0.83277	0.723748	0.689824	0.733326	0.273	0.417	0.355	0.285	0.973	1.39	1.02	1.16	0.256	0.743	1.27	0.305	1.03	0.99	0.868	1.37	1.3	1.55	0.922	0.24	0.994	0.185	0.581	0.798	0.654	0.817	1.12	0.301	0.685	1.02	0.765	0.443	0.505	0.275	0.805	0.464	0.573
EPB41L1	Q9H4G0	Band 4.1-like protein 1	0.366418	0.159669	0.452705	0.448696	0.720601	0.367609	-0.327	0.326	-0.591	0.0556	0.941	0.855	1	0.573	1.37	0.694	1.15	1.29	1.5	0.909	1.03	1.59	1	0.581	1.14	1.19	1.09	1.74	1.34	1.79	1.27	1.03	1.51	1.93	1.87	1.18	1.96	1.32	1.48	0.656	1.82	3.11	0.71
LDAH	Q9H6V9	Lipid droplet-associated hydrolase	1	0.971801	1	0.71718	0.557733	0.963358	-0.00909	0.979	0.0818	0.811	1.14	1.37	0.898	0.477	0.829	1.54	1.75	1.52	0.608	1.25	1.17	0.383	0.761	1.59	0.208	1.35	1.09	0.974	0.963	0.0932	0.939	1.69	0.537	1.8	1.35	3.97	1.69	0.249	0.64	0.618	1.64	1.12	0.312
ACAD9	Q9H845	Acyl-CoA dehydrogenase family member 9, mitochondrial	0.916962	0.859834	0.478428	0.768028	0.243231	0.165123	0.455	0.16	0.0364	0.915	1.7	1.36	2.5	0.831	2.34	1.98	1.18	2.07	0.732	1.35	1.87	2.23	1.22	0.926	0.499	1.52	0.838	0.682	1.97	1.29	1.13	0.377	2.1	2.26	1.52	5.89	1.2	1.63	0.476	2.23	1.08	2.18	0.495
L2HGDH	Q9H9P8	L-2-hydroxyglutarate dehydrogenase, mitochondrial	0.809865	0.783434	0.867793	0.793167	0.617729	0.723242	0.173	0.612	0.191	0.574	1.13	1.57	1.21	0.378	1.1	1.72	0.826	0.491	0.593	0.588	1.45	0.625	0.84	1.37	0.898	0.655	1.23	1.56	0.431	2.22	0.917	0.357	1.26	2.47	0.363	8.7	2.35	0.745	0.685	2.57	0.489	2.06	0.448
C12orf10	Q9HB07	UPF0160 protein MYG1, mitochondrial	0.729749	0.901188	0.893532	0.980258	1	0.675005	0.118	0.729	0.0273	0.937	1.43	0.616	1.82	0.916	3.01	1.39	0.824	0.973	1.35	0.878	1.05	1.54	0.651	1.52	0.541	1.21	1.09	0.924	0.955	0.871	0.205	1.12	1.29	0.841	1.67	2.27	0.927	0.977	0.344	1.54	0.272	1.14	0.952
TNS1	Q9HBL0	Tensin-1	0.97217	0.98633	1	1	1	1	0.227	0.502	0.155	0.65	0.836	1.22	0.688	0.614	0.744	1.09	0.667	0.512	0.77	0.798	0.694	1.21	1.17	1.17	1.78	0.354	0.52	0.186	0.194	0.247	0.43	0.223	0.535	0.403	0.329	1.07	0.241	0.143	0.311	1.33	0.383	0.34	0.258
GLOD4	Q9HC38	Glyoxalase domain-containing protein 4	1	0.838511	1	0.836471	1	0.966203	-0.109	0.75	0.2	0.555	0.937	1.37	0.792	1.02	0.376	0.884	1.17	0.995	0.953	1.34	0.991	0.688	0.854	0.955	1.16	0.931	1.09	1.2	0.966	1.07	1.05	1.04	1.67	1.17	0.953	1.14	1.19	1.07	1.19	0.461	1.5	1.35	1.05
SPON1	Q9HCB6	Spondin-1	0.628028	0.676965	0.374397	0.433335	0.368135	0.930481	0.345	0.298	0.5	0.117	2.07	3.24	0.647	3.22	0.631	1.89	2.77	0.287	0.631	0.992	2.14	0.764	0.754	2.27	0.209	0.739	1.03	1.49	1.21	1.21	0.926	0.745	0.5	2.57	0.932	2.45	0.875	1.02	0.659	1.53	1.15	1.44	0.937
MCCC2	Q9HCC0	Methylcrotonoyl-CoA carboxylase beta chain, mitochondrial	0.0126523	0.0154274	0.240391	0.0251275	0.027574	0.500025	-0.291	0.385	-0.155	0.65	1.16	0.822	0.816	0.903	1.25	1.47	1.69	1.11	0.921	1.1	1.2	1.06	0.669	1.03	0.829	1.33	1.14	0.897	1.23	1	0.754	1.2	1.82	1.22	1.24	4.31	0.946	0.812	0.69	1.32	1.43	4.62	1.61
TANC2	Q9HCD6	Protein TANC2	0.987184	0.914085	0.783609	0.66782	0.86992	0.218941	-0.245	0.467	0.0909	0.79	1.08	1.48	0.179	1.04	0.284	0.563	2.93	0.594	0.144	0.764	0.744	0.408	0.431	1.49	1.14	0.868	1.07	0.266	1.03	0.646	0.397	0.375	1.58	0.231	0.653	2.58	0.502	0.374	0.47	0.984	1.25	0.215	0.37
VAT1L	Q9HCJ6	Synaptic vesicle membrane protein VAT-1 homolog-like	0.668293	1	1	0.841125	0.821068	0.692077	-0.109	0.75	0.227	0.502	0.767	1.03	0.1	0.842	0.611	0.927	1.09	0.886	1.2	2.46	1.03	0.275	0.528	1.43	1.95	0.417	0.672	2.3	0.566	1.32	0.959	1.07	0.534	1.43	1.47	1.14	1.31	1.09	2.15	2.85	3.47	0.338	0.766
PLXNA4	Q9HCM2	Plexin-A4	0.16483	0.79068	0.524199	0.73102	0.474375	0.702137	-0.0909	0.79	-0.373	0.259	0.996	0.812	0.934	0.657	1.29	0.96	1.32	0.103	1.01	0.738	1.32	1.33	1.57	0.671	0.906	0.721	1.13	1.07	1.32	1.22	1.18	1.19	3.77	1.45	1.5	0.57	1.3	1.14	1.37	1.1	2.34	1.46	1.14
ATP13A1	Q9HD20	Manganese-transporting ATPase 13A1	0.443469	0.644858	0.434377	0.432153	0.743795	0.404899	-0.555	0.0767	-0.591	0.0556	0.795	0.592	0.248	0.284	0.813	0.249	2.59	1.22	0.793	0.487	0.197	0.432	0.473	0.286	1.55	1.86	0.827	0.457	0.173	0.168	0.203	1.57	0.506	0.421	1.16	1.23	0.362	0.637	0.255	0.713	0.463	0.873	0.289
APMAP	Q9HDC9	Adipocyte plasma membrane-associated protein	0.914579	0.75227	0.667342	0.747158	0.540138	0.743096	0.245	0.467	-0.0727	0.832	0.974	1.05	1.69	0.788	0.826	0.602	0.884	0.736	0.522	0.591	1.53	0.772	1.39	0.651	0.891	1.53	0.543	1.08	1.63	0.828	1.11	0.621	1.18	0.687	0.511	0.562	1.25	1.37	0.988	1.54	0.809	4.73	1.02
TXNRD2	Q9NNW7	Thioredoxin reductase 2, mitochondrial	0.446231	1	0.996496	0.291131	0.311765	1	-0.118	0.729	-0.327	0.326	0.817	0.808	1.57	0.628	0.871	0.467	0.562	0.938	0.721	0.561	1.49	1.23	1.32	0.576	1.1	0.868	1.14	1.32	0.585	0.758	0.697	0.996	0.739	1.25	2.2	1.72	2.31	1.11	0.262	1.99	0.947	0.841	0.91
RAB18	Q9NP72	Ras-related protein Rab-18	1	0.874008	0.988455	1	1	0.807867	-0.1	0.77	-0.473	0.142	0.992	0.716	1.39	0.504	1.16	1.29	0.891	0.596	1.12	0.809	1.25	0.776	1.44	0.666	0.672	1.5	0.717	1.04	0.949	0.871	0.627	0.873	0.151	0.807	0.616	0.57	0.78	0.832	0.799	1.36	1.49	3.37	1.06
ISYNA1	Q9NPH2	Inositol-3-phosphate synthase 1	0.62862	0.956145	0.844243	0.00755148	0.492843	0.606534	0.282	0.401	0.0182	0.958	1.11	1.48	1.09	0.212	1.22	1.2	1.44	0.747	0.798	0.838	0.797	1.04	1.41	1.3	1.19	0.443	0.653	0.108	0.0914	0.245	0.323	0.0669	0.4	0.23	0.118	1.03	0.329	0.0524	0.252	0.206	0.311	0.368	0.202
ACOT13	Q9NPJ3	Acyl-coenzyme A thioesterase 13	0.684439	0.720709	0.547283	0.706093	0.981398	0.660139	-0.209	0.537	-0.645	0.032	0.876	1.01	0.834	0.392	1.47	0.744	0.804	1.45	1.3	0.546	1.54	0.914	1.02	1.05	0.768	1.29	0.877	1.9	0.792	1.15	1.02	1.39	1.24	1.81	1.59	1.47	2.23	1.35	1.24	1.39	1.89	2.86	1.79
PLCB1	Q9NQ66	1-phosphatidylinositol 4,5-bisphosphate phosphodiesterase beta-1	0.418788	0.454232	0.499819	0.519572	0.402171	0.381081	-0.536	0.089	-0.673	0.0233	0.809	0.783	0.865	0.589	0.829	0.898	0.892	0.811	0.817	0.601	0.953	0.971	1.03	0.695	0.81	1.35	1.12	0.731	1.2	1.15	0.956	1.15	1.74	1.34	1.2	0.17	1.28	1.06	0.927	0.963	1.51	2.45	0.952
CRTAC1	Q9NQ79	Cartilage acidic protein 1	0.309605	0.149727	0.20851	0.461586	0.211499	0.842384	0.155	0.65	0.282	0.401	1.19	0.996	1.98	1.61	0.989	0.88	0.713	1.01	1.02	0.542	1.06	1.25	0.841	0.948	0.992	1.04	1.18	0.236	0.824	1.02	0.514	0.614	0.361	0.64	0.624	0.53	0.943	0.665	0.452	0.403	0.633	2	0.962
RTN4	Q9NQC3	Reticulon-4	0.273483	0.434953	0.824974	0.760081	0.715006	0.841641	-0.173	0.612	-0.245	0.467	0.981	0.958	0.955	0.754	0.948	1.06	1.21	0.926	0.976	1.04	1.09	1.09	1.4	0.658	1.03	0.813	1.1	0.771	0.846	0.872	0.838	1.23	1.3	1.09	1.14	0.897	1.21	0.761	1.21	1.04	1.57	1.32	0.784
NIT2	Q9NQR4	Omega-amidase NIT2	1	0.935035	0.943739	1	1	0.795051	0.245	0.467	0.3	0.37	1.33	1.59	0.771	0.888	0.851	0.73	3.13	0.871	0.56	0.257	1.96	0.91	1.07	1.72	1.18	0.394	0.636	0.928	0.332	1.72	0.625	0.614	1.4	1.75	2.7	3.97	2.12	0.22	2.06	1.14	3.25	3.39	0.397
GPHN	Q9NQX3	Gephyrin	0.878909	1	0.967223	0.942244	0.676039	1	-0.0818	0.811	-0.109	0.75	0.722	0.649	1.09	0.598	0.262	1.34	0.4	0.7	0.604	0.556	1.43	0.172	1.48	1.23	0.646	1.12	0.526	0.773	0.338	1.49	1.31	1.14	0.151	1.24	1.88	0.695	2.23	0.81	0.89	0.315	1.72	0.491	0.434
DIABLO	Q9NR28	Diablo homolog, mitochondrial	0.809323	0.739099	0.736059	0.820071	0.425864	0.914133	-0.509	0.11	-0.236	0.484	0.775	0.531	1.19	0.827	0.67	0.781	0.653	1.06	0.918	0.911	0.904	0.064	0.758	0.886	0.871	1.58	0.9	0.896	1.24	0.841	0.909	0.794	1.29	1.37	1.23	0.509	0.988	1.27	0.438	0.51	1.15	1.18	1.14
SH3GLB2	Q9NR46	Endophilin-B2	0.717536	0.935785	0.683362	0.776987	0.945355	0.927392	-0.236	0.484	-0.564	0.071	0.933	0.971	0.98	0.669	0.997	0.942	1.04	1.01	1.01	1.17	0.85	1.11	1.29	0.772	1.1	1.06	0.776	0.83	1.12	1.08	1.02	1.13	1.96	1.48	1.46	0.45	1.07	0.844	1.39	0.779	2.13	2.75	0.764
SDR39U1	Q9NRG7	Epimerase family protein SDR39U1	1	1	1	1	0.913606	1	-0.0909	0.79	-0.109	0.75	1.24	2.75	0.605	0.986	0.78	0.7	1.62	0.998	1.03	0.854	0.825	1.18	0.669	0.724	0.775	1.73	1.1	0.705	0.75	0.216	0.114	1.3	1.1	1.17	1.23	0.803	0.545	0.801	0.74	1.38	0.293	2.52	0.353
AASDHPPT	Q9NRN7	L-aminoadipate-semialdehyde dehydrogenase-phosphopantetheinyl transferase	0.377677	0.883399	0.811621	0.309792	0.530105	0.807466	0.0182	0.958	-0.182	0.593	1.42	1.68	0.512	1.37	1.82	1.51	1.63	1.32	1.65	1.42	1.45	0.364	0.153	0.217	1.2	1.83	1.61	1.79	0.826	1.76	1.14	1.82	2.02	1.7	2.18	7.45	2.05	1.17	0.193	2.25	0.292	0.444	1.02
HEBP1	Q9NRV9	Heme-binding protein 1	0.302834	0.486137	0.206857	0.829608	0.468604	0.583749	0.691	0.0186	0.536	0.089	1.75	1.58	4.84	1.67	1.05	0.368	0.983	0.906	1.25	0.831	0.458	0.793	1.46	1.15	0.924	0.768	0.7	0.654	1.98	0.858	1.53	0.514	0.47	0.475	0.475	4.29	1.28	2.48	1.72	2.9	0.674	4.4	2.03
FARSB	Q9NSD9	Phenylalanine--tRNA ligase beta subunit	0.134656	0.00811059	0.138375	0.431476	0.50692	0.607161	-0.627	0.0388	-0.764	0.00623	0.706	0.646	0.562	0.591	0.666	0.765	1.01	0.775	0.854	0.925	1.12	0.881	1.04	0.477	0.874	1.58	1.03	0.805	0.6	0.683	0.834	0.967	0.909	0.74	0.937	3.01	0.991	0.686	0.864	0.939	1.01	1.12	0.849
OLA1	Q9NTK5	Obg-like ATPase 1	0.676394	0.694896	0.660958	0.75625	0.606057	0.152865	0.0364	0.915	-0.1	0.77	1.06	1.99	0.864	0.764	0.839	0.663	1.24	0.787	0.817	0.929	0.687	0.655	1.14	1.19	1.01	0.864	0.789	1.23	0.973	0.802	0.942	1.58	1.44	0.884	0.9	3.23	1.4	0.665	1.38	1.55	0.86	0.77	0.559
ECHDC1	Q9NTX5	Ethylmalonyl-CoA decarboxylase	0.530015	0.552418	0.405883	0.779787	0.66436	0.809968	0.291	0.385	0.627	0.0388	1.06	1.28	0.96	1.22	0.917	1.02	0.959	1.3	0.993	0.89	0.246	1.02	0.86	1.2	1.07	0.769	1.1	0.456	1.09	1.26	0.914	1.21	1.09	1.34	1.23	0.848	0.601	0.803	0.956	0.068	1.15	0.406	1.04
ABHD10	Q9NUJ1	Mycophenolic acid acyl-glucuronide esterase, mitochondrial	0.923838	0.612204	0.465303	1	0.615601	0.390491	0.264	0.433	0.0182	0.958	1.86	3.85	1.03	0.846	1.25	0.695	3.46	0.801	1.01	0.749	0.469	0.832	1.41	0.866	0.4	0.697	1.63	0.878	0.657	1.19	2.26	4.24	0.922	4.33	3.17	6.42	4.51	0.532	0.862	1.96	2.64	2.02	0.696
TCP11L1	Q9NUJ3	T-complex protein 11-like protein 1	0.168396	0.983573	0.739509	0.139631	0.219853	0.79877	0.5	0.117	0.209	0.537	1.84	1.82	1.03	0.721	3.69	2.12	1.66	1.57	0.599	1.35	1.28	1.12	0.926	2.05	0.709	0.745	0.573	0.577	1.68	1.74	1.85	0.883	1.03	2.76	2.95	8.34	0.638	0.276	2.28	3.14	2.19	2.46	0.447
GIMAP4	Q9NUV9	GTPase IMAP family member 4	0.816203	0.579451	0.99428	0.783119	0.651174	0.637766	0.0364	0.915	-0.282	0.401	0.952	1.49	0.648	0.867	0.913	1.06	0.74	0.456	1.09	0.327	0.91	0.819	1.19	0.93	0.845	1.26	0.775	0.285	0.707	0.617	0.408	0.863	1.35	0.808	0.883	0.689	0.775	0.641	0.539	0.477	0.933	1.97	0.589
TMEM30A	Q9NV96	Cell cycle control protein 50A	0.800474	0.887713	0.926882	0.791282	1	0.943538	-0.327	0.326	-0.573	0.0655	0.755	0.727	1.11	0.5	0.955	0.725	0.512	1.07	0.247	1.15	0.99	0.795	1.05	0.515	1.25	1.37	0.82	0.536	0.856	0.302	0.73	0.577	3.99	1.16	0.482	1.65	0.842	0.264	1.37	0.831	2.11	2.61	0.356
SEPT11	Q9NVA2	Septin-11	0.121132	0.128583	0.314689	0.114365	0.0659925	0.169153	0.109	0.75	0.1	0.77	0.99	0.488	3.18	1.54	0.226	0.107	0.391	0.507	0.341	0.619	0.25	0.844	1.57	0.999	0.689	1.39	0.359	2.66	2.81	1.46	2.14	0.141	0.355	0.773	0.328	0.772	0.573	2.81	2	3.55	0.563	5.44	1.85
ARMC1	Q9NVT9	Armadillo repeat-containing protein 1	0.00771975	0.131495	1	0.935031	0.16284	0.199031	-0.00909	0.979	0.182	0.593	1.24	1.05	0.999	1.07	1.46	1.54	1.34	0.835	1.33	1.49	1.68	1.83	0.89	1.47	0.778	0.3	1.56	1.45	1.35	1.52	1.57	2.2	0.544	1.94	1.53	3.03	2.07	0.425	1.6	1.6	0.906	3.16	1.5
RMND1	Q9NWS8	Required for meiotic nuclear division protein 1 homolog	0.618551	0.81015	0.891774	0.943314	1	0.974951	-0.136	0.689	-0.345	0.298	0.937	1.02	0.458	0.879	1.18	1.04	1.04	0.991	1.49	1.34	1.26	0.28	0.595	0.555	0.985	1.94	0.925	0.772	1.15	1.32	1.27	0.587	1.64	2.03	0.41	4.49	1.69	0.883	1.02	1.61	1.24	1.37	0.644
CHCHD3	Q9NX63	MICOS complex subunit MIC19	1	1	1	0.507447	0.595073	0.906987	-0.255	0.45	-0.636	0.0353	0.887	1.43	0.71	0.562	0.974	0.754	0.887	1.1	1.05	0.829	1.04	1.03	1.1	0.843	0.786	1.21	1.06	0.667	0.813	1.03	0.876	0.992	1.41	1.16	1.36	0.468	1.26	0.868	0.812	0.257	1.25	2.27	0.868
TUBA8	Q9NY65	Tubulin alpha-8 chain	0.612292	0.501057	0.592949	0.800689	1	0.625612	-0.309	0.355	-0.527	0.0956	0.744	0.851	0.834	0.634	0.667	0.921	0.559	0.781	0.795	0.917	0.717	0.958	0.951	0.57	0.73	1.8	0.948	0.877	1.03	1.06	0.736	1.32	1.28	1.01	1.11	0.757	1.02	1.13	0.968	1.31	0.517	2.29	0.941
ERAP1	Q9NZ08	Endoplasmic reticulum aminopeptidase 1	0.623431	0.123427	0.324429	0.0441607	0.177857	0.375702	-0.445	0.17	-0.136	0.689	0.627	0.822	0.248	0.966	0.407	0.574	0.743	0.805	0.913	1.59	1.71	1.57	0.564	0.572	1.73	1.17	0.958	0.713	0.233	1.68	0.66	0.281	0.986	1.14	1.25	1.38	1.21	0.807	0.26	0.65	1.72	0.933	2.08
MTCH1	Q9NZJ7	Mitochondrial carrier homolog 1	0.0913869	0.0648573	0.72467	0.347623	0.111666	0.0726427	0.0364	0.915	0.191	0.574	1.31	1.16	0.822	1.3	1.66	1.29	1.63	1.78	1.6	1.37	1.6	2.19	0.159	1.46	1.47	0.726	1.19	1.3	1.13	1.62	1.46	1.34	2.15	2.04	2.1	0.32	1.66	1.4	1.33	1.5	1.83	1.22	1.33
MAT2B	Q9NZL9	Methionine adenosyltransferase 2 subunit beta	0.896657	1	1	0.969661	1	1	-0.127	0.709	-0.273	0.417	0.895	1.11	0.859	0.667	1.12	0.463	1.14	0.8	0.936	0.845	0.891	1.32	0.936	1.27	0.727	0.963	1.11	0.808	0.818	1.11	0.702	0.546	1.42	1.08	0.997	1.03	1.08	0.65	0.948	0.913	0.996	0.652	0.151
MYOF	Q9NZM1	Myoferlin	0.940132	1	1	1	1	0.923121	0.255	0.45	0.364	0.272	1.11	0.791	1.08	1.5	0.608	1.35	1.35	0.835	1.14	0.92	0.397	1.41	1.48	0.934	1.02	0.967	0.599	2.4	0.291	0.663	0.394	1.24	0.565	0.493	0.516	4.66	0.573	0.277	0.386	2.04	0.663	1.37	0.347
EHD3	Q9NZN3	EH domain-containing protein 3	0.997013	1	0.930657	0.905797	0.929014	1	0.191	0.574	-0.345	0.298	0.923	0.908	1.46	0.867	1.68	0.121	0.513	0.771	0.676	0.713	0.797	1.14	1.54	0.332	0.777	1.54	0.811	1.52	1.62	1.33	1.97	1.04	1.73	0.158	0.992	1.48	1.38	1.94	2.39	1.74	0.96	4.77	1.18
EHD2	Q9NZN4	EH domain-containing protein 2	0.446084	0.988028	0.805042	0.589962	0.861404	0.949099	-0.0182	0.958	0.345	0.298	0.898	0.541	1.41	1.25	0.516	0.894	0.77	0.911	1.09	0.542	0.829	1.38	1.07	1.12	1.47	0.707	0.637	0.0985	0.206	0.213	0.202	0.198	0.208	0.195	0.236	0.614	0.205	0.27	0.212	0.214	0.197	0.62	0.188
NCKIPSD	Q9NZQ3	NCK-interacting protein with SH3 domain	0.278377	0.024133	0.256706	0.709235	0.531457	0.515625	-0.464	0.151	-0.318	0.34	0.979	0.375	0.768	0.634	0.913	2.37	0.819	1.15	1.11	0.923	1.58	1.25	0.62	0.627	0.829	1.36	1.57	0.624	0.964	1.2	1.06	1.52	1.07	1.26	1.48	0.673	1.57	0.879	0.966	0.71	1.09	2.1	1.29
HACD3	Q9P035	Very-long-chain (3R)-3-hydroxyacyl-CoA dehydratase 3	1	0.791978	0.945917	1	1	0.808609	-0.182	0.593	0.118	0.729	0.837	0.776	1.89	0.417	0.347	0.412	1.18	0.835	0.251	0.86	0.664	1.58	0.755	1.59	0.903	0.55	1.2	0.846	1.77	0.684	1.11	0.673	1.06	0.993	0.916	7.08	1.28	0.848	0.243	3.01	0.611	2.4	0.407
ADAM22	Q9P0K1	Disintegrin and metalloproteinase domain-containing protein 22	1	0.753776	1	1	0.966364	0.957291	-0.109	0.75	-0.0909	0.79	1.01	1.73	0.256	1.12	0.791	1.61	0.546	2.01	1.59	1.24	2	0.423	0.229	0.324	0.692	2.09	1.67	2.38	2.14	2.23	2.21	2.74	1.09	2.77	2.29	2.71	3.59	1.51	1.38	1.9	1.79	0.635	2.76
H2AFY2	Q9P0M6	Core histone macro-H2A.2	0.857758	0.961356	0.495307	0.694275	0.738435	0.375072	-0.445	0.17	-0.455	0.16	0.571	0.609	0.449	0.824	0.46	0.209	0.877	0.298	0.665	1.04	0.335	0.838	0.83	0.409	1.2	1.84	0.725	0.894	0.777	0.952	0.425	1.12	0.306	0.965	0.774	4.92	1.3	0.321	0.538	1.09	0.585	1.42	1.3
VPS18	Q9P253	Vacuolar protein sorting-associated protein 18 homolog	1	0.964514	0.990748	1	0.769439	0.809691	-0.155	0.65	0.218	0.519	1.2	0.998	0.768	1.24	0.62	2.22	1.34	0.334	1.23	0.25	1.98	0.441	0.355	1.07	1.45	1.39	0.732	1.55	1.26	0.317	0.78	1.18	1.4	0.715	1.06	2.12	1.14	0.807	0.357	1.62	1.16	0.922	0.898
RRBP1	Q9P2E9	Ribosome-binding protein 1	0.919092	1	1	1	1	1	-0.127	0.709	0.109	0.75	0.696	0.536	0.25	1.38	0.235	0.134	1.64	0.308	1.24	1.07	0.171	0.236	1.24	1.58	1.51	0.421	0.248	0.521	0.308	0.847	0.484	0.697	0.623	0.278	0.612	1.37	0.125	0.489	0.211	0.303	0.253	0.499	0.433
ANKFY1	Q9P2R3	Rabankyrin-5	0.832056	0.876862	0.804549	0.742671	0.977709	0.160167	-0.191	0.574	-0.164	0.631	0.854	1.05	0.158	0.941	0.237	0.975	1.76	0.161	0.869	0.874	0.832	0.367	1.08	1.13	0.956	0.988	0.852	0.77	0.84	1.15	0.842	0.808	1.13	1	1.41	2.54	1.1	0.537	1.12	1.15	0.746	0.546	0.544
SUCLA2	Q9P2R7	Succinate--CoA ligase [ADP-forming] subunit beta, mitochondrial	1	1	1	0.949789	1	1	-0.191	0.574	-0.227	0.502	0.955	0.859	0.727	1.11	0.933	1.18	0.925	1.3	0.998	0.682	1.15	0.971	0.865	0.68	0.809	1.56	1.08	0.678	1.06	1.92	1.19	1.67	0.945	1.73	1.67	2.03	1.48	1.2	0.874	1.27	1.04	2.38	1.02
DPM3	Q9P2X0	Dolichol-phosphate mannosyltransferase subunit 3	0.998769	0.907502	0.79448	1	1	1	0.0818	0.811	-0.0273	0.937	1.07	1.68	1.01	0.793	0.77	0.94	1.23	1.06	1.06	1.01	0.831	1.69	1.11	1.17	0.578	1.2	0.944	0.568	0.796	0.86	0.675	1.27	1.22	0.382	1.05	4.9	1.38	0.822	0.667	0.759	0.82	2.03	0.747
NCDN	Q9UBB6	Neurochondrin	0.517703	0.669013	0.855105	0.728917	0.67482	0.924927	0.0364	0.915	0.309	0.355	1.22	0.714	1.26	1.13	0.978	1.57	1.64	0.889	0.877	1.2	2.12	0.874	0.798	1.12	0.685	0.904	1.49	1.82	1.88	2.53	2	3.14	2.94	2.48	2.5	0.727	2.8	1.89	2.03	1.95	1.98	1.92	1.4
GNG12	Q9UBI6	Guanine nucleotide-binding protein G(I)/G(S)/G(O) subunit gamma-12	0.944297	1	0.26951	0.915064	0.143948	0.146037	0.7	0.0165	0.609	0.0467	2.08	1.91	1.3	2.97	1.32	1.9	3.09	1.16	3.99	4.11	1.74	0.73	1.51	0.883	1.13	0.771	0.711	5.91	0.531	0.734	0.583	2.28	0.871	1.94	0.79	3.61	1.6	1.76	2.13	1.86	1.53	1.9	0.464
UBA2	Q9UBT2	SUMO-activating enzyme subunit 2	0.217746	0.257754	0.50943	0.352944	0.413505	0.93034	-0.627	0.0388	-0.755	0.00728	0.785	0.787	0.549	0.81	0.846	0.86	0.861	0.68	1.11	0.693	1.15	1.29	0.99	0.814	0.826	1.52	0.847	0.607	0.0622	1.06	0.748	0.892	0.0921	0.9	0.765	0.592	0.741	0.405	0.253	0.624	0.447	1.17	0.459
PEF1	Q9UBV8	Peflin	0.843177	0.937757	0.698068	0.88722	0.943608	0.874267	-0.209	0.537	-0.291	0.385	0.827	1.12	0.824	0.634	0.559	0.864	0.967	0.889	0.876	0.626	0.764	1.2	1.33	0.903	0.989	0.918	0.859	0.487	0.977	0.0866	0.905	0.916	1.27	1.2	0.97	1.5	0.907	0.916	0.106	0.696	0.905	1.7	0.953
ADD3	Q9UEY8	Gamma-adducin	0.104415	0.0657464	0.155831	0.830164	0.374133	0.148851	-0.382	0.247	-0.364	0.272	0.946	0.594	0.744	0.955	1.26	1.24	0.879	1.3	1.19	1.09	1.28	0.906	0.866	1.09	0.896	1.15	1.01	1.06	0.929	1.22	0.937	1.49	1.61	1.07	0.951	1.17	1.57	1.07	1.02	0.601	1.18	0.474	1.01
SEPT3	Q9UH03	Neuronal-specific septin-3	0.719275	0.725293	0.702867	0.783699	0.911923	0.656774	-0.464	0.151	-0.0909	0.79	0.785	0.753	0.173	0.912	0.292	1.42	1.16	1.99	1.29	1.6	1.2	0.0665	0.136	0.718	1.52	1.35	1.27	2.11	1.35	1.44	1.61	2.16	2.04	2.13	1.67	1.79	1.81	2.33	2.07	2.73	2.31	0.144	1.4
LAMTOR3	Q9UHA4	Ragulator complex protein LAMTOR3	0.846492	0.798553	0.933994	1	1	1	-0.0364	0.915	0.118	0.729	0.742	1.64	0.0883	0.896	0.805	0.1	0.925	0.934	0.938	0.886	0.95	0.143	0.606	1.86	1.13	0.623	0.776	1.24	0.56	0.843	0.693	1.28	1.3	0.826	0.813	1.28	1.41	0.646	0.725	0.958	1.16	0.218	0.854
SEPT9	Q9UHD8	Septin-9	0.925243	0.162111	0.921231	0.77976	0.745101	0.131657	-0.0364	0.915	-0.0455	0.894	1.07	1.32	0.68	0.948	0.759	1.9	0.836	0.956	1.28	1.67	1.71	1.74	1.38	0.83	1.07	0.876	0.849	1.53	1.28	2.2	1.79	2.34	1.14	1.48	2.37	1.55	2.17	1.12	1.88	1.88	1.68	2.26	0.725
UBQLN2	Q9UHD9	Ubiquilin-2	0.839864	1	1	0.91274	1	0.962504	0.318	0.34	0.0636	0.853	1.32	1.57	1.31	1.19	1.87	0.521	1.46	1.34	1.44	0.237	1.07	1.7	0.385	1.54	0.373	1.45	1.26	1.46	1.19	1.41	1.32	1.42	0.852	1.83	1.09	2.31	1.61	1.49	1.3	1.06	1.81	2.13	1.39
PCSK1N	Q9UHG2	ProSAAS	0.153904	0.11047	0.167784	0.903466	0.743665	0.900819	-0.673	0.0233	-0.7	0.0165	0.808	0.732	0.84	0.414	0.795	1.06	1.01	0.932	0.768	1.26	1.16	0.938	1.17	0.874	0.863	1.08	1.01	1.56	1.73	0.825	1.03	0.935	1.52	1.27	1.37	0.386	0.773	0.891	1.22	1.56	2.33	4.79	0.926
PCYOX1	Q9UHG3	Prenylcysteine oxidase 1	0.872293	1	1	1	1	0.750602	0.0727	0.832	0.227	0.502	1.28	1.6	1.46	0.442	0.827	0.694	2.65	1.14	0.669	0.363	0.663	1.58	0.488	0.914	0.889	0.436	2.27	1.29	0.38	0.813	0.483	0.562	1.01	1.06	0.493	3.9	0.873	0.932	0.797	2.54	1.03	2.71	2.93
DPP7	Q9UHL4	Dipeptidyl peptidase 2	0.620678	0.811083	0.823885	0.923956	0.832188	0.973957	0.373	0.259	0.282	0.401	1.09	1.9	1.47	1.02	1.81	0.206	0.175	0.862	1.27	1.4	0.234	1.15	0.173	3.06	0.538	1.05	0.182	0.176	0.674	0.323	0.454	0.622	0.196	0.307	0.13	2.98	0.0947	0.542	0.146	0.251	0.107	0.481	0.835
CYB5R1	Q9UHQ9	NADH-cytochrome b5 reductase 1	0.97951	0.554282	0.68135	0.43889	0.552438	0.980799	0.245	0.467	0.0818	0.811	0.978	1.52	1.08	0.831	1.04	0.79	0.613	0.666	1.05	1.04	0.961	1.27	0.941	1.27	1.08	0.894	0.816	0.41	0.464	0.658	0.502	0.774	0.374	0.559	0.759	0.556	0.75	0.607	0.526	0.646	0.622	0.777	0.532
PFDN2	Q9UHV9	Prefoldin subunit 2	0.0153329	0.00345634	0.0436783	0.00123464	0.0171078	0.454495	-0.355	0.285	-0.345	0.298	0.359	0.573	0.418	0.409	0.235	0.226	0.295	0.918	0.986	1.17	1.16	1.65	1.21	1.54	0.24	0.889	1.12	1.08	1.16	1.18	0.215	0.977	1.84	1.67	1.44	1.75	1.43	0.971	1.09	1.43	1.24	1.28	1.19
NDUFA12	Q9UI09	NADH dehydrogenase [ubiquinone] 1 alpha subcomplex subunit 12	0.420959	0.115739	0.575446	0.390676	0.345315	0.0978406	-0.0727	0.832	-0.0182	0.958	0.697	0.853	1.12	0.487	0.157	0.668	0.897	0.22	0.47	0.0757	0.216	0.487	1.97	0.518	0.723	0.408	1.38	1.37	1.07	0.348	0.453	0.206	0.718	1.03	0.11	1.3	0.425	0.702	1.09	0.962	0.832	7.14	2
ATP6V1H	Q9UI12	V-type proton ATPase subunit H	0.105008	0.264819	0.149234	0.563621	0.648578	0.459904	-0.455	0.16	-0.764	0.00623	0.79	0.89	0.523	0.489	0.94	0.853	1.04	0.912	0.91	0.924	0.897	0.863	1.09	0.672	1	1.38	0.855	1.06	1.03	0.884	0.821	0.894	2.11	1.19	1.23	0.412	1.06	0.839	0.968	1.04	1.65	2.52	0.792
TAGLN3	Q9UI15	Transgelin-3	0.583863	1	0.665788	0.546935	0.662224	0.640469	0.545	0.0827	0.118	0.729	2.1	1.01	6.55	1.45	2.01	0.568	1	0.795	0.624	0.857	0.351	1.45	1.81	0.593	0.627	1.43	0.54	2.45	6.47	1.72	4.01	0.505	0.616	0.862	0.606	3.53	0.505	5.59	5.13	6.89	0.792	7.95	6.14
SLC24A2	Q9UI40	Sodium/potassium/calcium exchanger 2	1	0.977802	0.834211	1	0.987344	1	-0.118	0.729	-0.373	0.259	1.23	3.19	0.687	0.511	1.18	1.03	0.779	2.39	1.03	0.505	1.14	1.32	0.715	0.321	0.886	1.81	1.27	2.08	1.56	1.44	0.548	1.81	1.3	1.69	1.35	1.88	1.52	0.995	1.14	0.476	1.37	2.48	1.09
VPS51	Q9UID3	Vacuolar protein sorting-associated protein 51 homolog	1	1	0.989775	1	1	1	-0.109	0.75	0.0182	0.958	1.02	1.63	0.705	0.651	0.549	1.41	1.2	0.603	0.325	0.74	1.83	0.757	0.838	1.69	0.179	0.873	1.42	1.17	0.546	2.15	1	2.01	1.15	1.41	1.86	6.05	2.57	0.834	0.504	0.929	1.17	1.36	0.231
AK3	Q9UIJ7	GTP:AMP phosphotransferase AK3, mitochondrial	0.913937	1	1	1	1	1	0.3	0.37	0.0545	0.873	0.952	1.21	1.17	0.521	1.25	1.12	0.436	0.945	0.979	0.547	1.11	0.819	1.1	1.63	0.731	0.531	1.01	0.593	1.07	0.923	0.761	0.938	0.751	1.2	0.993	1.34	1.2	0.742	0.825	0.86	1.17	0.863	0.933
NAGK	Q9UJ70	N-acetyl-D-glucosamine kinase	0.489588	0.375049	0.948207	0.977588	1	0.704237	0.0818	0.811	0.227	0.502	0.879	1.85	0.434	1.06	0.442	0.662	0.824	0.882	0.922	0.955	0.181	0.299	0.757	1.9	1.19	0.773	0.388	1.17	0.85	0.793	0.178	1.06	1.61	0.274	0.893	1.64	0.949	0.7	0.851	1.43	0.798	1.05	0.703
SLC25A13	Q9UJS0	Calcium-binding mitochondrial carrier protein Aralar2	0.866986	0.980832	1	0.837313	0.80051	0.970487	-0.291	0.385	-0.273	0.417	0.758	0.817	0.824	0.541	0.758	0.663	0.946	1.08	1.02	0.382	0.692	0.481	0.653	0.787	0.67	1.98	0.91	0.549	0.933	0.889	0.275	0.503	1.64	1.55	1.09	2.68	1.08	0.597	0.42	0.61	0.728	1.35	0.801
APPL1	Q9UKG1	DCC-interacting protein 13-alpha	0.428909	0.11633	0.309543	0.444919	0.872523	0.391295	-0.418	0.201	-0.155	0.65	0.715	0.189	0.24	1.03	0.213	1.31	1.31	1.22	1.44	1	1.06	1.51	1.25	0.367	1.24	0.964	1.18	0.172	1.08	1.01	0.976	1.42	0.958	0.387	1.38	0.895	1.43	0.871	0.924	2.19	0.514	1.49	0.979
ACSL6	Q9UKU0	Long-chain-fatty-acid--CoA ligase 6	0.665058	0.752469	1	1	1	0.974721	0.0545	0.873	0.364	0.272	0.763	0.279	0.41	0.384	0.232	2.97	0.304	0.228	0.35	1.02	3.28	0.232	0.288	1.59	0.105	0.202	2.81	1.71	0.109	3.64	1.77	3.75	0.317	3.44	3.58	1.5	4.26	0.178	1.16	0.518	2.36	0.466	0.262
ACAD8	Q9UKU7	Isobutyryl-CoA dehydrogenase, mitochondrial	0.908197	1	1	1	1	0.75728	-0.0545	0.873	0.145	0.67	0.909	1.03	0.7	0.932	0.804	1.17	0.814	0.781	1.51	1.09	1.48	0.531	0.77	1.46	0.588	0.716	1.47	1.63	1.6	1.72	1.31	1.14	3.62	2.09	1.8	1.68	1.86	0.6	0.978	0.994	1.78	2.23	1.54
DNPEP	Q9ULA0	Aspartyl aminopeptidase	0.692038	1	0.865006	0.91046	0.869945	0.823383	0.264	0.433	0.1	0.77	0.857	0.997	1.23	0.637	1.22	0.63	0.429	0.245	0.968	0.808	0.174	1.18	1.19	1.81	0.72	0.426	0.853	0.799	0.421	0.366	0.434	0.641	0.818	0.7	0.429	0.87	0.571	0.502	0.381	0.459	0.467	0.364	0.574
CADPS	Q9ULU8	Calcium-dependent secretion activator 1	0.417792	0.373092	0.730071	0.607941	0.887542	0.479828	-0.318	0.34	-0.491	0.125	0.894	1.07	0.742	0.616	1.06	1.17	0.705	1.22	1.13	1.25	1.4	0.742	1.04	0.726	0.787	1.13	1.32	1.08	1.16	0.916	1.28	1.71	2.47	1.67	1.66	2.14	1.85	1.18	1.47	1.26	1.57	1.01	1.32
CORO1C	Q9ULV4	Coronin-1C	0.918019	0.896511	0.683498	1	0.673895	0.801709	-0.327	0.326	-0.0818	0.811	0.694	0.809	0.251	1.19	0.34	1.29	0.287	1.46	1.42	1.08	1.08	0.338	0.65	0.366	1.84	1.1	1.05	0.174	0.865	1.32	0.752	1.39	2.94	1.32	1.74	1.4	1.18	0.963	0.891	0.595	1.24	0.418	0.707
EPDR1	Q9UM22	Mammalian ependymin-related protein 1	0.710541	0.600109	0.784531	1	0.889832	1	0.409	0.212	0.373	0.259	1.18	1.15	1.49	1.28	1.62	0.727	0.797	1.01	0.945	0.625	1.6	0.584	0.679	2.01	0.588	0.731	0.993	1.56	1.4	0.849	0.9	0.372	0.514	0.852	0.834	1.58	0.882	0.841	0.252	0.892	0.478	1.34	1.08
ICAM5	Q9UMF0	Intercellular adhesion molecule 5	0.898347	1	0.985504	1	1	0.944597	0.155	0.65	0.3	0.37	1.56	3.1	0.274	0.819	0.277	2.19	2.68	0.433	0.628	1.66	1.66	0.419	0.503	3.11	0.236	0.364	0.782	4.41	1.19	3.62	3.3	2.56	0.301	2.88	2.66	1.64	3.12	0.773	2.36	5.52	3.67	0.829	0.623
SNX12	Q9UMY4	Sorting nexin-12	0.950352	0.796449	1	0.513317	0.969805	0.766966	-0.0182	0.958	-0.0364	0.915	0.961	1.11	0.944	0.844	0.817	1.29	0.761	1.01	1.14	0.967	1.14	1.57	0.941	0.681	1.28	1.2	0.891	0.958	0.801	1.05	0.896	1.35	0.692	0.979	1.04	0.341	1.21	0.908	0.965	0.35	0.663	1.39	1.16
NDRG2	Q9UN36	Protein NDRG2	1	1	1	1	0.978896	1	0.0273	0.937	-0.164	0.631	0.904	0.377	1.34	0.731	1.53	0.756	0.692	1.06	0.63	0.817	1.23	1.39	1.58	1.31	0.512	0.472	1.13	0.397	1.21	0.63	1.04	1.06	1.13	1.38	0.737	0.708	1.58	1.18	1.32	0.983	1.73	2.2	1.38
ARHGAP26	Q9UNA1	Rho GTPase-activating protein 26	0.40585	0.0558459	0.582545	0.434722	0.765388	0.482932	-0.236	0.484	-0.136	0.689	0.921	0.436	0.483	1.16	0.418	1.61	1.42	1.64	1.78	1.48	2.11	1.07	0.446	0.33	0.278	2.29	1.66	0.414	0.195	1.97	1.61	2.25	0.866	2.5	2.64	3.17	2.53	1.39	1.4	0.717	2.02	0.698	1.2
PACSIN2	Q9UNF0	Protein kinase C and casein kinase substrate in neurons protein 2	0.545841	0.910316	1	1	0.590618	1	0.145	0.67	-0.182	0.593	1.29	1	1.47	0.707	2.07	0.805	1.65	1	0.952	1.11	0.765	1.35	1.25	1.49	0.352	1.08	0.829	0.687	0.501	0.673	0.498	0.963	1.09	1.37	0.773	2.03	1.13	0.179	0.16	1.54	0.323	1.6	0.966
MAGED2	Q9UNF1	Melanoma-associated antigen D2	0.476513	1	0.507448	0.71759	0.535858	0.507382	0.318	0.34	-0.00909	0.979	2.9	1.19	1.77	0.741	1.63	11.7	0.404	1.51	0.662	0.222	0.604	0.764	1.98	0.8	0.55	0.769	0.902	1.44	0.71	0.952	0.453	0.759	0.528	0.995	0.512	4.84	0.397	0.673	0.551	2	1.14	0.644	0.956
PSMD13	Q9UNM6	26S proteasome non-ATPase regulatory subunit 13	1	0.980743	0.850298	1	0.865699	1	-0.0545	0.873	-0.173	0.612	0.954	1.12	1.25	0.773	0.131	0.995	1.45	1.04	1.19	1.01	0.946	1.37	1.54	0.132	1.03	1.22	1.08	0.116	0.927	0.729	0.611	1.02	1.66	1.55	1.26	0.688	1.28	0.868	0.933	0.253	1.14	1.48	0.839
MACF1	Q9UPN3	Microtubule-actin cross-linking factor 1, isoforms 1/2/3/5	0.855173	0.968389	1	1	0.6249	0.936118	-0.255	0.45	-0.173	0.612	1.08	1.39	0.512	0.85	0.962	1.13	1.66	0.802	1.52	0.977	0.515	1.1	0.468	0.863	1.06	1.48	1.13	1.09	0.926	0.302	0.934	1.27	1.58	1.29	1.53	10.3	1.24	1.02	0.926	1.19	1.14	1.55	1.22
KIAA1107	Q9UPP5	AP2-interacting clathrin-endocytosis protein	0.465488	0.264929	0.311807	0.854373	0.963279	0.922998	-0.0364	0.915	-0.155	0.65	0.795	0.668	0.0783	0.699	1.79	1.09	0.443	1.34	1.22	0.229	1.58	1.54	1.57	0.905	1.82	0.325	0.372	1.15	0.256	1.31	1.13	1.82	0.727	1.54	2.05	2.11	1.93	1.01	0.894	0.382	1.43	1.03	0.883
SLC8A2	Q9UPR5	Sodium/calcium exchanger 2	0.173635	0.178212	0.000488312	0.738238	0.890753	0.918248	-0.6	0.051	-0.6	0.051	0.857	0.583	0.515	0.614	0.947	0.734	1.75	0.785	0.677	1.49	1.41	0.542	1.07	1.07	1.03	0.993	0.836	0.17	0.495	1.47	0.629	1.96	4.58	1.58	1.87	0.675	1.55	0.689	2.03	0.514	1.77	1.11	0.602
PHF24	Q9UPV7	PHD finger protein 24	0.0431843	0.00416229	0.069897	0.0182923	0.866226	0.136757	-0.455	0.16	-0.755	0.00728	0.833	0.813	0.725	0.517	1.06	0.984	0.9	1.18	1.09	1.26	1.14	1.31	1.33	0.66	0.906	0.928	1.18	0.824	1.01	1.14	1.09	1.39	1.54	1.36	1.54	0.785	1.38	1.12	1.38	1.32	1.75	1.69	0.975
MAPRE3	Q9UPY8	Microtubule-associated protein RP/EB family member 3	0.878916	0.5019	0.606641	0.344593	0.611259	0.311951	0.573	0.0655	0.564	0.071	1.37	1.09	2.37	0.797	0.695	2.28	1.01	0.239	0.474	0.866	0.602	0.711	1.48	1.84	0.675	0.355	0.648	1.37	1.94	0.471	1.83	0.596	0.969	0.781	0.708	2.8	0.786	3.25	1.41	5.99	0.799	2.56	1.38
DNM3	Q9UQ16	Dynamin-3	0.473632	0.450897	0.727713	0.998922	0.906007	1	-0.555	0.0767	-0.255	0.45	0.698	0.557	0.101	0.835	0.344	1.25	1.1	1.05	1.1	1.14	1.05	0.148	0.422	0.474	1.21	1.7	1.2	0.536	0.813	1.5	1.03	1.65	0.912	1.32	1.3	1.41	1.56	0.874	1.46	0.934	1.35	0.158	0.846
BAIAP2	Q9UQB8	Brain-specific angiogenesis inhibitor 1-associated protein 2	0.779156	0.906679	0.725945	0.536303	0.570284	0.915768	-0.436	0.18	-0.209	0.537	1.25	0.849	0.385	1.26	0.932	1.51	2.54	0.537	0.519	2.33	1.41	0.422	0.41	0.45	0.989	1.63	1.52	0.969	1.32	1.48	1.71	2.52	1.76	1.68	2.1	3.57	1.79	0.925	1.91	1.57	3.58	1.22	0.647
SMC3	Q9UQE7	Structural maintenance of chromosomes protein 3	0.922677	0.34771	0.506918	0.429599	0.465958	0.458982	0.509	0.11	0.0636	0.853	1.76	1.3	2.91	1.2	3.5	0.776	0.868	1.12	1.13	0.334	0.426	0.381	1.62	0.553	1.55	1.05	0.225	1.17	1.09	0.239	0.159	0.55	1.54	0.792	0.436	9.61	0.535	0.899	0.647	2.06	0.418	1.07	1.02
CAMK2A	Q9UQM7	Calcium/calmodulin-dependent protein kinase type II subunit alpha	0.560133	0.547072	0.485157	0.402906	0.496624	0.247961	0.173	0.612	-0.155	0.65	1.43	0.686	4.37	1.06	1.26	0.41	0.789	0.764	0.494	0.849	0.336	0.517	1.53	0.895	0.642	1.19	0.737	4.95	3.66	1.37	3.03	0.675	1.05	1.12	0.353	1.74	0.711	3.46	2.9	7.12	1.14	8.67	2.98
RUVBL2	Q9Y230	RuvB-like 2	1	0.845321	1	1	1	0.847608	0.2	0.555	0.173	0.612	1.04	1.29	1.1	0.947	0.802	0.898	1.23	1.02	0.906	0.881	0.922	1.35	1.04	0.883	0.942	1.09	1.04	0.673	0.865	0.858	0.683	0.909	1.43	0.914	0.915	0.503	0.916	0.802	0.745	1.19	0.896	1.63	0.98
RUVBL1	Q9Y265	RuvB-like 1	0.356796	0.340377	1	0.909526	0.408318	0.408345	-0.0909	0.79	-0.536	0.089	0.885	1.21	0.959	0.784	1.03	0.684	0.651	0.771	0.72	0.692	0.767	1.06	1.11	0.81	0.838	1.24	1	0.39	0.6	0.831	0.63	0.943	1.21	0.791	0.694	1.06	0.792	0.754	0.594	0.394	0.595	1.24	0.862
NUDC	Q9Y266	Nuclear migration protein nudC	1	0.925381	0.737823	1	1	0.847643	-0.273	0.417	-0.0818	0.811	0.901	1.13	0.692	0.839	0.819	0.923	1	0.63	0.958	0.957	1.11	0.842	0.922	1.16	0.905	0.896	1.12	0.821	0.787	1.05	0.964	1.35	0.66	1.21	1.33	1.41	1.22	0.971	0.937	0.818	1.14	0.323	1.05
BCS1L	Q9Y276	Mitochondrial chaperone BCS1	0.157457	0.439379	0.448474	0.281244	0.224598	0.975091	0.0455	0.894	-0.0909	0.79	1.17	0.812	0.525	0.942	1.35	1.29	2.12	1.31	0.287	0.898	1.55	1	0.809	1.28	0.732	1.83	0.346	0.563	0.846	0.346	0.792	0.876	0.428	2.24	1.06	3.97	0.431	0.56	0.435	0.906	0.734	1.99	0.653
FARSA	Q9Y285	Phenylalanine--tRNA ligase alpha subunit	0.480714	0.313403	0.0597355	0.455213	0.13071	0.555449	-0.691	0.0186	-0.655	0.0289	0.624	0.468	0.75	0.46	0.517	0.679	0.869	0.678	0.551	0.823	1.66	0.668	1	1.1	0.728	1.31	0.859	1.31	0.689	1.02	1.25	1.8	0.698	1.14	1.84	2.25	1.42	0.603	1.58	1.89	1.12	1.17	0.338
DRG1	Q9Y295	Developmentally-regulated GTP-binding protein 1	0.537426	0.968698	0.865335	0.36662	0.63517	0.810117	0.391	0.235	0.2	0.555	1.27	1.3	1.32	0.611	1.36	1.03	1.99	0.818	1.02	1.4	0.357	1.19	0.905	1.26	1.11	0.938	0.79	0.975	0.422	1.52	0.353	0.935	1.22	0.715	0.512	4.12	0.923	0.372	0.534	1.64	0.821	1.26	0.528
NCKAP1	Q9Y2A7	Nck-associated protein 1	0.112093	0.156248	0.0591979	0.0646343	0.171863	0.141313	-0.255	0.45	-0.564	0.071	0.93	0.801	0.568	0.206	1.24	1.06	1.71	0.978	0.827	0.8	0.89	0.449	1.25	0.759	1.13	1.1	0.765	0.673	0.891	0.539	0.669	0.64	2.11	1.07	0.821	2.08	1.52	0.349	1.32	1.08	1.58	0.88	0.687
EXOC6B	Q9Y2D4	Exocyst complex component 6B	0.0260181	0.115394	0.003064	0.738855	0.0680323	0.14921	-0.8	0.00311	-0.864	0.000612	0.649	0.411	0.419	0.618	0.88	0.852	0.714	0.854	1.02	0.88	0.234	0.862	1.13	0.801	1.02	0.947	1.1	0.91	0.879	0.767	0.92	1.17	0.902	1.02	1.01	1.47	1.03	0.857	1.06	0.999	0.978	0.532	1.02
WDR37	Q9Y2I8	WD repeat-containing protein 37	1	0.951521	1	1	1	0.892881	0.409	0.212	0.145	0.67	1.61	2.97	0.56	0.377	0.89	4.24	0.603	0.669	0.543	0.518	3	0.675	0.891	2.76	0.486	0.497	0.362	6.18	0.453	8.21	4.13	7.28	0.573	5.1	6.64	4.41	8.29	0.474	5.2	8.64	3.51	1.18	0.365
EPB41L3	Q9Y2J2	Band 4.1-like protein 3	0.491067	0.219659	0.27658	0.676458	0.859413	0.556066	-0.318	0.34	-0.709	0.0146	0.889	0.897	0.863	0.646	1.22	0.954	0.753	1.2	1.03	0.761	1.12	1.33	1.06	0.73	0.892	1.12	1.2	1.08	1.15	0.975	0.989	1.46	0.942	1.44	1.44	0.426	1.41	1.18	1.32	1.13	1.39	2.86	1.14
PADI2	Q9Y2J8	Protein-arginine deiminase type-2	0.831883	0.115892	0.219092	0.607098	0.709131	0.682384	0.391	0.235	0.555	0.0767	1.58	2.41	1.55	1.47	0.625	1.06	2.39	1.03	1.34	1.21	1.25	0.76	0.318	0.842	1.18	1.46	1.2	0.55	1.62	1.85	0.913	1.7	1.61	1.01	1.47	2.57	1.46	0.943	0.828	1.18	0.509	0.55	1.02
ATP8A1	Q9Y2Q0	Phospholipid-transporting ATPase IA	0.785874	1	0.860395	0.899893	0.851799	1	-0.227	0.502	-0.355	0.285	0.839	1.19	0.586	0.461	0.708	0.354	1.73	0.648	0.891	1.98	1.11	1.11	1.5	0.903	0.969	0.892	0.737	1.21	0.934	1.09	1.1	0.698	4.77	1.14	1.1	1.78	0.876	0.611	1.89	1.31	2.36	2.42	0.599
CRYL1	Q9Y2S2	Lambda-crystallin homolog	0.534482	0.526119	0.427292	0.697666	0.439609	0.904834	0.427	0.19	0.682	0.0208	1.3	1.15	2.23	1.03	1.01	1.16	1.25	1.1	0.901	1.18	0.768	0.956	0.894	1.08	1.5	0.594	0.928	1.72	0.568	0.778	0.926	0.681	1.03	0.383	0.498	1.86	0.931	1.51	1.09	2.26	1.25	2.6	1.24
GDA	Q9Y2T3	Guanine deaminase	0.880773	0.87085	1	0.879726	0.953952	1	-0.164	0.631	-0.509	0.11	0.845	1.08	0.621	0.409	1.12	0.579	1.26	1.05	0.791	1.54	0.388	0.732	1.61	0.54	1.25	0.819	0.785	1.56	1.25	0.528	1.01	0.838	2.9	1.34	0.601	2.88	0.641	0.595	1.76	1.81	2.63	1.56	1.05
ACOT9	Q9Y305	Acyl-coenzyme A thioesterase 9, mitochondrial	0.933669	1	1	0.977453	1	1	0.327	0.326	0.373	0.259	1.67	3.67	0.613	1.22	0.599	3.35	0.586	0.456	0.373	2.77	3.6	0.502	0.793	1.46	0.353	0.55	1.85	0.649	1.83	4.05	3.28	4.38	0.841	3.79	4.12	9.7	3.91	0.336	2.28	1.53	3.64	1.31	2.65
CAB39	Q9Y376	Calcium-binding protein 39	0.64093	0.861515	0.782454	0.823722	0.425641	0.769806	0.0818	0.811	-0.273	0.417	1.15	1.62	0.843	0.229	1.35	1.2	1.69	0.518	1.25	0.873	2.28	0.834	1.47	0.874	0.499	0.953	1.21	1.37	1.38	1.45	1.29	1.74	1.02	0.771	1.7	8.24	1.65	0.41	1.11	1.47	2.3	0.849	0.687
DHRS7	Q9Y394	Dehydrogenase/reductase SDR family member 7	0.480204	0.0797601	0.00994203	0.165191	0.0565956	0.89731	-0.7	0.0165	-0.591	0.0556	0.762	0.632	0.757	0.791	0.708	0.952	0.731	0.977	0.848	0.824	0.97	1.33	1.08	0.9	1.02	1.07	0.937	0.542	0.685	0.737	0.606	0.8	0.0975	0.924	0.756	0.407	0.765	0.715	0.621	0.76	0.866	1.37	0.808
SBDS	Q9Y3A5	Ribosome maturation protein SBDS	0.425274	0.612434	0.864929	0.867095	0.937275	0.530206	-0.364	0.272	0.118	0.729	0.804	0.136	0.63	1.09	0.741	1.02	1.21	0.775	0.993	0.976	0.904	1.08	0.903	1.08	1.07	0.946	1	0.438	0.584	0.663	0.546	0.86	0.936	0.682	0.833	0.62	0.915	0.418	0.755	0.862	1	1.05	0.646
HDGFL3	Q9Y3E1	Hepatoma-derived growth factor-related protein 3	0.750438	0.864228	1	0.775103	0.738967	0.4821	0.591	0.0556	0.327	0.326	1.64	0.625	3.23	1.49	2.49	1.7	0.326	2.02	1.42	1.76	1.99	2.97	2.88	0.231	1.35	0.224	0.313	2.33	1.61	1.35	2.32	1.82	0.711	1.58	1.08	2.97	2.01	3.31	1.58	3.48	1.15	1.27	3.65
RTCB	Q9Y3I0	tRNA-splicing ligase RtcB homolog	0.933917	1	0.982682	0.949408	1	1	-0.118	0.729	0.0727	0.832	0.861	0.367	1.59	1.07	0.977	0.15	1.01	1.45	1.02	1.06	0.145	1.68	1.06	0.836	1.21	0.745	1.16	1.1	1.22	1.08	1.16	1.58	1.19	1.86	1.2	3.95	1.85	1.15	0.948	0.383	1.17	1.39	1.26
TLN1	Q9Y490	Talin-1	1	0.392574	0.923273	0.774959	1	1	0.136	0.689	0.564	0.071	0.996	0.982	0.916	1.17	0.684	0.846	1.38	0.973	0.962	0.735	0.479	0.817	0.585	1.46	1.62	0.53	0.812	0.34	0.203	0.392	0.133	0.282	0.424	0.156	0.25	0.909	0.29	0.241	0.172	0.339	0.249	0.47	0.19
TLN2	Q9Y4G6	Talin-2	0.123575	0.0141781	0.016081	0.952206	0.944389	1	-0.636	0.0353	-0.445	0.17	0.689	0.588	0.203	0.5	0.553	0.988	1.3	0.7	1.02	1.19	0.855	1.03	0.853	1.1	1.15	1.11	0.789	0.89	0.713	0.868	0.846	1.26	0.969	0.78	1.14	1.07	1.47	0.742	0.832	0.944	1.3	1.12	0.732
DTNA	Q9Y4J8	Dystrobrevin alpha	0.118813	0.149882	0.141579	0.10953	0.811164	0.152475	-0.318	0.34	-0.309	0.355	0.648	0.203	0.454	0.437	0.901	1.23	0.659	0.606	0.253	0.541	0.638	0.766	1.84	1.02	0.797	0.144	1.2	0.163	0.038	0.291	0.584	0.731	0.263	0.384	0.308	1.7	0.384	0.301	0.525	0.525	0.136	0.436	0.169
HYOU1	Q9Y4L1	Hypoxia up-regulated protein 1	0.887026	1	1	0.89396	1	0.956862	-0.327	0.326	0	1	0.728	0.42	1.09	0.627	0.519	0.734	0.972	0.645	1.11	0.869	0.611	0.703	0.33	0.882	1.13	2.1	0.561	0.412	0.969	1.03	0.481	0.794	1.18	0.931	1.02	2.83	0.828	0.776	0.744	0.882	0.98	1.11	0.435
WIPI2	Q9Y4P8	WD repeat domain phosphoinositide-interacting protein 2	0.0844649	0.920587	0.450912	0.0491358	0.35628	0.342305	-0.245	0.467	-0.436	0.18	0.953	0.325	0.878	0.767	1.18	1.24	1.33	0.171	0.863	0.726	0.174	1.23	1.14	0.219	1.1	1.7	0.848	0.654	0.772	1.05	0.824	1.23	1.57	1.28	1.08	1.09	1.19	0.751	0.844	0.381	0.998	1.32	0.16
AFG3L2	Q9Y4W6	AFG3-like protein 2	0.00315311	0.00426788	0.130935	0.790201	0.814433	0.904388	-0.491	0.125	-0.582	0.0604	0.823	0.567	0.473	0.626	1.04	1.21	1.01	1.27	1.29	0.921	1.21	0.874	0.796	0.752	0.519	1.76	1.17	0.788	0.942	1.24	0.903	1.4	1.43	1.47	1.31	1.56	1.56	0.99	1.03	0.766	1.3	1.48	0.746
PPME1	Q9Y570	Protein phosphatase methylesterase 1	1	0.956852	1	1	1	1	0.0364	0.915	-0.273	0.417	1.28	1.94	0.267	0.964	2.81	1.32	0.36	1.16	1.18	1.11	1.23	0.488	0.422	0.304	1.31	1.69	1.28	0.84	1.15	1.36	1.01	1.51	1.58	0.187	1.77	1.08	1.47	0.812	1.3	0.577	1.23	3.86	1.03
ATP6V1D	Q9Y5K8	V-type proton ATPase subunit D	0.35855	0.438808	0.523158	0.41698	0.576752	0.684024	-0.391	0.235	-0.636	0.0353	0.803	0.948	0.628	0.596	0.815	0.948	0.882	0.963	0.838	0.925	1.04	0.901	0.976	0.654	0.967	1.64	0.76	0.822	0.853	0.844	0.717	0.929	1.7	1.27	1.21	0.281	1.09	0.763	1.12	0.764	1.7	3.03	0.732
SRPRB	Q9Y5M8	Signal recognition particle receptor subunit beta	1	0.815416	0.911093	1	0.802403	1	0.309	0.355	0.0727	0.832	1.16	0.865	1.66	0.582	1.34	1.23	1.27	0.439	0.801	1.41	1.75	1.52	1.33	1.52	0.817	0.675	0.657	0.687	0.51	0.482	0.904	1.9	1.36	0.555	0.408	14.1	0.915	0.475	0.458	2.48	0.72	1.98	0.538
PSAT1	Q9Y617	Phosphoserine aminotransferase	0.420501	0.816627	0.897638	0.483758	0.870103	0.930948	0.109	0.75	-0.282	0.401	1.05	1.03	1.11	0.615	1.32	1.05	1.16	0.74	0.63	0.787	0.777	1.44	1.86	0.667	0.721	0.685	1.06	1.08	0.706	0.795	0.694	0.956	1.78	0.549	0.711	1.16	0.709	0.663	0.634	0.855	0.77	0.831	0.716
NPTN	Q9Y639	Neuroplastin	0.855305	0.894019	0.648155	0.983951	0.88416	1	-0.336	0.312	-0.491	0.125	0.617	0.527	0.701	0.739	1.03	0.392	0.317	0.591	0.0974	0.845	0.415	0.926	0.574	0.434	0.797	2.38	0.81	1.43	1.62	1.49	1.48	1.43	2.5	2.24	1.67	0.123	1.88	1.25	1.06	1.22	2.39	0.915	1.43
CPQ	Q9Y646	Carboxypeptidase Q	1	0.992385	0.975501	1	1	1	-0.0364	0.915	0.236	0.484	0.859	1.29	0.252	1.42	0.345	0.748	1.1	0.728	1.35	1	1.03	0.451	0.319	1.85	0.893	1.28	0.656	0.402	0.793	0.759	0.467	0.299	0.412	0.153	0.913	2.35	0.485	0.729	0.342	0.573	0.199	0.876	0.626
NFS1	Q9Y697	Cysteine desulfurase, mitochondrial	0.0681021	0.0420378	0.230782	0.706347	0.862447	0.837933	-0.582	0.0604	-0.4	0.223	0.832	0.717	0.206	0.593	0.897	1.13	1.45	1.27	1.11	0.914	1.31	0.89	0.202	0.721	1.03	1.79	1.25	0.76	0.941	1.03	0.988	1.33	0.97	1.68	1.51	0.591	1.42	0.634	0.931	0.377	1.31	1.94	0.108
EMILIN1	Q9Y6C2	EMILIN-1	0.781447	1	1	0.864249	0.896412	0.742587	0.309	0.355	0.3	0.37	1.01	1.46	0.779	1.3	0.838	1.26	0.424	0.77	1.09	0.678	0.835	1.24	1.32	1.38	1.37	0.228	0.701	0.643	0.367	0.214	0.188	0.23	0.25	0.238	0.399	1.59	0.221	0.507	0.267	1.92	0.254	0.224	0.193
ARFGEF2	Q9Y6D5	Brefeldin A-inhibited guanine nucleotide-exchange protein 2	1	0.908267	0.958648	1	1	1	-0.0273	0.937	-0.427	0.19	1.18	0.409	2.28	0.398	2.74	0.807	0.421	1.55	0.38	0.506	0.62	1.2	1.71	0.827	0.377	1.2	0.883	0.633	0.48	0.21	0.477	0.613	0.927	0.313	0.221	0.381	0.218	0.497	0.413	1.51	0.644	0.657	0.324
SLC30A1	Q9Y6M5	Zinc transporter 1	0.302806	0.437332	0.211326	0.371327	0.879815	0.241425	0.318	0.34	0.527	0.0956	1.57	2.44	2.51	1.3	0.305	1.09	1.81	0.378	2.17	1.91	1.76	2.07	0.426	0.388	1.34	1.07	1.78	1.81	1.21	0.37	1.2	1.35	3.07	1.14	1.09	1.31	1.26	1.42	1.6	2.86	2.19	3.05	0.198
SQOR	Q9Y6N5	Sulfide:quinone oxidoreductase, mitochondrial	1	0.79484	0.886004	1	1	0.650781	-0.236	0.484	-0.182	0.593	0.862	0.718	1.08	1.11	0.397	0.823	1.05	0.751	0.633	0.664	0.458	1.48	1.16	1.24	0.224	1.47	0.915	0.25	0.258	0.296	0.297	0.286	0.341	0.205	0.459	1.46	0.257	0.326	0.148	0.576	0.954	0.71	0.314
LAMC3	Q9Y6N6	Laminin subunit gamma-3	0.28187	0.600642	0.511901	0.0299483	0.542648	0.182794	-0.164	0.631	0.136	0.689	0.931	0.378	0.703	1.16	0.99	1.05	1.31	0.652	0.372	0.716	0.882	0.377	1.13	1.44	1.28	0.559	0.594	0.38	0.193	0.166	0.334	0.267	0.804	0.218	0.302	2.04	0.234	0.317	0.268	0.693	0.387	0.622	0.144
WASF2	Q9Y6W5	Wiskott-Aldrich syndrome protein family member 2	1	0.988607	0.904037	1	0.858779	0.855479	0.0909	0.79	0.218	0.519	1.01	1.15	1.22	1.15	0.216	1.22	1.1	0.824	0.963	0.852	0.98	1.71	1.53	1.68	1.5	0.227	0.0662	0.151	0.0538	0.348	0.0838	0.0754	0.394	0.127	0.332	3.84	0.691	0.334	0.614	0.46	0.186	0.169	0.062

## Sheet: Table S2
	Table S2 Spearman's rank correlation with COL6A2 to extract CAA-specific and vascular-specific pathological changes
		Capillary								Parenchyma
		11 donors including CAA (ADNC+/CAA+ & ADNC-/CAA-)				10 donors including AD (ADNC+/CAA- & ADNC-/CAA-)				11 donors including CAA (ADNC+/CAA+ & ADNC-/CAA-)				10 donors including AD (ADNC+/CAA- & ADNC-/CAA-)
		ρ	p			ρ	p			ρ	p			ρ	p
	Aβ	0.781818	0.00447316	**		0.369697	0.29305			-0.0909091	0.790373			0.406061	0.244282
	ECM related protein
	COL6A2	1	-			1	-			1	-			1	-
	COL6A3	0.981818	8.40307e-08	**		0.951515	2.27985e-05	**		0.645455	0.0319628	*		0.890909	0.000542144	**
	COL6A1	0.881818	0.000330169	**		0.927273	0.000112035	**		0.454545	0.160145			0.587879	0.0738777
	FN1	0.772727	0.00529949	**		0.333333	0.346594			0.645455	0.0319628	*		0.854545	0.0016368	**
	FBN1	0.736364	0.00975954	**		0.781818	0.00754701	**		0.409091	0.211545			0.806061	0.00486206	**
	F13A1	0.609091	0.0466957	*		0.333333	0.346594			0.254545	0.450037			0.6	0.066688
	Cell adhesion related protein
	CD44	0.690909	0.018565	*		0.284848	0.425038			0.381818	0.24656			0.818182	0.00381492	**
	PCBP1	-0.745455	0.00845473	**		-0.0424242	0.907364			0.290909	0.385457			0.806061	0.00486206	**
	Fibrosis related protein
	S100A6	0.872727	0.000454615	**		0.90303	0.000343612	**		0.118182	0.729285			0.0181818	0.96024
	PML	0.745455	0.00845473	**		0.624242	0.0537178			0.336364	0.311824			0.575758	0.0815528
	LDHA	0.636364	0.035287	*		-0.539394	0.107593			0.145455	0.669579			0.115152	0.75142
	HSP90A	0.636364	0.035287	*		0.333333	0.346594			0.245455	0.466922			0.527273	0.117308
	DUSP3	-0.645455	0.0319628	*		-0.612121	0.0599721			0.163636	0.630685			0.515152	0.127553
	ROS related protein
	APOE	0.881818	0.000330169	**		0.345455	0.328227			-0.0181818	0.957685			0.793939	0.00609992	**
	GSTO1	0.781818	0.00447316	**		-0.0545455	0.881036			0.536364	0.0889534			0.333333	0.346594
	GNG12	0.609091	0.0466957	*		-0.0909091	0.802772			0.227273	0.501536			0.478788	0.161523
	COX4I1	-0.736364	0.00975954	**		-0.248485	0.488776			0.1	0.769875			-0.357576	0.310376
	Antioxidant related protein
	CLU	0.790909	0.00374608	**		-0.212121	0.556306			-0.127273	0.709215			-0.0666667	0.854813
	GFAP	0.727273	0.011205	*		0.406061	0.244282			-0.154545	0.650034			-0.333333	0.346594
	PRDX6	0.727273	0.011205	*		-0.260606	0.467089			0.236364	0.484091			-0.127273	0.726057
	CYB5R3	0.7	0.016471	*		0.515152	0.127553			0.127273	0.709215			0.345455	0.328227
	Akt related protein
	NCSTN	-0.845455	0.00104518	**		-0.563636	0.089724			0.154545	0.650034			0.442424	0.200423
	ARHGAP1	-0.818182	0.00208314	**		-0.648485	0.0425401	*		-0.0181818	0.957685			0.406061	0.244282
	FKBP4	-0.736364	0.00975954	**		-0.151515	0.676065			0.427273	0.189944			0.684848	0.0288828	*
	STX1A	-0.681818	0.0208429	*		-0.29697	0.404702			0.336364	0.311824			0.127273	0.726057
	PDHX	-0.681818	0.0208429	*		-0.0424242	0.907364			0.0818182	0.81099			0.490909	0.149656
	Caspase related protein
	TUBB4A	-0.936364	2.20821e-05	**		-0.527273	0.117308			0.309091	0.355028			0.866667	0.00117354	**
	RAB5B	-0.836364	0.00133319	**		-0.236364	0.510885			0.127273	0.709215			0.139394	0.700932
	ACOX1	-0.745455	0.00845473	**		-0.0909091	0.802772			0.345455	0.298089			-0.115152	0.75142
	ATP2A2	-0.727273	0.011205	*		-0.551515	0.0984012			0.163636	0.630685			0.454545	0.186905
	PPP2R2A	-0.690909	0.018565	*		-0.2	0.579584			0.00909091	0.978837			0.515152	0.127553
	PTGES3	-0.672727	0.023313	*		-0.563636	0.089724			0.0727273	0.831716			0.321212	0.365468
	PRKAR2B	-0.636364	0.035287	*		-0.454545	0.186905			0.236364	0.484091			-0.2	0.579584
	TUBB2B	-0.627273	0.0388453	*		-0.745455	0.0133301	*		0.209091	0.537221			0.478788	0.161523
	Others
	KANK2	0.781818	0.00447316	**		0.212121	0.556306			0.00909091	0.978837			0.139394	0.700932
	PSME1	0.636364	0.035287	*		-0.00606061	0.986743			-0.536364	0.0889534			0.187879	0.603218
	HSPH1	-0.927273	3.97377e-05	**		-0.563636	0.089724			-0.463636	0.150901			0.139394	0.700932
	SV2B	-0.890909	0.000233458	**		-0.587879	0.0738777			0.454545	0.160145			0.466667	0.173939
	EXOC6B	-0.863636	0.000611694	**		-0.187879	0.603218			-0.190909	0.573913			-0.0545455	0.881036
	VARS	-0.863636	0.000611694	**		-0.248485	0.488776			0.354545	0.284693			0.406061	0.244282
	ACTN2	-0.745455	0.00845473	**		-0.272727	0.445838			0.254545	0.450037			0.6	0.066688
	OLFM1	-0.736364	0.00975954	**		-0.030303	0.933773			0.336364	0.311824			0.624242	0.0537178
	NDUFA2	-0.7	0.016471	*		-0.357576	0.310376			0.0545455	0.873447			0.0181818	0.96024
	NDUFA8	-0.672727	0.023313	*		-0.357576	0.310376			-0.290909	0.385457			-0.430303	0.214492
	FARSA	-0.654545	0.0288646	*		-0.733333	0.0158006	*		0.381818	0.24656			0.6	0.066688
	RAB3A	-0.627273	0.0388453	*		-0.781818	0.00754701	**		0.181818	0.592615			0.624242	0.0537178
	PABPC4	-0.618182	0.0426456	*		-0.527273	0.117308			-0.118182	0.729285			0.0666667	0.854813
	The 46 proteins listed in this table (except for Aβ and COL6A2) were chosen by the two selections as follows; (1) proteins that showed more than 1.5-fold difference in the average expression levels between six ADNC+/CAA+ and five ADNC-/CAA- donors for the collected capillaries, and (2) proteins that are significantly (p < 0.05) correlated with COL6A2 in the capillary samples of 11 donors (6 ADNC+…
